# Supplementary material for: Growth of, and diffusion in, olivine in ultra-fast ascending basalt magmas from Shiveluch volcano
Source: Sci Rep. 2018 Aug 6;8:11775. doi: 10.1038/s41598-018-30133-1 (PMC6079000; doi:10.1038/s41598-018-30133-1)
Supplement: Supplementary file 4 — Supplementary Table 2 [file 41598_2018_30133_MOESM4_ESM.xlsx]

## Sheet: Table SM2-A
Table SM2-A. Raw microprobe data on studied crystal profiles
File	Number of line	Point	Sample	Thin section	Grain, profile	Group	Number of point	x-coordinate (mm)	y-coordinate (mm)	xS-coordinate (mm)	yS-coordinate (mm)	Distance (mm)	SiO2 (wt%)	MgO (wt%)	FeO (wt%)	MnO (wt%)	CoO (wt%)	NiO (wt%)	ZnO (wt%)	CaO (wt%)	Al2O3 (wt%)	P2O5 (wt%)	Cr2O3 (wt%)	Total (wt%)	Fo (mol%)	Dimensionless coordinate	r(margin) (mm)	r(kink) (mm)	r(center) (mm)	r (mm)	xmin (mm)	уmin (mm)	xmax (mm)	ymax (mm)	scale	x-shift	y-shift	X	Y
Churikova66	289	Line1SHIV08-05ol7	SHIV-08-05	17	Ol-7-1	1	1	31.858	51.676	32.025	51.795	0.205061	40.63	50.65	7.74	0.1143	0.0071	0.4918		0.0965	0.0353	0.0111166	0.095	59.135	92.1019	0.961015	0.404	0.328278	0.200062	0.198939	31.858	51.676	32.025	51.795	0.27	0.44	0.46	0.44	0.46
Churikova66	290	Line2SHIV08-05ol7	SHIV-08-05	17	Ol-7-1	1	2	31.862	51.679	32.025	51.795	0.200062	40.92	50.67	7.68	0.1095	0.02	0.4769		0.0936	0.029	0.0128	0.0839	59.079	92.1612	1	0.404	0.328278	0.200062	0.203938	31.858	51.676	32.025	51.795	0.27	0.44	0.46	0.434733	0.45605
Churikova66	291	Line3SHIV08-05ol7	SHIV-08-05	17	Ol-7-1	1	3	31.867	51.683	32.025	51.795	0.19367	40.92	50.54	7.79	0.1056	0.0192	0.4847		0.094	0.0276	0.0133	0.0837	59.0611	92.039	0.950141	-0.007	0.0718471	0.200062	0.20067	31.858	51.676	32.025	51.795	0.27	0.44	0.46	0.42815	0.450783
Churikova66	292	Line4SHIV08-05ol7	SHIV-08-05	17	Ol-7-1	1	4	31.872	51.687	32.025	51.795	0.187278	40.65	50.73	7.74	0.1134	0.0214	0.4834		0.0918	0.0272	0.00916886	0.0869	59.2072	92.1134	0.900288	-0.007	0.0718471	0.200062	0.194278	31.858	51.676	32.025	51.795	0.27	0.44	0.46	0.421566	0.445517
Churikova66	293	Line5SHIV08-05ol7	SHIV-08-05	17	Ol-7-1	1	5	31.877	51.69	32.025	51.795	0.181463	40.65	50.67	7.7	0.1102	0.0133	0.4807		0.0943	0.0241	0.00916886	0.0858	59.0926	92.1423	0.854939	-0.007	0.0718471	0.200062	0.188463	31.858	51.676	32.025	51.795	0.27	0.44	0.46	0.414983	0.441566
Churikova66	294	Line6SHIV08-05ol7	SHIV-08-05	17	Ol-7-1	1	6	31.882	51.694	32.025	51.795	0.175071	40.62	50.33	7.71	0.1082	0.013	0.473		0.0934	0.0263	0.0079294	0.0915	58.7539	92.084	0.805085	-0.007	0.0718471	0.200062	0.182071	31.858	51.676	32.025	51.795	0.27	0.44	0.46	0.4084	0.4363
Churikova66	295	Line7SHIV08-05ol7	SHIV-08-05	17	Ol-7-1	1	7	31.887	51.697	32.025	51.795	0.169257	40.92	50.5	7.87	0.1154	0.0141	0.4756		0.0963	0.0319	0.00916886	0.086	59.1033	91.958	0.759738	-0.007	0.0718471	0.200062	0.176257	31.858	51.676	32.025	51.795	0.27	0.44	0.46	0.401816	0.43235
Churikova66	296	Line8SHIV08-05ol7	SHIV-08-05	17	Ol-7-1	1	8	31.892	51.7	32.025	51.795	0.163444	40.78	50.58	7.82	0.1056	0.0204	0.4678		0.0983	0.0326	0.0173	0.0892	59.1247	92.0166	0.7144	-0.007	0.0718471	0.200062	0.170444	31.858	51.676	32.025	51.795	0.27	0.44	0.46	0.395233	0.4284
Churikova66	297	Line9SHIV08-05ol7	SHIV-08-05	17	Ol-7-1	1	9	31.896	51.704	32.025	51.795	0.157867	40.64	50.52	7.95		0.0187	0.4765		0.096	0.0295	0.013	0.0899	59.0907	91.8858	0.670902	-0.007	0.0718471	0.200062	0.164867	31.858	51.676	32.025	51.795	0.27	0.44	0.46	0.389966	0.423133
Churikova66	298	Line10SHIV08-05ol7	SHIV-08-05	17	Ol-7-1	1	10	31.901	51.708	32.025	51.795	0.151476	41.16	50.9	8.1	0.1142	0.0189	0.4895		0.0973	0.0348	0.00993614	0.0925	59.7547	91.8019	0.621056	-0.007	0.0718471	0.200062	0.158476	31.858	51.676	32.025	51.795	0.27	0.44	0.46	0.383383	0.417866
Churikova66	299	Line11SHIV08-05ol7	SHIV-08-05	17	Ol-7-1	1	11	31.907	51.711	32.025	51.795	0.144845	40.78	50.44	8.06	0.115	0.0144	0.4762		0.094	0.0282	0.0111166	0.0973	59.2278	91.7708	0.569336	-0.007	0.0718471	0.200062	0.151845	31.858	51.676	32.025	51.795	0.27	0.44	0.46	0.375483	0.413916
Churikova66	300	Line12SHIV08-05ol7	SHIV-08-05	17	Ol-7-1	1	12	31.912	51.715	32.025	51.795	0.138452	40.84	50.22	8.02	0.1161	0.0192	0.475		0.0975	0.0279	0.0128	0.0989	58.9757	91.7753	0.519478	-0.007	0.0718471	0.200062	0.145452	31.858	51.676	32.025	51.795	0.27	0.44	0.46	0.368899	0.408649
Churikova66	301	Line13SHIV08-05ol7	SHIV-08-05	17	Ol-7-1	1	13	31.916	51.718	32.025	51.795	0.133454	40.64	50.19	8.27	0.1106	0.0163	0.4547		0.0964	0.0342	0.0111756	0.0912	59.1722	91.536	0.480496	-0.007	0.0718471	0.200062	0.140454	31.858	51.676	32.025	51.795	0.27	0.44	0.46	0.363632	0.404699
Churikova66	302	Line14SHIV08-05ol7	SHIV-08-05	17	Ol-7-1	1	14	31.922	51.721	32.025	51.795	0.126827	40.67	50.2	8.27	0.123	0.0141	0.4482		0.0929	0.0259	0.0079294	0.0895	59.1741	91.5376	0.428806	-0.007	0.0718471	0.200062	0.133827	31.858	51.676	32.025	51.795	0.27	0.44	0.46	0.355732	0.400749
Churikova66	303	Line15SHIV08-05ol7	SHIV-08-05	17	Ol-7-1	1	15	31.927	51.725	32.025	51.795	0.120433	40.77	50.03	8.39	0.1129	0.0257	0.4453		0.0932	0.0277	0.00987712	0.0925	59.1248	91.3987	0.378936	-0.007	0.0718471	0.200062	0.127433	31.858	51.676	32.025	51.795	0.27	0.44	0.46	0.349149	0.395483
Churikova66	304	Line16SHIV08-05ol7	SHIV-08-05	17	Ol-7-1	1	16	31.931	51.728	32.025	51.795	0.115434	40.74	50	8.57	0.1205	0.0145	0.4256		0.0944	0.0256	0.0122	0.0798	59.2506	91.2255	0.339951	-0.007	0.0718471	0.200062	0.122434	31.858	51.676	32.025	51.795	0.27	0.44	0.46	0.343882	0.391533
Churikova66	305	Line17SHIV08-05ol7	SHIV-08-05	17	Ol-7-1	1	17	31.936	51.732	32.025	51.795	0.109041	40.56	49.82	8.63	0.1253	0.0166	0.403		0.0949	0.023	0.0125	0.068	59.1128	91.1404	0.290092	-0.007	0.0718471	0.200062	0.116041	31.858	51.676	32.025	51.795	0.27	0.44	0.46	0.337299	0.386266
Churikova66	306	Line18SHIV08-05ol7	SHIV-08-05	17	Ol-7-1	1	18	31.941	51.736	32.025	51.795	0.10265	40.64	49.86	8.82	0.1164	0.0175	0.3957		0.0953	0.0273	0.0105264	0.06	59.3322	90.9696	0.240243	-0.007	0.0718471	0.200062	0.10965	31.858	51.676	32.025	51.795	0.27	0.44	0.46	0.330715	0.380999
Churikova66	307	Line19SHIV08-05ol7	SHIV-08-05	17	Ol-7-1	1	19	31.946	51.739	32.025	51.795	0.0968349	40.71	49.67	8.97	0.1233	0.0198	0.3838		0.0947	0.0242	0.00922788	0.0571	59.2858	90.7983	0.19489	-0.007	0.0718471	0.200062	0.103835	31.858	51.676	32.025	51.795	0.27	0.44	0.46	0.324132	0.377049
Churikova66	308	Line20SHIV08-05ol7	SHIV-08-05	17	Ol-7-1	1	20	31.951	51.743	32.025	51.795	0.0904434	40.68	49.53	9.06	0.1335	0.013	0.3827		0.0923	0.0283	0.00922788	0.0468	59.2398	90.6907	0.145039	-0.007	0.0718471	0.200062	0.0974434	31.858	51.676	32.025	51.795	0.27	0.44	0.46	0.317549	0.371782
Churikova66	309	Line21SHIV08-05ol7	SHIV-08-05	17	Ol-7-1	1	21	31.956	51.746	32.025	51.795	0.0846286	40.65	49.39	9.25	0.1268	0.0117	0.361		0.0944	0.0188	0.00857864	0.0446	59.2527	90.4897	0.099688	-0.007	0.0718471	0.200062	0.0916286	31.858	51.676	32.025	51.795	0.27	0.44	0.46	0.310965	0.367832
Churikova66	310	Line22SHIV08-05ol7	SHIV-08-05	17	Ol-7-1	1	22	31.961	51.75	32.025	51.795	0.0782368	40.55	49.33	9.46	0.1346	0.0151	0.3635		0.1032	0.0241	0.00922788	0.033	59.4305	90.2841	0.0498361	-0.007	0.0718471	0.200062	0.0852368	31.858	51.676	32.025	51.795	0.27	0.44	0.46	0.304382	0.362566
Churikova66	311	Line23SHIV08-05ol7	SHIV-08-05	17	Ol-7-1	1	23	31.966	51.754	32.025	51.795	0.0718471	40.6	49.02	9.6	0.1478	0.0153	0.398		0.109	0.0241	0.0127	0.0838	59.3142	90.0983	0	-0.007	0.0718471	0.200062	0.0788471	31.858	51.676	32.025	51.795	0.27	0.44	0.46	0.297798	0.357299
Churikova66	312	Line24SHIV08-05ol7	SHIV-08-05	17	Ol-7-1	1	24	31.971	51.757	32.025	51.795	0.0660303	40.59	48.87	9.8	0.136	0.0151	0.4269		0.1098	0.0252	0.0159	0.1285	59.383	89.885	-0.0737727	-0.007	0.0718471	0.200062	0.0730303	31.858	51.676	32.025	51.795	0.27	0.44	0.46	0.291215	0.353349
Churikova66	313	Line25SHIV08-05ol7	SHIV-08-05	17	Ol-7-1	1	25	31.976	51.761	32.025	51.795	0.0596406	40.37	48.85	9.91	0.1211	0.0219	0.4008		0.1089	0.028	0.0436	0.1339	59.4407	89.7793	-0.154812	-0.007	0.0718471	0.200062	0.0666406	31.858	51.676	32.025	51.795	0.27	0.44	0.46	0.284632	0.348082
Churikova66	314	Line26SHIV08-05ol7	SHIV-08-05	17	Ol-7-1	1	26	31.98	51.764	32.025	51.795	0.0546443	40.35	48.79	9.93	0.1448	0.0164	0.4173		0.104	0.0236	0.0165	0.1113	59.4261	89.7495	-0.218179	-0.007	0.0718471	0.200062	0.0616443	31.858	51.676	32.025	51.795	0.27	0.44	0.46	0.279365	0.344132
Churikova66	315	Line27SHIV08-05ol7	SHIV-08-05	17	Ol-7-1	1	27	31.985	51.767	32.025	51.795	0.0488262	40.33	48.72	10	0.1458	0.0175	0.4118		0.1048	0.0252	0.0137	0.0952	59.4251	89.6714	-0.291968	-0.007	0.0718471	0.200062	0.0558262	31.858	51.676	32.025	51.795	0.27	0.44	0.46	0.272781	0.340182
Churikova66	316	Line28SHIV08-05ol7	SHIV-08-05	17	Ol-7-1	1	28	31.991	51.771	32.025	51.795	0.0416173	40.45	48.76	10.15	0.146	0.0168	0.3836		0.1081	0.0204	0.0098181	0.0592	59.5849	89.5404	-0.383397	-0.007	0.0718471	0.200062	0.0486173	31.858	51.676	32.025	51.795	0.27	0.44	0.46	0.264881	0.334915
Churikova66	317	Line29SHIV08-05ol7	SHIV-08-05	17	Ol-7-1	1	29	31.995	51.775	32.025	51.795	0.0360555	40.77	49.14	10.39	0.1463	0.0164	0.375		0.1124	0.0231	0.00474222	0.0487	60.2032	89.3933	-0.453936	-0.007	0.0718471	0.200062	0.0430555	31.858	51.676	32.025	51.795	0.27	0.44	0.46	0.259615	0.329649
Churikova66	318	Line30SHIV08-05ol7	SHIV-08-05	17	Ol-7-1	1	30	32.001	51.778	32.025	51.795	0.0294109	40.33	48.29	10.6	0.155	0.0187	0.3602		0.1065	0.024	0.0233	0.0738	59.5544	89.0329	-0.538209	-0.007	0.0718471	0.200062	0.0364109	31.858	51.676	32.025	51.795	0.27	0.44	0.46	0.251715	0.325698
Churikova66	319	Line31SHIV08-05ol7	SHIV-08-05	17	Ol-7-1	1	31	32.005	51.782	32.025	51.795	0.0238537	40.36	48.18	10.8	0.1569	0.0199	0.331		0.1085	0.0193	0.0175	0.052	59.6156	88.8264	-0.608689	-0.007	0.0718471	0.200062	0.0308537	31.858	51.676	32.025	51.795	0.27	0.44	0.46	0.246448	0.320432
Churikova66	320	Line32SHIV08-05ol7	SHIV-08-05	17	Ol-7-1	1	32	32.01	51.785	32.025	51.795	0.0180278	40.2	47.92	11.09	0.1685	0.0194	0.2915		0.113	0.0212	0.0139	0.058	59.6236	88.5058	-0.682578	-0.007	0.0718471	0.200062	0.0250278	31.858	51.676	32.025	51.795	0.27	0.44	0.46	0.239864	0.316482
Churikova66	321	Line33SHIV08-05ol7	SHIV-08-05	17	Ol-7-1	1	33	32.015	51.788	32.025	51.795	0.0122066	40.21	47.55	11.67	0.1805	0.025	0.2352		0.1229	0.0208	0.0145	0.0564	59.8044	87.8947	-0.756407	-0.007	0.0718471	0.200062	0.0192066	31.858	51.676	32.025	51.795	0.27	0.44	0.46	0.233281	0.312532
Churikova66	322	Line34SHIV08-05ol7	SHIV-08-05	17	Ol-7-1	1	34	32.02	51.792	32.025	51.795	0.00583095	39.99	47.06	12.28	0.1841	0.0202	0.1842		0.1324	0.0131	0.00922788	0.0435	59.874	87.227	-0.837268	-0.007	0.0718471	0.200062	0.012831	31.858	51.676	32.025	51.795	0.27	0.44	0.46	0.226698	0.307265
Churikova66	323	Line35SHIV08-05ol7	SHIV-08-05	17	Ol-7-1	1	35	32.025	51.795	32.025	51.795	0	39.68	45.4	14.16	0.2236	0.025	0.1338		0.1424	0.0175	0.0167	0.043	60.1023	85.1045	-0.911221	-0.007	0.0718471	0.200062	0.007	31.858	51.676	32.025	51.795	0.27	0.44	0.46	0.220114	0.303315
Churikova66			SHIV-08-05	17	Ol-7-1	1
Churikova73	534	Line1SHIV0805Ol7	SHIV-08-05	17	Ol-7-2	1	1	30.004	50.705	30.134	50.371	0.358408	38.4219											0		-1	0.358408	0.283382	0.135192	0	30.004	50.705	30.134	50.371	0.48	0.54	0.165	0.54	0.165
Churikova73	535	Line2SHIV0805Ol7	SHIV-08-05	17	Ol-7-2	1	2	30.007	50.699	30.134	50.371	0.351729	38.9181	44.0677	13.9367	0.2263	0.0181	0.1374	0.0122	0.1426	0.024606	0.0146611	0.0408049	58.5656	84.9276	-0.910977	0.358408	0.283382	0.135192	0.006679	30.004	50.705	30.134	50.371	0.48	0.54	0.165	0.535982	0.173036
Churikova73	536	Line3SHIV0805Ol7	SHIV-08-05	17	Ol-7-2	1	3	30.01	50.69	30.134	50.371	0.342253	39.4433	45.4356	11.8748	0.1868	0.0235	0.2164	0.009	0.1263	0.0130368	0.0140633	0.0767834	57.8854	87.2095	-0.784678	0.358408	0.283382	0.135192	0.0161548	30.004	50.705	30.134	50.371	0.48	0.54	0.165	0.531964	0.185089
Churikova73	537	Line4SHIV0805Ol7	SHIV-08-05	17	Ol-7-2	1	4	30.014	50.681	30.134	50.371	0.332415	39.4393	46.2984	10.875	0.1653	0.0182	0.2982		0.1115	0.0256937	0.0131552	0.0556012	57.7923	88.3538	-0.653557	0.358408	0.283382	0.135192	0.0259922	30.004	50.705	30.134	50.371	0.48	0.54	0.165	0.526607	0.197142
Churikova73	538	Line5SHIV0805Ol7	SHIV-08-05	17	Ol-7-2	1	5	30.017	50.673	30.134	50.371	0.323872	39.7114	46.617	10.5554	0.1555	0.0172	0.3527		0.1057	0.0254064	0.0128057	0.058906	57.8289	88.7261	-0.539683	0.358408	0.283382	0.135192	0.0345357	30.004	50.705	30.134	50.371	0.48	0.54	0.165	0.52259	0.207856
Churikova73	539	Line6SHIV0805Ol7	SHIV-08-05	17	Ol-7-2	1	6	30.02	50.665	30.134	50.371	0.315328	39.5535	47.0956	10.1394	0.148	0.017	0.3788		0.1057	0.0275815	0.00881787	0.0519844	57.9121	89.2207	-0.425809	0.358408	0.283382	0.135192	0.0430792	30.004	50.705	30.134	50.371	0.48	0.54	0.165	0.518572	0.21857
Churikova73	540	Line7SHIV0805Ol7	SHIV-08-05	17	Ol-7-2	1	7	30.023	50.657	30.134	50.371	0.306785	39.6805	47.2604	9.7456	0.1438	0.0168	0.4073	0.0098	0.1035	0.030057	0.0105661	0.0762195	57.7173	89.6283	-0.311936	0.358408	0.283382	0.135192	0.0516226	30.004	50.705	30.134	50.371	0.48	0.54	0.165	0.514554	0.229284
Churikova73	541	Line8SHIV0805Ol7	SHIV-08-05	17	Ol-7-2	1	8	30.028	50.648	30.134	50.371	0.296589	39.8499	47.4707	9.6336	0.1401	0.0202	0.4204		0.1031	0.0315908	0.0194247	0.124932	57.8197	89.7761	-0.176036	0.358408	0.283382	0.135192	0.0618186	30.004	50.705	30.134	50.371	0.48	0.54	0.165	0.507858	0.241338
Churikova73	542	Line9SHIV0805Ol7	SHIV-08-05	17	Ol-7-2	1	9	30.029	50.639	30.134	50.371	0.287835	39.8765	47.8752	9.7018	0.1375	0.0173	0.4278		0.1018	0.0333489	0.035484	0.151087	58.2947	89.7892	-0.0593576	0.358408	0.283382	0.135192	0.0705726	30.004	50.705	30.134	50.371	0.48	0.54	0.165	0.506519	0.253391
Churikova73	543	Line10SHIV0805Ol7	SHIV-08-05	17	Ol-7-2	1	10	30.033	50.631	30.134	50.371	0.278928	40.5673	48.2004	9.3561	0.1366	0.0148	0.3761	0.0073	0.0984	0.0258975	0.0066767	0.0628216	58.2156	90.1772	0.0300518	0.358408	0.283382	0.135192	0.0794793	30.004	50.705	30.134	50.371	0.48	0.54	0.165	0.501162	0.264105
Churikova73	544	Line11SHIV0805Ol7	SHIV-08-05	17	Ol-7-2	1	11	30.036	50.623	30.134	50.371	0.270385	40.5313	48.4238	9.1243	0.1331	0.017	0.365		0.0913	0.0281455	0.00293604	0.0548735	58.1826	90.4373	0.0877038	0.358408	0.283382	0.135192	0.0880227	30.004	50.705	30.134	50.371	0.48	0.54	0.165	0.497144	0.274819
Churikova73	545	Line12SHIV0805Ol7	SHIV-08-05	17	Ol-7-2	1	12	30.04	50.614	30.134	50.371	0.260548	40.4012	48.2987	8.8728	0.1287	0.0165	0.3865	0.0064	0.0885	0.0312285	0.00854461	0.0703913	57.8293	90.6544	0.154088	0.358408	0.283382	0.135192	0.0978601	30.004	50.705	30.134	50.371	0.48	0.54	0.165	0.491787	0.286872
Churikova73	546	Line13SHIV0805Ol7	SHIV-08-05	17	Ol-7-2	1	13	30.043	50.606	30.134	50.371	0.252004	40.1721	48.448	8.6789	0.1192	0.0153	0.4082		0.0877	0.0330405	0.0114214	0.0890258	57.7903	90.8656	0.211741	0.358408	0.283382	0.135192	0.106404	30.004	50.705	30.134	50.371	0.48	0.54	0.165	0.487769	0.297586
Churikova73	547	Line14SHIV0805Ol7	SHIV-08-05	17	Ol-7-2	1	14	30.037	50.596	30.134	50.371	0.245018	40.0675	48.463	8.5085	0.1193	0.0151	0.4354	0.0081	0.0898	0.0341332	0.00858439	0.105772	57.6733	91.0313	0.258881	0.358408	0.283382	0.135192	0.113389	30.004	50.705	30.134	50.371	0.48	0.54	0.165	0.495805	0.310979
Churikova73	551	Line18SHIV0805Ol7	SHIV-08-05	17	Ol-7-2	1	18	30.072	50.563	30.134	50.371	0.201762	40.3488	49.3647	8.0373	0.1168	0.0153	0.4727		0.0918	0.0356135	0.0100448	0.0642261	58.1342	91.6282	0.550778	0.358408	0.283382	0.135192	0.156645	30.004	50.705	30.134	50.371	0.48	0.54	0.165	0.44893	0.355175
Churikova73	552	Line19SHIV0805Ol7	SHIV-08-05	17	Ol-7-2	1	19	30.067	50.554	30.134	50.371	0.194879	40.3489	49.4376	8.0913	0.1145	0.0148	0.474		0.0911	0.0341446	0.0121583	0.0811567	58.2574	91.5881	0.597224	0.358408	0.283382	0.135192	0.163528	30.004	50.705	30.134	50.371	0.48	0.54	0.165	0.455627	0.367228
Churikova73	553	Line20SHIV0805Ol7	SHIV-08-05	17	Ol-7-2	1	20	30.069	50.547	30.134	50.371	0.187619	40.4126	49.698	7.9631	0.1131	0.0156	0.4826		0.0916	0.0366976	0.0113227	0.0935131	58.4007	91.7502	0.646217	0.358408	0.283382	0.135192	0.170788	30.004	50.705	30.134	50.371	0.48	0.54	0.165	0.452948	0.376603
Churikova73	554	Line21SHIV0805Ol7	SHIV-08-05	17	Ol-7-2	1	21	30.07	50.539	30.134	50.371	0.179778	40.411	49.9317	7.8933	0.1135	0.0155	0.488		0.0898	0.037038	0.0104958	0.0982972	58.5688	91.8518	0.699133	0.358408	0.283382	0.135192	0.17863	30.004	50.705	30.134	50.371	0.48	0.54	0.165	0.451609	0.387317
Churikova73	555	Line22SHIV0805Ol7	SHIV-08-05	17	Ol-7-2	1	22	30.072	50.531	30.134	50.371	0.171593	40.5566	49.7946	7.7433	0.1123	0.0156	0.4911	0.0138	0.0904	0.0367808	0.0116203	0.100036	58.2979	91.9739	0.754368	0.358408	0.283382	0.135192	0.186815	30.004	50.705	30.134	50.371	0.48	0.54	0.165	0.44893	0.398031
Churikova73	556	Line23SHIV0805Ol7	SHIV-08-05	17	Ol-7-2	1	23	30.075	50.522	30.134	50.371	0.162117	40.4776	50.0773	7.6628	0.1127	0.0152	0.4909		0.0916	0.0361366	0.0105987	0.0949848	58.4866	92.0921	0.818308	0.358408	0.283382	0.135192	0.19629	30.004	50.705	30.134	50.371	0.48	0.54	0.165	0.444913	0.410084
Churikova73	557	Line24SHIV0805Ol7	SHIV-08-05	17	Ol-7-2	1	24	30.078	50.514	30.134	50.371	0.153574	40.2255	49.5158	7.7562	0.112	0.0177	0.4895		0.0897	0.0382296	0.0108792	0.0951674	58.0191	91.92	0.875958	0.358408	0.283382	0.135192	0.204834	30.004	50.705	30.134	50.371	0.48	0.54	0.165	0.440895	0.420798
Churikova73	558	Line25SHIV0805Ol7	SHIV-08-05	17	Ol-7-2	1	25	30.081	50.505	30.134	50.371	0.144101	40.6634	49.8561	7.5984	0.1138	0.0157	0.4866		0.0909	0.0345595	0.0084883	0.0905418	58.1961	92.1212	0.939886	0.358408	0.283382	0.135192	0.214307	30.004	50.705	30.134	50.371	0.48	0.54	0.165	0.436877	0.432851
Churikova73	559	Line26SHIV0805Ol7	SHIV-08-05	17	Ol-7-2	1	26	30.085	50.497	30.134	50.371	0.135192	40.5164	49.9136	7.6347	0.1124	0.0148	0.4904		0.0901	0.0346793	0.00960504	0.0883664	58.2907	92.095	1	0.358408	0.283382	0.135192	0.223215	30.004	50.705	30.134	50.371	0.48	0.54	0.165	0.43152	0.443566
Churikova73	560	Line27SHIV0805Ol7	SHIV-08-05	17	Ol-7-2	1	27	30.088	50.489	30.134	50.371	0.126649	40.508	50.2187	7.6471	0.1135	0.0146	0.4925		0.091	0.0328566	0.00846613	0.0887936	58.6103	92.1275	0.936806	-0.088		0.135192	0.214649	30.004	50.705	30.134	50.371	0.48	0.54	0.165	0.427502	0.45428
Churikova73	561	Line28SHIV0805Ol7	SHIV-08-05	17	Ol-7-2	1	28	30.091	50.48	30.134	50.371	0.117175	40.6835	50.0737	7.7413	0.1108	0.0136	0.4927		0.0896	0.0326161	0.00805335	0.0898956	58.5543	92.017	0.866728	-0.088		0.135192	0.205175	30.004	50.705	30.134	50.371	0.48	0.54	0.165	0.423485	0.466333
Churikova73	562	Line29SHIV0805Ol7	SHIV-08-05	17	Ol-7-2	1	29	30.09	50.471	30.134	50.371	0.109252	40.5797	49.2722	7.6735	0.1107	0.0141	0.4903		0.0909	0.0331409	0.0100643	0.0908834	57.6848	91.9629	0.808122	-0.088		0.135192	0.197252	30.004	50.705	30.134	50.371	0.48	0.54	0.165	0.424824	0.478386
Churikova73	563	Line30SHIV0805Ol7	SHIV-08-05	17	Ol-7-2	1	30	30.098	50.463	30.134	50.371	0.0987927	40.5495	49.564	7.7507	0.1116	0.0175	0.4862		0.0883	0.0318138	0.00770016	0.0908822	58.0501	91.9325	0.730756	-0.088		0.135192	0.186793	30.004	50.705	30.134	50.371	0.48	0.54	0.165	0.41411	0.4891
Churikova73	564	Line31SHIV0805Ol7	SHIV-08-05	17	Ol-7-2	1	31	30.101	50.455	30.134	50.371	0.0902497	40.342	49.4058	7.8053	0.1102	0.0141	0.4821	0.0059	0.0912	0.0341508	0.00721639	0.0913737	57.9488	91.8564	0.667564	-0.088		0.135192	0.17825	30.004	50.705	30.134	50.371	0.48	0.54	0.165	0.410092	0.499814
Churikova73	565	Line32SHIV0805Ol7	SHIV-08-05	17	Ol-7-2	1	32	30.105	50.447	30.134	50.371	0.0813449	40.3377	50.0541	7.8373	0.1114	0.0156	0.4857		0.0894	0.0319981	0.0105987	0.0942782	58.6255	91.9231	0.601697	-0.088		0.135192	0.169345	30.004	50.705	30.134	50.371	0.48	0.54	0.165	0.404735	0.510528
Churikova73	566	Line33SHIV0805Ol7	SHIV-08-05	17	Ol-7-2	1	33	30.108	50.438	30.134	50.371	0.0718679	40.3281	49.4855	7.98	0.1146	0.0153	0.4801		0.0919	0.0337597	0.0124698	0.095906	58.2012	91.7016	0.531597	-0.088		0.135192	0.159868	30.004	50.705	30.134	50.371	0.48	0.54	0.165	0.400717	0.522582
Churikova73	567	Line34SHIV0805Ol7	SHIV-08-05	17	Ol-7-2	1	34	30.111	50.429	30.134	50.371	0.0623939	40.5795	49.6281	7.8981	0.1149	0.0153	0.4697		0.0894	0.0334555	0.0145547	0.0922806	58.249	91.8014	0.461519	-0.088		0.135192	0.150394	30.004	50.705	30.134	50.371	0.48	0.54	0.165	0.396699	0.534635
Churikova73	568	Line35SHIV0805Ol7	SHIV-08-05	17	Ol-7-2	1	35	30.114	50.421	30.134	50.371	0.0538516	40.1343	49.4015	8.052	0.1187	0.0142	0.4693	0.0082	0.0935	0.0336306	0.0110747	0.0879882	58.191	91.6199	0.398333	-0.088		0.135192	0.141852	30.004	50.705	30.134	50.371	0.48	0.54	0.165	0.392682	0.545349
Churikova73	569	Line36SHIV0805Ol7	SHIV-08-05	17	Ol-7-2	1	36	30.111	50.413	30.134	50.371	0.0478853	40.5426	49.6818	8.1795	0.1189	0.0155	0.4604		0.0912	0.0349704	0.0118919	0.0867709	58.5823	91.5424	0.354201	-0.088		0.135192	0.135885	30.004	50.705	30.134	50.371	0.48	0.54	0.165	0.396699	0.556063
Churikova73	571	Line38SHIV0805Ol7	SHIV-08-05	17	Ol-7-2	1	38	30.124	50.396	30.134	50.371	0.0269258	40.7517	49.3736	8.5247	0.1191	0.016	0.4317	0.0086	0.0955	0.0347953	0.00794459	0.075725	58.604	91.1669	0.199167	-0.088		0.135192	0.114926	30.004	50.705	30.134	50.371	0.48	0.54	0.165	0.379289	0.578831
Churikova73	572	Line39SHIV0805Ol7	SHIV-08-05	17	Ol-7-2	1	39	30.127	50.388	30.134	50.371	0.0183848	40.1595	49.2706	8.5145	0.1236	0.014	0.4092		0.101	0.0359657	0.00780102	0.0684868	58.4689	91.1597	0.13599	-0.088		0.135192	0.106385	30.004	50.705	30.134	50.371	0.48	0.54	0.165	0.375271	0.589545
Churikova73	573	Line40SHIV0805Ol7	SHIV-08-05	17	Ol-7-2	1	40	30.131	50.379	30.134	50.371	0.008544	40.4083	48.6521	9.1245	0.1332	0.0126	0.3892	0.0099	0.1194	0.0383004	0.0109141	0.057299	58.4792	90.4777	0.0631988	-0.088		0.135192	0.096544	30.004	50.705	30.134	50.371	0.48	0.54	0.165	0.369914	0.601598
Churikova73	574	Line41SHIV0805Ol7	SHIV-08-05	17	Ol-7-2	1	41	30.134	50.371	30.134	50.371	0														0	-0.088		0.135192	0.088	30.004	50.705	30.134	50.371	0.48	0.54	0.165	0.365897	0.612312
Churikova73			SHIV-08-05	17	Ol-7-2	1
Churikova76	183	Line1SHIV0807Ol4	SHIV-08-07	10	Ol-4	1	1	69.786	48.123	69.786	48.123	0	39.6624											0		-1	0	0.0520029	0.370535	0	69.786	48.123	69.275	47.6	0.47	0.408	0.18	0.408	0.18
Churikova76	184	Line2SHIV0807Ol4	SHIV-08-07	10	Ol-4	1	2	69.778	48.12	69.786	48.123	0.008544	40.616	45.6753	14.0328	0.2158	0.02		0.0171	0.1208	0.0183223	0.0227791	0.0309994	60.1001	85.2946	-0.835701	0	0.0520029	0.370535	0.008544	69.786	48.123	69.275	47.6	0.47	0.408	0.18	0.413142	0.181928
Churikova76	185	Line3SHIV0807Ol4	SHIV-08-07	10	Ol-4	1	3	69.773	48.114	69.786	48.123	0.0158114	41.1022	48.1236	10.9925	0.1616	0.0166	0.3209	0.011	0.1143	0.0191227	0.0120879	0.0527112	59.7596	88.6381	-0.695952	0	0.0520029	0.370535	0.0158114	69.786	48.123	69.275	47.6	0.47	0.408	0.18	0.416356	0.185785
Churikova76	186	Line4SHIV0807Ol4	SHIV-08-07	10	Ol-4	1	4	69.767	48.108	69.786	48.123	0.0242074	40.9752	48.5049	10.5815	0.1549	0.0196	0.3665	0.0092	0.1068	0.0212294	0.0125987	0.0506925	59.7646	89.0931	-0.534498	0	0.0520029	0.370535	0.0242074	69.786	48.123	69.275	47.6	0.47	0.408	0.18	0.420213	0.189642
Churikova76	187	Line5SHIV0807Ol4	SHIV-08-07	10	Ol-4	1	5	69.762	48.102	69.786	48.123	0.0318904	40.8333	48.4118	10.158	0.1473	0.0168	0.3877	0.0161	0.1123	0.0250559	0.0114798	0.0561012	59.2751	89.4657	-0.386756	0	0.0520029	0.370535	0.0318904	69.786	48.123	69.275	47.6	0.47	0.408	0.18	0.423427	0.193498
Churikova76	188	Line6SHIV0807Ol4	SHIV-08-07	10	Ol-4	1	6	69.756	48.096	69.786	48.123	0.0403609	40.7039	48.3848	10.4799	0.1521	0.0162	0.408	0.019	0.1117	0.0249964	0.0160335	0.0973962	59.5967	89.1626	-0.223872	0	0.0520029	0.370535	0.0403609	69.786	48.123	69.275	47.6	0.47	0.408	0.18	0.427283	0.197355
Churikova76	189	Line7SHIV0807Ol4	SHIV-08-07	10	Ol-4	1	7	69.751	48.09	69.786	48.123	0.0481041	40.7515	47.6446	11.1771	0.16	0.019	0.381	0.0186	0.1007	0.0240123	0.0144472	0.0738304	59.525	88.3668	-0.0749732	0	0.0520029	0.370535	0.0481041	69.786	48.123	69.275	47.6	0.47	0.408	0.18	0.430497	0.201212
Churikova76	190	Line8SHIV0807Ol4	SHIV-08-07	10	Ol-4	1	8	69.745	48.085	69.786	48.123	0.0559017	40.7141	47.2002	11.8383	0.1643	0.0188	0.3171	0.0116	0.0923	0.0195189	0.0118507	0.0273862	59.6621	87.6619	0.01224	0	0.0520029	0.370535	0.0559017	69.786	48.123	69.275	47.6	0.47	0.408	0.18	0.434354	0.204426
Churikova76	191	Line9SHIV0807Ol4	SHIV-08-07	10	Ol-4	1	9	69.74	48.079	69.786	48.123	0.0636553	40.7051	48.4804	10.8342	0.1547	0.0177	0.3366	0.0168	0.1003	0.0236279	0.0142959	0.0439797	59.9643	88.8567	0.0365817	0	0.0520029	0.370535	0.0636553	69.786	48.123	69.275	47.6	0.47	0.408	0.18	0.437568	0.208282
Churikova76	192	Line10SHIV0807Ol4	SHIV-08-07	10	Ol-4	1	10	69.734	48.074	69.786	48.123	0.0714493	41.0542	49.0943	9.8469	0.145	0.0154	0.3413	0.0123	0.1049	0.0226398	0.0152918	0.0545144	59.5827	89.8833	0.0610501	0	0.0520029	0.370535	0.0714493	69.786	48.123	69.275	47.6	0.47	0.408	0.18	0.441425	0.211496
Churikova76	193	Line11SHIV0807Ol4	SHIV-08-07	10	Ol-4	1	11	69.728	48.068	69.786	48.123	0.0799312	40.8456	49.3488	9.4423	0.1375	0.0155	0.3461	0.0154	0.1062	0.0254079	0.0140491	0.0651638	59.4372	90.3038	0.0876783	0	0.0520029	0.370535	0.0799312	69.786	48.123	69.275	47.6	0.47	0.408	0.18	0.445281	0.215353
Churikova76	194	Line12SHIV0807Ol4	SHIV-08-07	10	Ol-4	1	12	69.722	48.062	69.786	48.123	0.0884138	41.4373	49.9745	9.1949	0.1342	0.0163	0.3576	0.0132	0.1042	0.027528	0.0141094	0.0757761	59.8224	90.6412	0.114309	0	0.0520029	0.370535	0.0884138	69.786	48.123	69.275	47.6	0.47	0.408	0.18	0.449138	0.21921
Churikova76	195	Line13SHIV0807Ol4	SHIV-08-07	10	Ol-4	1	13	69.717	48.056	69.786	48.123	0.0961769	41.082	49.5775	8.9677	0.1331	0.0162	0.3626	0.0138	0.1028	0.0269947	0.018727	0.0879571	59.2007	90.7848	0.13868	0	0.0520029	0.370535	0.0961769	69.786	48.123	69.275	47.6	0.47	0.408	0.18	0.452352	0.223066
Churikova76	196	Line14SHIV0807Ol4	SHIV-08-07	10	Ol-4	1	14	69.712	48.05	69.786	48.123	0.103947	41.0643	50.0039	8.8212	0.133	0.016	0.3746	0.0173	0.1046	0.0281103	0.0184753	0.0923766	59.4987	90.9921	0.163074	0	0.0520029	0.370535	0.103947	69.786	48.123	69.275	47.6	0.47	0.408	0.18	0.455566	0.226923
Churikova76	197	Line15SHIV0807Ol4	SHIV-08-07	10	Ol-4	1	15	69.706	48.044	69.786	48.123	0.112432	40.899	49.908	8.8224	0.1293	0.015	0.3818	0.0103	0.1032	0.029576	0.0203148	0.0997816	59.3996	90.9753	0.189712	0	0.0520029	0.370535	0.112432	69.786	48.123	69.275	47.6	0.47	0.408	0.18	0.459422	0.23078
Churikova76	198	Line16SHIV0807Ol4	SHIV-08-07	10	Ol-4	1	16	69.7	48.038	69.786	48.123	0.120917	41.015	50.092	8.6063	0.1283	0.0159	0.3921	0.0134	0.1024	0.0270601	0.0234786	0.100381	59.3775	91.2064	0.21635	0	0.0520029	0.370535	0.120917	69.786	48.123	69.275	47.6	0.47	0.408	0.18	0.463279	0.234636
Churikova76	199	Line17SHIV0807Ol4	SHIV-08-07	10	Ol-4	1	17	69.695	48.033	69.786	48.123	0.127988	41.1845	50.2293	8.5915	0.1279	0.0161	0.4006	0.0167	0.1026	0.0289606	0.0239024	0.103445	59.5137	91.2421	0.238549	0	0.0520029	0.370535	0.127988	69.786	48.123	69.275	47.6	0.47	0.408	0.18	0.466493	0.23785
Churikova76	200	Line18SHIV0807Ol4	SHIV-08-07	10	Ol-4	1	18	69.689	48.027	69.786	48.123	0.136473	41.0663	49.8644	8.4749	0.1238	0.0139	0.4084	0.0166	0.1036	0.027938	0.0186586	0.103171	59.0335	91.2929	0.265187	0	0.0520029	0.370535	0.136473	69.786	48.123	69.275	47.6	0.47	0.408	0.18	0.47035	0.241707
Churikova76	203	Line21SHIV0807Ol4	SHIV-08-07	10	Ol-4	1	21	69.656	48.008	69.786	48.123	0.173566	41.0307	50.3668	8.1022	0.1197	0.0163	0.433	0.0143	0.0999	0.0293028	0.023223	0.0956827	59.1815	91.7202	0.381634	0	0.0520029	0.370535	0.173566	69.786	48.123	69.275	47.6	0.47	0.408	0.18	0.491562	0.25392
Churikova76	207	Line25SHIV0807Ol4	SHIV-08-07	10	Ol-4	1	25	69.649	47.99	69.786	48.123	0.19094	41.401	50.2431	8.0612	0.1185	0.0129	0.4354	0.0121	0.0996	0.028945	0.0262594	0.095787	59.0117	91.7401	0.436179	0	0.0520029	0.370535	0.19094	69.786	48.123	69.275	47.6	0.47	0.408	0.18	0.496061	0.26549
Churikova76	210	Line28SHIV0807Ol4	SHIV-08-07	10	Ol-4	1	28	69.633	47.969	69.786	48.123	0.217083	41.1751	50.4443	7.8683	0.1199	0.0173	0.4424	0.0155	0.0975	0.0271136	0.0221295	0.0888169	59.0323	91.9514	0.518253	0	0.0520029	0.370535	0.217083	69.786	48.123	69.275	47.6	0.47	0.408	0.18	0.506346	0.278988
Churikova76	213	Line31SHIV0807Ol4	SHIV-08-07	10	Ol-4	1	31	69.616	47.952	69.786	48.123	0.241124	41.2808	50.1341	7.7772	0.1165	0.0167	0.4385	0.0177	0.1002	0.0257971	0.0198977	0.0839904	58.6267	91.9918	0.593729	0	0.0520029	0.370535	0.241124	69.786	48.123	69.275	47.6	0.47	0.408	0.18	0.517273	0.289916
Churikova76	216	Line34SHIV0807Ol4	SHIV-08-07	10	Ol-4	1	34	69.6	47.934	69.786	48.123	0.265174	41.3928	50.4816	7.803	0.12	0.0155	0.4423	0.009	0.1009	0.024679	0.016718	0.0832915	58.997	92.0183	0.669229	0	0.0520029	0.370535	0.265174	69.786	48.123	69.275	47.6	0.47	0.408	0.18	0.527557	0.301486
Churikova76	219	Line37SHIV0807Ol4	SHIV-08-07	10	Ol-4	1	37	69.582	47.917	69.786	48.123	0.289917	41.2318	50.273	7.697	0.1133	0.0146	0.4414	0.0136	0.098	0.023199	0.0160993	0.0822965	58.6741	92.088	0.746909	0	0.0520029	0.370535	0.289917	69.786	48.123	69.275	47.6	0.47	0.408	0.18	0.539127	0.312413
Churikova76	223	Line41SHIV0807Ol4	SHIV-08-07	10	Ol-4	1	41	69.556	47.91	69.786	48.123	0.313479	41.0799	50.2856	7.7109	0.1158	0.0141	0.4422	0.012	0.0982	0.025529	0.0151172	0.0872991	58.7043	92.0767	0.820879	0	0.0520029	0.370535	0.313479	69.786	48.123	69.275	47.6	0.47	0.408	0.18	0.55584	0.316912
Churikova76	226	Line44SHIV0807Ol4	SHIV-08-07	10	Ol-4	1	44	69.543	47.877	69.786	48.123	0.345782	41.3915	50.2983	7.7454	0.1147	0.0141	0.4442	0.0143	0.0974	0.0288245	0.0159582	0.0968464	58.7572	92.0459	0.92229	0	0.0520029	0.370535	0.345782	69.786	48.123	69.275	47.6	0.47	0.408	0.18	0.564196	0.338124
Churikova76	229	Line47SHIV0807Ol4	SHIV-08-07	10	Ol-4	1	47	69.526	47.859	69.786	48.123	0.370535	41.0467	50.668	7.7097	0.1141	0.0126	0.4442	0.0172	0.0982	0.0303226	0.0149618	0.0987481	59.0943	92.1329	1	0.731198	0.649857	0.370535	0.360663	69.786	48.123	69.275	47.6	0.47	0.408	0.18	0.575123	0.349694
Churikova76	232	Line50SHIV0807Ol4	SHIV-08-07	10	Ol-4	1	50	69.51	47.843	69.786	48.123	0.393162	41.1306	50.2894	7.7244	0.1158	0.0146	0.4433	0.0089	0.0993	0.029908	0.0144038	0.102727	58.7256	92.0645	0.918994	0.731198	0.649857	0.370535	0.338036	69.786	48.123	69.275	47.6	0.47	0.408	0.18	0.585408	0.359979
Churikova76	235	Line53SHIV0807Ol4	SHIV-08-07	10	Ol-4	1	53	69.493	47.825	69.786	48.123	0.417915	40.7971	50.4083	7.8384	0.1166	0.0162	0.4412	0.0165	0.1013	0.0297334	0.0156175	0.10702	58.9682	91.9743	0.830374	0.731198	0.649857	0.370535	0.313283	69.786	48.123	69.275	47.6	0.47	0.408	0.18	0.596335	0.371549
Churikova76	238	Line56SHIV0807Ol4	SHIV-08-07	10	Ol-4	1	56	69.476	47.807	69.786	48.123	0.442669	41.1773	50.6506	7.8722	0.1156	0.0156	0.4449	0.0109	0.0985	0.0283486	0.014224	0.105138	59.2366	91.9779	0.741752	0.731198	0.649857	0.370535	0.288528	69.786	48.123	69.275	47.6	0.47	0.408	0.18	0.607262	0.383119
Churikova76	241	Line59SHIV0807Ol4	SHIV-08-07	10	Ol-4	1	59	69.46	47.791	69.786	48.123	0.465296	41.3843	50.3767	7.9609	0.113	0.0142	0.4417	0.0122	0.1053	0.0287393	0.0154138	0.105709	59.0527	91.8543	0.660748	0.731198	0.649857	0.370535	0.265902	69.786	48.123	69.275	47.6	0.47	0.408	0.18	0.617547	0.393403
Churikova76	244	Line62SHIV0807Ol4	SHIV-08-07	10	Ol-4	1	62	69.442	47.773	69.786	48.123	0.49075	40.9138	50.3018	8.014	0.1198	0.0155	0.4395	0.0061	0.0994	0.0313774	0.0170877	0.113518	59.0275	91.7933	0.569617	0.731198	0.649857	0.370535	0.240447	69.786	48.123	69.275	47.6	0.47	0.408	0.18	0.629117	0.404973
Churikova76	247	Line65SHIV0807Ol4	SHIV-08-07	10	Ol-4	1	65	69.425	47.755	69.786	48.123	0.515505	40.9374	49.9661	8.1041	0.1193	0.0175	0.4356	0.0171	0.0996	0.0317423	0.0190254	0.119459	58.791	91.6576	0.480995	0.731198	0.649857	0.370535	0.215693	69.786	48.123	69.275	47.6	0.47	0.408	0.18	0.640044	0.416543
Churikova76	250	Line68SHIV0807Ol4	SHIV-08-07	10	Ol-4	1	68	69.409	47.739	69.786	48.123	0.538131	40.565	49.7033	8.3224	0.1227	0.0149	0.4229	0.015	0.0994	0.0304769	0.0201168	0.104205	58.7311	91.4108	0.39999	0.731198	0.649857	0.370535	0.193067	69.786	48.123	69.275	47.6	0.47	0.408	0.18	0.650328	0.426828
Churikova76	253	Line71SHIV0807Ol4	SHIV-08-07	10	Ol-4	1	71	69.392	47.721	69.786	48.123	0.562885	40.8372	49.6736	8.4791	0.1256	0.0167	0.404	0.0147	0.1018	0.0281562	0.0158316	0.104108	58.8437	91.2584	0.311367	0.731198	0.649857	0.370535	0.168312	69.786	48.123	69.275	47.6	0.47	0.408	0.18	0.661256	0.438398
Churikova76	258	Line76SHIV0807Ol4	SHIV-08-07	10	Ol-4	1	76	69.364	47.692	69.786	48.123	0.603196	40.6227	49.0766	8.8715	0.1302	0.0166	0.3479	0.0101	0.1054	0.0281955	0.0146012	0.0836802	58.5865	90.7901	0.167053	0.731198	0.649857	0.370535	0.128002	69.786	48.123	69.275	47.6	0.47	0.408	0.18	0.679254	0.457039
Churikova76	261	Line79SHIV0807Ol4	SHIV-08-07	10	Ol-4	1	79	69.347	47.675	69.786	48.123	0.627236	40.6078	49.4843	9.3341	0.1389	0.0197	0.3211	0.0142	0.1069	0.0278646	0.0142818	0.0579263	59.4471	90.428	0.0809867	0.731198	0.649857	0.370535	0.103962	69.786	48.123	69.275	47.6	0.47	0.408	0.18	0.690181	0.467966
Churikova76	262	Line80SHIV0807Ol4	SHIV-08-07	10	Ol-4	1	80	69.347	47.675	69.786	48.123	0.627236	40.5521	49.2237	9.2857	0.1387	0.0141	0.3236	0.0109	0.1069	0.0262656	0.0123308	0.05604	59.1299	90.4273	0.0809867	0.731198	0.649857	0.370535	0.103962	69.786	48.123	69.275	47.6	0.47	0.408	0.18	0.690181	0.467966
Churikova76	263	Line81SHIV0807Ol4	SHIV-08-07	10	Ol-4	1	81	69.336	47.663	69.786	48.123	0.643506	40.6876	47.1325	11.6116	0.1688	0.0203	0.3443	0.0167	0.093	0.0214692	0.0126818	0.0344506	59.4087	87.8542	0.0227386	0.731198	0.649857	0.370535	0.0876916	69.786	48.123	69.275	47.6	0.47	0.408	0.18	0.697251	0.475679
Churikova76	264	Line82SHIV0807Ol4	SHIV-08-07	10	Ol-4	1	82	69.325	47.656	69.786	48.123	0.656209	39.946	46.889	11.8036	0.1744	0.0197	0.4007	0.0118	0.1007	0.0256376	0.0198063	0.0723887	59.4255	87.622	-0.0780843	0.731198	0.649857	0.370535	0.0749888	69.786	48.123	69.275	47.6	0.47	0.408	0.18	0.704322	0.480179
Churikova76	268	Line86SHIV0807Ol4	SHIV-08-07	10	Ol-4	1	86	69.314	47.628	69.786	48.123	0.683966	40.1231	47.4144	11.5799	0.1754	0.0175	0.3735	0.0108	0.1063	0.0245324	0.0101548	0.0453447	59.7023	87.9467	-0.419328	0.731198	0.649857	0.370535	0.047232	69.786	48.123	69.275	47.6	0.47	0.408	0.18	0.711393	0.498177
Churikova76	269	Line87SHIV0807Ol4	SHIV-08-07	10	Ol-4	1	87	69.308	47.622	69.786	48.123	0.692449	40.2041	46.4826	12.3416	0.1934	0.019	0.2832	0.0107	0.1209	0.0223846	0.0140903	0.0591594	59.4738	87.0325	-0.523617	0.731198	0.649857	0.370535	0.0387491	69.786	48.123	69.275	47.6	0.47	0.408	0.18	0.715249	0.502033
Churikova76	270	Line88SHIV0807Ol4	SHIV-08-07	10	Ol-4	1	88	69.306	47.615	69.786	48.123	0.698902	40.1631	45.8823	12.555	0.1971	0.0179	0.327	0.0158	0.1063	0.0214371	0.0106184	0.0486843	59.1228	86.6885	-0.602956	0.731198	0.649857	0.370535	0.0322957	69.786	48.123	69.275	47.6	0.47	0.408	0.18	0.716535	0.506533
Churikova76	271	Line89SHIV0807Ol4	SHIV-08-07	10	Ol-4	1	89	69.289	47.615	69.786	48.123	0.710685	40.3278	47.9517	10.4218	0.1529	0.0166		0.0135	0.1133	0.020066	0.0128423	0.0292964	58.6899	89.1294	-0.747815	0.731198	0.649857	0.370535	0.0205128	69.786	48.123	69.275	47.6	0.47	0.408	0.18	0.727462	0.506533
Churikova76	273	Line91SHIV0807Ol4	SHIV-08-07	10	Ol-4	1	91	69.28	47.605	69.786	48.123	0.724127	40.6042	48.2728	10.422	0.1583	0.0191		0.0138	0.1125	0.022858	0.018146	0.0107272	59.0214	89.1937	-0.913074	0.731198	0.649857	0.370535	0.00707059	69.786	48.123	69.275	47.6	0.47	0.408	0.18	0.733247	0.512961
Churikova76	274	Line92SHIV0807Ol4	SHIV-08-07	10	Ol-4	1	92	69.275	47.6	69.786	48.123	0.731198	40.4235											0		-1	0.731198	0.649857	0.370535	0	69.786	48.123	69.275	47.6	0.47	0.408	0.18	0.736461	0.516174
Churikova76			SHIV-08-07	10	Ol-4	1
Churikova97	185	Lime1SHIV080534Ol-20	SHIV-08-05	3-4	Ol-20	1	1	13.75	47.396	13.571	47.585	0.260311	40.9479	50.225	7.6688	0.1156	0.012	0.4953	0.0164	0.0987	0.033	0.0159	0.1146	58.6648	92.1078	2.09894	0	0.084	0.260311	0.260311	13.571	47.585	13.75	47.396	0.22	0.6	0.23	0.44872	0.389732
Churikova97	187	Line3SHIV080534Ol-20	SHIV-08-05	3-4	Ol-20	1	2	13.74	47.403	13.571	47.585	0.248365	40.9385	50.1162	7.6416	0.1172	0.0169	0.4907	0.012	0.0957	0.0294	0.0122	0.0902	58.5197	92.1179	0.932241	0	0.084	0.260311	0.248365	13.571	47.585	13.75	47.396	0.22	0.6	0.23	0.457171	0.383816
Churikova97	189	Line5SHIV080534Ol-20	SHIV-08-05	3-4	Ol-20	1	3	13.735	47.409	13.571	47.585	0.240566	40.7099	49.5492	7.6882	0.112	0.0157	0.4889	0.0151	0.0982	0.0363	0.0133	0.0847	58.0036	91.9902	0.888009	0	0.084	0.260311	0.240566	13.571	47.585	13.75	47.396	0.22	0.6	0.23	0.461397	0.378745
Churikova97	191	Line7SHIV080534Ol-20	SHIV-08-05	3-4	Ol-20	1	4	13.729	47.415	13.571	47.585	0.232086	40.7055	50.1584	7.6356	0.1126	0.0159	0.4859	0.014	0.0942	0.0308	0.0109	0.0812	58.5474	92.1297	0.839913	0	0.084	0.260311	0.232086	13.571	47.585	13.75	47.396	0.22	0.6	0.23	0.466468	0.373674
Churikova97	193	Line9SHIV080534Ol-20	SHIV-08-05	3-4	Ol-20	1	5	13.723	47.42	13.571	47.585	0.224341	41.0973	50.4594	7.6744	0.1122	0.0168	0.4854	0.0122	0.0956	0.0311	0.0107	0.0772	58.8871	92.1363	0.795985	0	0.084	0.260311	0.224341	13.571	47.585	13.75	47.396	0.22	0.6	0.23	0.471538	0.369448
Churikova97	195	Line11SHIV080534Ol-20	SHIV-08-05	3-4	Ol-20	1	6	13.718	47.426	13.571	47.585	0.216541	40.9298	50.0969	7.721	0.1161	0.0156	0.4859	0.0148	0.0958	0.0312	0.0117	0.0768	58.5773	92.0397	0.751744	0	0.084	0.260311	0.216541	13.571	47.585	13.75	47.396	0.22	0.6	0.23	0.475764	0.364378
Churikova97	197	Line13SHIV080534Ol-20	SHIV-08-05	3-4	Ol-20	1	7	13.713	47.432	13.571	47.585	0.208741	41.2233	50.1638	7.7422	0.1157	0.0164	0.4788	0.0149	0.0963	0.0302	0.0123	0.077	58.6583	92.0293	0.707507	0	0.084	0.260311	0.208741	13.571	47.585	13.75	47.396	0.22	0.6	0.23	0.47999	0.359307
Churikova97	199	Line15SHIV080534Ol-20	SHIV-08-05	3-4	Ol-20	1	8	13.707	47.438	13.571	47.585	0.200262	40.8175	50.3307	7.9131	0.1182	0.0147	0.4734	0.0112	0.097	0.0296	0.0086	0.076	58.9879	91.8925	0.659415	0	0.084	0.260311	0.200262	13.571	47.585	13.75	47.396	0.22	0.6	0.23	0.485061	0.354236
Churikova97	201	Line17SHIV080534Ol-20	SHIV-08-05	3-4	Ol-20	1	9	13.7	47.442	13.571	47.585	0.192588	41.1652	49.8528	7.8991	0.1188	0.0176	0.47		0.0979	0.031	0.0081	0.0779	58.4872	91.8344	0.615886	0	0.084	0.260311	0.192588	13.571	47.585	13.75	47.396	0.22	0.6	0.23	0.490977	0.350855
Churikova97	202	Line18SHIV080534Ol-20	SHIV-08-05	3-4	Ol-20	1	10	13.699	47.447	13.571	47.585	0.188223	41.1984	49.8726	7.8823	0.115	0.0156	0.4631	0.0125	0.098	0.0313	0.0088	0.0755	58.4904	91.8533	0.591132	0	0.084	0.260311	0.188223	13.571	47.585	13.75	47.396	0.22	0.6	0.23	0.491822	0.34663
Churikova97	203	Line19SHIV080534Ol-20	SHIV-08-05	3-4	Ol-20	1	11	13.696	47.45	13.571	47.585	0.183984	41.0389	49.9839	7.9848	0.1182	0.0145	0.4606	0.012	0.099	0.0314	0.0109	0.077	58.7044	91.773	0.567086	0	0.084	0.260311	0.183984	13.571	47.585	13.75	47.396	0.22	0.6	0.23	0.494357	0.344094
Churikova97	204	Line20SHIV080534Ol-20	SHIV-08-05	3-4	Ol-20	1	12	13.694	47.453	13.571	47.585	0.180424	40.9208	49.6864	8.0115	0.1204	0.0151	0.458	0.0118	0.0999	0.0323	0.0101	0.0775	58.4354	91.7024	0.546899	0	0.084	0.260311	0.180424	13.571	47.585	13.75	47.396	0.22	0.6	0.23	0.496048	0.341559
Churikova97	205	Line21SHIV080534Ol-20	SHIV-08-05	3-4	Ol-20	1	13	13.691	47.456	13.571	47.585	0.176185	41.0528	49.3354	8.0151	0.1212	0.0159	0.4563	0.0143	0.0984	0.0308	0.0087	0.0766	58.0874	91.6449	0.522851	0	0.084	0.260311	0.176185	13.571	47.585	13.75	47.396	0.22	0.6	0.23	0.498583	0.339023
Churikova97	206	Line22SHIV080534Ol-20	SHIV-08-05	3-4	Ol-20	1	14	13.688	47.459	13.571	47.585	0.171945	40.9815	49.6546	8.0897	0.1195	0.0158	0.453	0.0087	0.1002	0.0287	0.0109	0.0726	58.4702	91.6233	0.498804	0	0.084	0.260311	0.171945	13.571	47.585	13.75	47.396	0.22	0.6	0.23	0.501118	0.336488
Churikova97	207	Line23SHIV080534Ol-20	SHIV-08-05	3-4	Ol-20	1	15	13.685	47.462	13.571	47.585	0.167705	40.9698	50.0453	8.1208	0.1242	0.0162	0.4503	0.0179	0.0997	0.0301	0.0116	0.0763	58.9045	91.654	0.474757	0	0.084	0.260311	0.167705	13.571	47.585	13.75	47.396	0.22	0.6	0.23	0.503654	0.333952
Churikova97	208	Line24SHIV080534Ol-20	SHIV-08-05	3-4	Ol-20	1	16	13.682	47.465	13.571	47.585	0.163466	40.9509	50.0824	8.1497	0.1221	0.0171	0.446	0.014	0.1007	0.0299	0.0101	0.0719	58.9619	91.6324	0.450712	0	0.084	0.260311	0.163466	13.571	47.585	13.75	47.396	0.22	0.6	0.23	0.506189	0.331417
Churikova97	209	Line25SHIV080534Ol-20	SHIV-08-05	3-4	Ol-20	1	17	13.68	47.468	13.571	47.585	0.159906	41.0196	49.5544	8.1114	0.1252	0.0147	0.4491	0.0196	0.1001	0.0315	0.0105	0.0736	58.406	91.5872	0.430524	0	0.084	0.260311	0.159906	13.571	47.585	13.75	47.396	0.22	0.6	0.23	0.50788	0.328882
Churikova97	211	Line27SHIV080534Ol-20	SHIV-08-05	3-4	Ol-20	1	18	13.675	47.475	13.571	47.585	0.15138	40.256	49.0405	8.1889	0.1203	0.0154	0.4329	0.0228	0.1064	0.0519	0.0152	0.0729	57.9791	91.4323	0.382167	0	0.084	0.260311	0.15138	13.571	47.585	13.75	47.396	0.22	0.6	0.23	0.512105	0.322966
Churikova97	212	Line28SHIV080534Ol-20	SHIV-08-05	3-4	Ol-20	1	19	13.671	47.477	13.571	47.585	0.147187	40.9758	49.9281	8.3044	0.1243	0.016	0.4352	0.0116	0.1077	0.0462	0.0222	0.0887	58.9735	91.4631	0.358383	0	0.084	0.260311	0.147187	13.571	47.585	13.75	47.396	0.22	0.6	0.23	0.515486	0.321275
Churikova97	213	Line29SHIV080534Ol-20	SHIV-08-05	3-4	Ol-20	1	20	13.669	47.48	13.571	47.585	0.143628	40.9536	49.9688	8.3554	0.1246	0.0155	0.4352	0.0183	0.1038	0.0334	0.0195	0.0748	59.055	91.4215	0.338197	0	0.084	0.260311	0.143628	13.571	47.585	13.75	47.396	0.22	0.6	0.23	0.517176	0.31874
Churikova97	214	Line30SHIV080534Ol-20	SHIV-08-05	3-4	Ol-20	1	21	13.666	47.483	13.571	47.585	0.139388	41.0708	49.7498	8.422	0.1247	0.0148	0.4294	0.0157	0.1097	0.0294	0.0125	0.0648	58.8955	91.3243	0.314149	0	0.084	0.260311	0.139388	13.571	47.585	13.75	47.396	0.22	0.6	0.23	0.519712	0.316204
Churikova97	215	Line31SHIV080534Ol-20	SHIV-08-05	3-4	Ol-20	1	22	13.664	47.486	13.571	47.585	0.135831	40.7232	49.4291	8.4066	0.1284	0.0149	0.4235	0.0129	0.1108	0.0377	0.0143	0.0702	58.5639	91.2875	0.293973	0	0.084	0.260311	0.135831	13.571	47.585	13.75	47.396	0.22	0.6	0.23	0.521402	0.313669
Churikova97	216	Line32SHIV080534Ol-20	SHIV-08-05	3-4	Ol-20	1	23	13.661	47.491	13.571	47.585	0.130138	40.721	48.6635	8.4841	0.1302	0.016	0.4152	0.0167	0.2159	0.3691	0.0171	0.0657	58.3107	91.0883	0.261687	0	0.084	0.260311	0.130138	13.571	47.585	13.75	47.396	0.22	0.6	0.23	0.523937	0.309443
Churikova97	217	Line33SHIV080534Ol-20	SHIV-08-05	3-4	Ol-20	1	24	13.658	47.491	13.571	47.585	0.128082	40.989	49.6188	8.6275	0.1264	0.0163	0.4184	0.0108	0.1163	0.0467	0.0144	0.0748	58.9812	91.1101	0.250024	0	0.084	0.260311	0.128082	13.571	47.585	13.75	47.396	0.22	0.6	0.23	0.526473	0.309443
Churikova97	218	Line34SHIV080534Ol-20	SHIV-08-05	3-4	Ol-20	1	25	13.655	47.494	13.571	47.585	0.123843	41.1061	47.5992	8.4546	0.127	0.0161	0.4064	0.0165		1.1232	0.0366	0.1269	57.743	90.9359	0.225979	0	0.084	0.260311	0.123843	13.571	47.585	13.75	47.396	0.22	0.6	0.23	0.529008	0.306908
Churikova97	219	Line35SHIV080534Ol-20	SHIV-08-05	3-4	Ol-20	1	26	13.652	47.497	13.571	47.585	0.119604	40.9622	49.3398	8.6311	0.1328	0.015	0.4147	0.0181	0.1073	0.0336	0.0121	0.0728	58.6924	91.0609	0.201935	0	0.084	0.260311	0.119604	13.571	47.585	13.75	47.396	0.22	0.6	0.23	0.531544	0.304372
Churikova97	220	Line36SHIV080534Ol-20	SHIV-08-05	3-4	Ol-20	1	27	13.65	47.5	13.571	47.585	0.116043	40.9043	49.2248	8.6173	0.1317	0.0168	0.4134	0.0132	0.1833	0.1798	0.0138	0.0853	58.7803	91.0549	0.181742	0	0.084	0.260311	0.116043	13.571	47.585	13.75	47.396	0.22	0.6	0.23	0.533234	0.301837
Churikova97	221	Line37SHIV080534Ol-20	SHIV-08-05	3-4	Ol-20	1	28	13.647	47.503	13.571	47.585	0.111803	40.7811	49.2761	8.7173	0.1318	0.015	0.4061	0.0094	0.1243	0.0733	0.0095	0.0707	58.7533	90.9691	0.157695	0	0.084	0.260311	0.111803	13.571	47.585	13.75	47.396	0.22	0.6	0.23	0.535769	0.299302
Churikova97	222	Line38SHIV080534Ol-20	SHIV-08-05	3-4	Ol-20	1	29	13.645	47.506	13.571	47.585	0.108245	40.716	49.4785	8.9023	0.1359	0.0169	0.3999	0.0143	0.1083	0.0335	0.0097	0.0705	59.0896	90.8292	0.137513	0	0.084	0.260311	0.108245	13.571	47.585	13.75	47.396	0.22	0.6	0.23	0.53746	0.296766
Churikova97	223	Line39SHIV080534Ol-20	SHIV-08-05	3-4	Ol-20	1	30	13.642	47.508	13.571	47.585	0.104738	40.9588	48.8671	8.9515	0.1342	0.0167	0.3914	0.014	0.1468	0.105	0.0118	0.0983	58.6267	90.6787	0.11762	0	0.084	0.260311	0.104738	13.571	47.585	13.75	47.396	0.22	0.6	0.23	0.539995	0.295076
Churikova97	224	Line40SHIV080534Ol-20	SHIV-08-05	3-4	Ol-20	1	31	13.639	47.511	13.571	47.585	0.100499	40.7508	49.1386	9.2415	0.1365	0.0163	0.3857	0.0171	0.1081	0.0349	0.0089	0.0686	59.0787	90.4536	0.0935774	0	0.084	0.260311	0.100499	13.571	47.585	13.75	47.396	0.22	0.6	0.23	0.54253	0.29254
Churikova97	225	Line41SHIV080534Ol-20	SHIV-08-05	3-4	Ol-20	1	32	13.636	47.514	13.571	47.585	0.0962601	40.655	48.6405	9.4603	0.1435	0.0141	0.379	0.0172	0.1065	0.0298	0.0077	0.0576	58.7909	90.1596	0.0695364	0	0.084	0.260311	0.0962601	13.571	47.585	13.75	47.396	0.22	0.6	0.23	0.545066	0.290005
Churikova97	226	Line42SHIV080534Ol-20	SHIV-08-05	3-4	Ol-20	1	33	13.633	47.517	13.571	47.585	0.0920217	40.6948	48.5567	9.4891	0.1451	0.0154	0.3787	0.0177	0.1064	0.0229	0.0072	0.0535	58.732	90.1173	0.0454976	0	0.084	0.260311	0.0920217	13.571	47.585	13.75	47.396	0.22	0.6	0.23	0.547601	0.28747
Churikova97	227	Line43SHIV080534Ol-20	SHIV-08-05	3-4	Ol-20	1	34	13.63	47.52	13.571	47.585	0.0877838	40.5606	48.3344	9.746	0.1505	0.0186	0.3812	0.0133	0.104	0.0253	0.0077	0.0558	58.7733	89.835	0.021461	0	0.084	0.260311	0.0877838	13.571	47.585	13.75	47.396	0.22	0.6	0.23	0.550137	0.284934
Churikova97	228	Line44SHIV080534Ol-20	SHIV-08-05	3-4	Ol-20	1	35	13.628	47.523	13.571	47.585	0.08422	40.5951	48.0926	10.1472	0.1505	0.0166	0.3976	0.0146	0.1707	0.146	0.0223	0.1034	59.1358	89.4132	0.00124751	0	0.084	0.260311	0.08422	13.571	47.585	13.75	47.396	0.22	0.6	0.23	0.551827	0.282399
Churikova97	229	Line45SHIV080534Ol-20	SHIV-08-05	3-4	Ol-20	1	36	13.626	47.526	13.571	47.585	0.0806598	40.5039	48.0824	10.2526	0.1544	0.0167	0.4071	0.015	0.1113	0.0367	0.0552	0.137	59.0762	89.313	-0.0397645	0	0.084	0.260311	0.0806598	13.571	47.585	13.75	47.396	0.22	0.6	0.23	0.553517	0.279863
Churikova97	230	Line46SHIV080534Ol-20	SHIV-08-05	3-4	Ol-20	1	37	13.623	47.529	13.571	47.585	0.0764199	40.766	48.1129	10.1656	0.157	0.0163	0.404	0.0162	0.1091	0.0287	0.0286	0.1095	59.0098	89.4001	-0.0902394	0	0.084	0.260311	0.0764199	13.571	47.585	13.75	47.396	0.22	0.6	0.23	0.556053	0.277328
Churikova97	231	Line47SHIV080534Ol-20	SHIV-08-05	3-4	Ol-20	1	38	13.62	47.532	13.571	47.585	0.0721803	40.796	48.0394	10.3273	0.1562	0.0163	0.3981	0.014	0.1127	0.0282	0.0149	0.1071	59.0922	89.2349	-0.14071	0	0.084	0.260311	0.0721803	13.571	47.585	13.75	47.396	0.22	0.6	0.23	0.558588	0.274793
Churikova97	232	Line48SHIV080534Ol-20	SHIV-08-05	3-4	Ol-20	1	39	13.617	47.535	13.571	47.585	0.0679412	40.7051	47.9473	10.2834	0.1544	0.0169	0.4005	0.0227	0.1137	0.0323	0.0166	0.105	58.9712	89.2574	-0.191177	0	0.084	0.260311	0.0679412	13.571	47.585	13.75	47.396	0.22	0.6	0.23	0.561123	0.272257
Churikova97	233	Line49SHIV080534Ol-20	SHIV-08-05	3-4	Ol-20	1	40	13.61	47.537	13.571	47.585	0.0618466	40.6939	48.6173	10	0.1522	0.016	0.417	0.0138	0.1114	0.0273	0.0165	0.1137	59.355	89.6519	-0.263731	0	0.084	0.260311	0.0618466	13.571	47.585	13.75	47.396	0.22	0.6	0.23	0.567039	0.270567
Churikova97	234	Line50SHIV080534Ol-20	SHIV-08-05	3-4	Ol-20	1	41	13.61	47.541	13.571	47.585	0.0587963	40.7663	48.2973	10.0808	0.1536	0.0167	0.4125	0.0145	0.1108	0.0263	0.0165	0.1052	59.1125	89.5151	-0.300045	0	0.084	0.260311	0.0587963	13.571	47.585	13.75	47.396	0.22	0.6	0.23	0.567039	0.267186
Churikova97	235	Line51SHIV080534Ol-20	SHIV-08-05	3-4	Ol-20	1	42	13.607	47.544	13.571	47.585	0.0545619	40.474	47.9842	10.1775	0.1558	0.0183	0.3924	0.0206	0.1146	0.0721	0.0104	0.3901	58.9355	89.3635	-0.350454	0	0.084	0.260311	0.0545619	13.571	47.585	13.75	47.396	0.22	0.6	0.23	0.569575	0.264651
Churikova97	236	Line52SHIV080534Ol-20	SHIV-08-05	3-4	Ol-20	1	43	13.606	47.547	13.571	47.585	0.0516624	40.4527	48.124	10.329	0.1627	0.0187	0.3859	0.0182	0.1135	0.0744	0.0126	0.3397	59.2264	89.2502	-0.384972	0	0.084	0.260311	0.0516624	13.571	47.585	13.75	47.396	0.22	0.6	0.23	0.57042	0.262115
Churikova97	237	Line53SHIV080534Ol-20	SHIV-08-05	3-4	Ol-20	1	44	13.604	47.55	13.571	47.585	0.0481041	40.5519	48.026	10.4938	0.1586	0.0185	0.3797	0.0176	0.1084	0.0254	0.0166	0.0936	59.228	89.0776	-0.427333	0	0.084	0.260311	0.0481041	13.571	47.585	13.75	47.396	0.22	0.6	0.23	0.57211	0.25958
Churikova97	238	Line54SHIV080534Ol-20	SHIV-08-05	3-4	Ol-20	1	45	13.601	47.553	13.571	47.585	0.0438634	40.4375	47.7495	10.717	0.1682	0.0198	0.3542	0.0138	0.109	0.0232	0.029	0.093	59.1547	88.8139	-0.477816	0	0.084	0.260311	0.0438634	13.571	47.585	13.75	47.396	0.22	0.6	0.23	0.574646	0.257045
Churikova97	239	Line55SHIV080534Ol-20	SHIV-08-05	3-4	Ol-20	1	46	13.598	47.556	13.571	47.585	0.0396232	40.5464	47.6187	10.9636	0.1685	0.0183	0.3415	0.0099	0.1098	0.0237	0.017	0.0742	59.254	88.5581	-0.528295	0	0.084	0.260311	0.0396232	13.571	47.585	13.75	47.396	0.22	0.6	0.23	0.577181	0.254509
Churikova97	240	Line56SHIV080534Ol-20	SHIV-08-05	3-4	Ol-20	1	47	13.595	47.559	13.571	47.585	0.0353836	40.633	47.651	10.947	0.1742	0.0166	0.3251	0.0161	0.1133	0.0216	0.0107	0.0501	59.2649	88.5803	-0.578767	0	0.084	0.260311	0.0353836	13.571	47.585	13.75	47.396	0.22	0.6	0.23	0.579717	0.251974
Churikova97	241	Line57SHIV080534Ol-20	SHIV-08-05	3-4	Ol-20	1	48	13.592	47.562	13.571	47.585	0.0311448	40.5562	47.5842	11.1444	0.1768	0.0169	0.2925	0.0142	0.1205	0.0221	0.0159	0.0638	59.3716	88.3839	-0.629228	0	0.084	0.260311	0.0311448	13.571	47.585	13.75	47.396	0.22	0.6	0.23	0.582252	0.249438
Churikova97	242	Line58SHIV080534Ol-20	SHIV-08-05	3-4	Ol-20	1	49	13.59	47.565	13.571	47.585	0.0275862	40.4252	47.0376	11.3287	0.181	0.0173	0.2683	0.0163	0.1248	0.0211	0.009	0.0484	58.9951	88.0938	-0.671593	0	0.084	0.260311	0.0275862	13.571	47.585	13.75	47.396	0.22	0.6	0.23	0.583942	0.246903
Churikova97	243	Line59SHIV080534Ol-20	SHIV-08-05	3-4	Ol-20	1	50	13.587	47.568	13.571	47.585	0.0233452	40.2993	47.0367	11.5371	0.192	0.0168	0.2412	0.0205	0.1293	0.0204	0.012	0.0644	59.194	87.9011	-0.722081	0	0.084	0.260311	0.0233452	13.571	47.585	13.75	47.396	0.22	0.6	0.23	0.586478	0.244367
Churikova97	244	Line60SHIV080534Ol-20	SHIV-08-05	3-4	Ol-20	1	51	13.585	47.571	13.571	47.585	0.019799	40.0689	46.5696	11.8782	0.1932	0.0189	0.2188	0.0137	0.1348	0.0208	0.0101	0.0562	59.048	87.4788	-0.764298	0	0.084	0.260311	0.019799	13.571	47.585	13.75	47.396	0.22	0.6	0.23	0.588168	0.241832
Churikova97	245	Line61SHIV080534Ol-20	SHIV-08-05	3-4	Ol-20	1	52	13.582	47.574	13.571	47.585	0.0155563	40.3221	46.4005	12.3582	0.2073	0.0191	0.1885	0.0126	0.1414	0.0217	0.02	0.0539	59.3493	86.9973	-0.814805	0	0.084	0.260311	0.0155563	13.571	47.585	13.75	47.396	0.22	0.6	0.23	0.590703	0.239297
Churikova97	246	Line62SHIV080534Ol-20	SHIV-08-05	3-4	Ol-20	1	53	13.58	47.577	13.571	47.585	0.0120416	39.9732	45.4517	12.9241	0.2198	0.0191	0.1624	0.0177	0.1494	0.02	0.0117	0.0368	58.9642	86.2391	-0.856648	0	0.084	0.260311	0.0120416	13.571	47.585	13.75	47.396	0.22	0.6	0.23	0.592394	0.236761
Churikova97	247	Line63SHIV080534Ol-20	SHIV-08-05	3-4	Ol-20	1	54	13.576	47.579	13.571	47.585	0.00781025	39.7095	44.4319	14.6318	0.2475	0.0193	0.1411	0.0158	0.1471	0.0226	0.0195	0.0308	59.6571	84.4026	-0.907021	0	0.084	0.260311	0.00781025	13.571	47.585	13.75	47.396	0.22	0.6	0.23	0.595774	0.235071
Churikova97	248	Line64SHIV080534Ol-20	SHIV-08-05	3-4	Ol-20	1	55	13.573	47.582	13.571	47.585	0.00360555	39.6089	41.7503	17.7691	0.3017	0.0168	0.1055	0.0234	0.1793	0.0368	0.0202	0.0321	60.1829	80.7209	-0.957077	0	0.084	0.260311	0.00360555	13.571	47.585	13.75	47.396	0.22	0.6	0.23	0.59831	0.232535
Churikova97	249	Line65SHIV080534Ol-20	SHIV-08-05	3-4	Ol-20	1	56	13.571	47.585	13.571	47.585	0														-1	0	0.084	0.260311	0	13.571	47.585	13.75	47.396	0.22	0.6	0.23	0.6	0.23
Churikova97			SHIV-08-05	3-4	Ol-20	1
Churikova100	76	Line1SHIV080535Ol-14	SHIV-08-05	3-5	Ol-14	1	1	35.092	63.572	35.275	63.568	0.183044	41.079	49.584	7.8504	0.1164	0.0167	0.4993	0.013	0.1016	0.0361	0.0046	0.0808	58.2175	91.8402	0.719934	0.31	0.255	0.155052	0.126956	35.275	63.568	35.092	63.572	0.17	0.27	0.36	0.439959	0.356285
Churikova100	77	Line2SHIV080535Ol-14	SHIV-08-05	3-5	Ol-14	1	2	35.096	63.572	35.275	63.568	0.179045	41.0693	49.7306	7.8123	0.1135	0.0166	0.4996	0.0116	0.0994	0.0369	0.0061	0.0811	58.3205	91.8986	0.759945	0.31	0.255	0.155052	0.130955	35.275	63.568	35.092	63.572	0.17	0.27	0.36	0.436244	0.356285
Churikova100	78	Line3SHIV080535Ol-14	SHIV-08-05	3-5	Ol-14	1	3	35.1	63.572	35.275	63.568	0.175046	41.3115	49.9167	7.7931	0.1136	0.0162	0.4999	0.0114	0.0991	0.036	0.0061	0.0844	58.486	91.9446	0.799956	0.31	0.255	0.155052	0.134954	35.275	63.568	35.092	63.572	0.17	0.27	0.36	0.432529	0.356285
Churikova100	79	Line4SHIV080535Ol-14	SHIV-08-05	3-5	Ol-14	1	4	35.104	63.572	35.275	63.568	0.171047	41.1654	49.8781	7.853	0.1136	0.0149	0.4998	0.0142	0.0993	0.0362	0.0072	0.0831	58.5091	91.882	0.839966	0.31	0.255	0.155052	0.138953	35.275	63.568	35.092	63.572	0.17	0.27	0.36	0.428815	0.356285
Churikova100	80	Line5SHIV080535Ol-14	SHIV-08-05	3-5	Ol-14	1	5	35.108	63.572	35.275	63.568	0.167048	41.2198	50.0828	7.7369	0.1172	0.0161	0.5039	0.0111	0.1024	0.0392	0.0054	0.092	58.6096	92.0225	0.879975	0.31	0.255	0.155052	0.142952	35.275	63.568	35.092	63.572	0.17	0.27	0.36	0.4251	0.356285
Churikova100	81	Line6SHIV080535Ol-14	SHIV-08-05	3-5	Ol-14	1	6	35.112	63.572	35.275	63.568	0.163049	41.2701	49.9599	7.7283	0.1121	0.0156	0.5024	0.0141	0.0958	0.0364	0.0051	0.0901	58.4646	92.0126	0.919984	0.31	0.255	0.155052	0.146951	35.275	63.568	35.092	63.572	0.17	0.27	0.36	0.421385	0.356285
Churikova100	82	Line7SHIV080535Ol-14	SHIV-08-05	3-5	Ol-14	1	7	35.117	63.572	35.275	63.568	0.158051	41.3079	50.0842	7.725	0.1132	0.0138	0.5005	0.0123	0.0943	0.0347	0.0057	0.0926	58.578	92.034	0.969994	0.31	0.255	0.155052	0.151949	35.275	63.568	35.092	63.572	0.17	0.27	0.36	0.416741	0.356285
Churikova100	83	Line8SHIV080535Ol-14	SHIV-08-05	3-5	Ol-14	1	8	35.12	63.572	35.275	63.568	0.155052	40.9613	49.8733	7.7561	0.1151	0.0145	0.5015	0.0094	0.0912	0.0323	0.0067	0.0899	58.3934	91.9734	1.81912	0	0.055	0.155052	0.155052	35.275	63.568	35.092	63.572	0.17	0.27	0.36	0.413955	0.356285
Churikova100	84	Line9SHIV080535Ol-14	SHIV-08-05	3-5	Ol-14	1	9	35.124	63.572	35.275	63.568	0.151053	41.1591	49.9383	7.7151	0.1133	0.0151	0.4976	0.0124	0.0881	0.0305	0.0124	0.0858	58.4104	92.022	0.960034	0	0.055	0.155052	0.151053	35.275	63.568	35.092	63.572	0.17	0.27	0.36	0.41024	0.356285
Churikova100	85	Line10SHIV080535Ol-14	SHIV-08-05	3-5	Ol-14	1	10	35.129	63.571	35.275	63.568	0.146031	41.0797	49.8563	7.7708	0.113	0.0144	0.4918	0.0123			0.0149		58.2586	91.9569	0.909839	0	0.055	0.155052	0.146031	35.275	63.568	35.092	63.572	0.17	0.27	0.36	0.405596	0.357214
Churikova100	86	Line11SHIV080535Ol-14	SHIV-08-05	3-5	Ol-14	1	11	35.133	63.571	35.275	63.568	0.142032	41.2375	50.1258	7.9126	0.1148	0.014	0.4929	0.0137	0.0888	0.0321	0.0145	0.0804	58.7947	91.8625	0.869868	0	0.055	0.155052	0.142032	35.275	63.568	35.092	63.572	0.17	0.27	0.36	0.401881	0.357214
Churikova100	87	Line12SHIV080535Ol-14	SHIV-08-05	3-5	Ol-14	1	12	35.136	63.571	35.275	63.568	0.139032	41.3646	49.9917	7.924	0.1129	0.0149	0.4911	0.0125	0.0869	0.0329	0.017	0.0882	58.6669	91.8317	0.83989	0	0.055	0.155052	0.139032	35.275	63.568	35.092	63.572	0.17	0.27	0.36	0.399095	0.357214
Churikova100	88	Line13SHIV080535Ol-14	SHIV-08-05	3-5	Ol-14	1	13	35.141	63.571	35.275	63.568	0.134034	41.0828	49.9914	7.9324	0.1172	0.0152	0.4921	0.012			0.0184		58.5603	91.8237	0.789928	0	0.055	0.155052	0.134034	35.275	63.568	35.092	63.572	0.17	0.27	0.36	0.394451	0.357214
Churikova100	89	Line14SHIV080535Ol-14	SHIV-08-05	3-5	Ol-14	1	14	35.145	63.571	35.275	63.568	0.130035	41.6069	49.7435	8.0221	0.1178	0.0142	0.487	0.0104	0.0863	0.0329	0.0187	0.0864	58.5142	91.7011	0.749959	0	0.055	0.155052	0.130035	35.275	63.568	35.092	63.572	0.17	0.27	0.36	0.390736	0.357214
Churikova100	90	Line15SHIV080535Ol-14	SHIV-08-05	3-5	Ol-14	1	15	35.149	63.571	35.275	63.568	0.126036	41.2784	49.7709	8.1298	0.1153	0.0153	0.4879	0.0117	0.0915	0.0348	0.0173	0.0879	58.6572	91.6033	0.709991	0	0.055	0.155052	0.126036	35.275	63.568	35.092	63.572	0.17	0.27	0.36	0.387021	0.357214
Churikova100	91	Line16SHIV080535Ol-14	SHIV-08-05	3-5	Ol-14	1	16	35.153	63.571	35.275	63.568	0.122037	41.3218	49.7251	8.2484	0.1237	0.0169	0.4885	0.0094	0.086	0.034	0.019	0.0951	58.732	91.484	0.670023	0	0.055	0.155052	0.122037	35.275	63.568	35.092	63.572	0.17	0.27	0.36	0.383306	0.357214
Churikova100	92	Line17SHIV080535Ol-14	SHIV-08-05	3-5	Ol-14	1	17	35.157	63.571	35.275	63.568	0.118038	41.1449	49.7445	8.5028	0.1165	0.0166	0.4905	0.0111	0.0858	0.0342	0.0139	0.0896	59.002	91.2475	0.630056	0	0.055	0.155052	0.118038	35.275	63.568	35.092	63.572	0.17	0.27	0.36	0.379591	0.357214
Churikova100	93	Line18SHIV080535Ol-14	SHIV-08-05	3-5	Ol-14	1	18	35.161	63.571	35.275	63.568	0.114039	41.0248	49.6785	8.6749	0.1206	0.0176	0.4937	0.0138	0.0848	0.034	0.0191	0.0842	59.1179	91.0754	0.59009	0	0.055	0.155052	0.114039	35.275	63.568	35.092	63.572	0.17	0.27	0.36	0.375876	0.357214
Churikova100	94	Line19SHIV080535Ol-14	SHIV-08-05	3-5	Ol-14	1	19	35.165	63.571	35.275	63.568	0.110041	41.0486	49.1884	8.7019	0.1232	0.0172	0.4978	0.0128	0.0875	0.0367	0.0189	0.0818	58.6655	90.9689	0.550125	0	0.055	0.155052	0.110041	35.275	63.568	35.092	63.572	0.17	0.27	0.36	0.372161	0.357214
Churikova100	95	Line20SHIV080535Ol-14	SHIV-08-05	3-5	Ol-14	1	20	35.169	63.571	35.275	63.568	0.106042	41.0515	49.0819	8.9766	0.126	0.0163	0.4963	0.0141	0.0857	0.0407	0.0179	0.0817	58.8376	90.6921	0.510161	0	0.055	0.155052	0.106042	35.275	63.568	35.092	63.572	0.17	0.27	0.36	0.368446	0.357214
Churikova100	96	Line21SHIV080535Ol-14	SHIV-08-05	3-5	Ol-14	1	21	35.173	63.57	35.275	63.568	0.10202	40.8187	48.9	9.2711	0.13	0.0163	0.4945	0.0141	0.0895	0.0345	0.0216	0.0818	58.95	90.3837	0.469954	0	0.055	0.155052	0.10202	35.275	63.568	35.092	63.572	0.17	0.27	0.36	0.364731	0.358143
Churikova100	97	Line22SHIV080535Ol-14	SHIV-08-05	3-5	Ol-14	1	22	35.177	63.57	35.275	63.568	0.0980204	40.7803	48.3059	9.5259	0.1358	0.0162	0.4909	0.0162			0.0192		58.4909	90.0364	0.429982	0	0.055	0.155052	0.0980204	35.275	63.568	35.092	63.572	0.17	0.27	0.36	0.361017	0.358143
Churikova100	98	Line23SHIV080535Ol-14	SHIV-08-05	3-5	Ol-14	1	23	35.181	63.57	35.275	63.568	0.0940213	41.0253	48.2068	9.708	0.1388	0.0159	0.4898	0.0173	0.0907	0.0365	0.0178	0.0811	58.7038	89.8465	0.390011	0	0.055	0.155052	0.0940213	35.275	63.568	35.092	63.572	0.17	0.27	0.36	0.357302	0.358143
Churikova100	99	Line24SHIV080535Ol-14	SHIV-08-05	3-5	Ol-14	1	24	35.185	63.57	35.275	63.568	0.0900222	40.8365	48.1857	9.9162	0.1377	0.0157	0.4874	0.0174	0.0883	0.0349	0.0166	0.0761	58.8833	89.6472	0.350042	0	0.055	0.155052	0.0900222	35.275	63.568	35.092	63.572	0.17	0.27	0.36	0.353587	0.358143
Churikova100	100	Line25SHIV080535Ol-14	SHIV-08-05	3-5	Ol-14	1	25	35.19	63.57	35.275	63.568	0.0850235	40.8753	48.204	10.2443	0.1428	0.0186	0.48	0.0141	0.0886	0.0353	0.0176	0.0725	59.2277	89.3448	0.30008	0	0.055	0.155052	0.0850235	35.275	63.568	35.092	63.572	0.17	0.27	0.36	0.348943	0.358143
Churikova100	101	Line26SHIV080535Ol-14	SHIV-08-05	3-5	Ol-14	1	26	35.194	63.57	35.275	63.568	0.0810247	40.8224	47.9958	10.4898	0.1481	0.0168	0.4728	0.0136	0.0932	0.0342	0.015	0.0707	59.2643	89.0752	0.260113	0	0.055	0.155052	0.0810247	35.275	63.568	35.092	63.572	0.17	0.27	0.36	0.345228	0.358143
Churikova100	102	Line27SHIV080535Ol-14	SHIV-08-05	3-5	Ol-14	1	27	35.197	63.569	35.275	63.568	0.0780064	40.7986	47.6454	10.5483	0.1554	0.015	0.4632	0.0125	0.0966	0.0403	0.0169	0.0743	58.9767	88.9491	0.229945	0	0.055	0.155052	0.0780064	35.275	63.568	35.092	63.572	0.17	0.27	0.36	0.342442	0.359071
Churikova100	103	Line28SHIV080535Ol-14	SHIV-08-05	3-5	Ol-14	1	28	35.202	63.569	35.275	63.568	0.0730068	40.7817	47.8389	10.8069	0.1574	0.0181	0.4455	0.0128	0.1035	0.0343	0.0161	0.0598	59.4174	88.7493	0.179976	0	0.055	0.155052	0.0730068	35.275	63.568	35.092	63.572	0.17	0.27	0.36	0.337798	0.359071
Churikova100	104	Line29SHIV080535Ol-14	SHIV-08-05	3-5	Ol-14	1	29	35.206	63.569	35.275	63.568	0.0690072	40.9923	47.5577	10.8476	0.1613	0.0178	0.426	0.0198	0.1071	0.0264	0.0069	0.0458	59.1637	88.6526	0.14	0	0.055	0.155052	0.0690072	35.275	63.568	35.092	63.572	0.17	0.27	0.36	0.334083	0.359071
Churikova100	105	Line30SHIV080535Ol-14	SHIV-08-05	3-5	Ol-14	1	30	35.209	63.569	35.275	63.568	0.0660076	40.7576	47.3771	10.8596	0.162	0.0167	0.4172	0.0143	0.1108	0.0266	0.0049	0.0438	58.9843	88.6031	0.110019	0	0.055	0.155052	0.0660076	35.275	63.568	35.092	63.572	0.17	0.27	0.36	0.331297	0.359071
Churikova100	106	Line31SHIV080535Ol-14	SHIV-08-05	3-5	Ol-14	1	31	35.214	63.569	35.275	63.568	0.0610082	40.5909	47.5836	10.838	0.1625	0.0184	0.4101	0.0145	0.1133	0.0263	0.0065	0.0484	59.1667	88.6669	0.060051	0	0.055	0.155052	0.0610082	35.275	63.568	35.092	63.572	0.17	0.27	0.36	0.326653	0.359071
Churikova100	107	Line32SHIV080535Ol-14	SHIV-08-05	3-5	Ol-14	1	32	35.218	63.569	35.275	63.568	0.0570088	40.7332	47.5676	10.6074	0.1616	0.0175	0.3989	0.0155	0.1154	0.027	0.0042	0.0574	58.9109	88.8779	0.0200774	0	0.055	0.155052	0.0570088	35.275	63.568	35.092	63.572	0.17	0.27	0.36	0.322938	0.359071
Churikova100	108	Line33SHIV080535Ol-14	SHIV-08-05	3-5	Ol-14	1	33	35.222	63.569	35.275	63.568	0.0530094	40.7246	47.7208	10.5239	0.1596	0.0159	0.388	0.0127	0.1162	0.0271	0.0107	0.0633	58.9642	88.9874	-0.0361921	0	0.055	0.155052	0.0530094	35.275	63.568	35.092	63.572	0.17	0.27	0.36	0.319223	0.359071
Churikova100	109	Line34SHIV080535Ol-14	SHIV-08-05	3-5	Ol-14	1	34	35.226	63.569	35.275	63.568	0.0490102	40.8817	47.7091	10.4314	0.1563	0.0177	0.382	0.0134	0.1168	0.0254	0.0077	0.0694	58.8521	89.0712	-0.108905	0	0.055	0.155052	0.0490102	35.275	63.568	35.092	63.572	0.17	0.27	0.36	0.315508	0.359071
Churikova100	110	Line35SHIV080535Ol-14	SHIV-08-05	3-5	Ol-14	1	35	35.23	63.569	35.275	63.568	0.0450111	40.9047	47.9755	10.2953	0.1573	0.0173	0.3814	0.0148	0.1179	0.0262	0.0114	0.0777	58.9857	89.2519	-0.181616	0	0.055	0.155052	0.0450111	35.275	63.568	35.092	63.572	0.17	0.27	0.36	0.311793	0.359071
Churikova100	111	Line36SHIV080535Ol-14	SHIV-08-05	3-5	Ol-14	1	36	35.234	63.569	35.275	63.568	0.0410122	40.6335	47.7196	10.2575	0.1576	0.0162	0.3856	0.0137	0.115	0.027	0.0073	0.0676	58.6922	89.2359	-0.254324	0	0.055	0.155052	0.0410122	35.275	63.568	35.092	63.572	0.17	0.27	0.36	0.308078	0.359071
Churikova100	112	Line37SHIV080535Ol-14	SHIV-08-05	3-5	Ol-14	1	37	35.238	63.569	35.275	63.568	0.0370135	40.7352	48.0402	10.4219	0.1594	0.0171	0.3818	0.0136	0.1146	0.0252	0.0066	0.0486	59.1738	89.1472	-0.327027	0	0.055	0.155052	0.0370135	35.275	63.568	35.092	63.572	0.17	0.27	0.36	0.304363	0.359071
Churikova100	113	Line38SHIV080535Ol-14	SHIV-08-05	3-5	Ol-14	1	38	35.242	63.569	35.275	63.568	0.0330151	40.5293	47.7682	10.5204	0.1594	0.0172	0.3729	0.0132	0.1128	0.0236	0.006	0.0417	58.9877	89.0004	-0.399725	0	0.055	0.155052	0.0330151	35.275	63.568	35.092	63.572	0.17	0.27	0.36	0.300648	0.359071
Churikova100	114	Line39SHIV080535Ol-14	SHIV-08-05	3-5	Ol-14	1	39	35.246	63.569	35.275	63.568	0.0290172	40.7973	47.7219	10.6397	0.1642	0.0185	0.3654	0.0144	0.1138	0.0233	0.0059	0.04	59.0612	88.8799	-0.472414	0	0.055	0.155052	0.0290172	35.275	63.568	35.092	63.572	0.17	0.27	0.36	0.296933	0.359071
Churikova100	115	Line40SHIV080535Ol-14	SHIV-08-05	3-5	Ol-14	1	40	35.25	63.569	35.275	63.568	0.02502	40.5498	47.5752	10.6861	0.1635	0.0162	0.3479	0.0097	0.1152	0.0246	0.0137	0.0469	58.9384	88.8062	-0.545091	0	0.055	0.155052	0.02502	35.275	63.568	35.092	63.572	0.17	0.27	0.36	0.293218	0.359071
Churikova100	116	Line41SHIV080535Ol-14	SHIV-08-05	3-5	Ol-14	1	41	35.254	63.569	35.275	63.568	0.0210238	40.555	47.5659	11.0456	0.1698	0.0176	0.3209	0.0108	0.1197	0.0255	0.0104	0.0419	59.2758	88.4711	-0.617749	0	0.055	0.155052	0.0210238	35.275	63.568	35.092	63.572	0.17	0.27	0.36	0.289504	0.359071
Churikova100	117	Line42SHIV080535Ol-14	SHIV-08-05	3-5	Ol-14	1	42	35.258	63.569	35.275	63.568	0.0170294	40.5706	47.3937	11.3353	0.1804	0.0164	0.2811	0.0134	0.1291	0.0258	0.0124	0.0529	59.3752	88.1666	-0.690375	0	0.055	0.155052	0.0170294	35.275	63.568	35.092	63.572	0.17	0.27	0.36	0.285789	0.359071
Churikova100	118	Line43SHIV080535Ol-14	SHIV-08-05	3-5	Ol-14	1	43	35.263	63.569	35.275	63.568	0.0120416	40.6248	46.8021	11.6984	0.1905	0.0174	0.2317	0.0125	0.1395	0.0259	0.0136	0.0495	59.118	87.6988	-0.781062	0	0.055	0.155052	0.0120416	35.275	63.568	35.092	63.572	0.17	0.27	0.36	0.281145	0.359071
Churikova100	119	Line44SHIV080535Ol-14	SHIV-08-05	3-5	Ol-14	1	44	35.267	63.568	35.275	63.568	0.008	40.5316	46.4686	12.4585	0.2074	0.0172	0.1793	0.0138	0.1506	0.0232	0.0106	0.0324	59.5186	86.9223	-0.854545	0	0.055	0.155052	0.008	35.275	63.568	35.092	63.572	0.17	0.27	0.36	0.27743	0.36
Churikova100	120	Line45SHIV080535Ol-14	SHIV-08-05	3-5	Ol-14	1	45	35.27	63.568	35.275	63.568	0.005	40.208	44.718	14.1104	0.2412	0.0175	0.1431	0.0163	0.1582	0.0262	0.0128	0.0322	59.4309	84.9565	-0.909091	0	0.055	0.155052	0.005	35.275	63.568	35.092	63.572	0.17	0.27	0.36	0.274644	0.36
Churikova100	121	Line46SHIV080535Ol-14	SHIV-08-05	3-5	Ol-14	1	46	35.275	63.568	35.275	63.568	0														-1	0	0.055	0.155052	0	35.275	63.568	35.092	63.572	0.17	0.27	0.36	0.27	0.36
Churikova100			SHIV-08-05	3-5	Ol-14	1
Churikova99	76	Line1SHIV080535Ol-2	SHIV-08-05	3-5	Ol-2	1	1	39.619	40.248	39.733	40.469	0.24867	40.5775	50.3239	8.0305	0.1227	0.0148	0.4703	0.013	0.0971	0.0344	0.0092	0.0864	59.1067	91.7811	2.06977	0	0.0810062	0.24867	0.24867	39.733	40.469	39.619	40.248	0.34	0.355	0.11	0.510869	0.412167
Churikova99	77	Line2SHIV080535Ol-2	SHIV-08-05	3-5	Ol-2	1	2	39.62	40.252	39.733	40.469	0.244659	40.5463	50.0472	7.9059	0.1201	0.0147	0.4676	0.0096	0.0962	0.0332	0.0087	0.0845	58.6945	91.8571	0.976074	0	0.0810062	0.24867	0.244659	39.733	40.469	39.619	40.248	0.34	0.355	0.11	0.509502	0.406698
Churikova99	78	Line3SHIV080535Ol-2	SHIV-08-05	3-5	Ol-2	1	3	39.623	40.255	39.733	40.469	0.240616	40.4048	50.153	8.0311	0.1227	0.0156	0.4702	0.0111	0.0972	0.0329	0.0101	0.0842	58.9338	91.7548	0.95196	0	0.0810062	0.24867	0.240616	39.733	40.469	39.619	40.248	0.34	0.355	0.11	0.5054	0.402596
Churikova99	79	Line4SHIV080535Ol-2	SHIV-08-05	3-5	Ol-2	1	4	39.624	40.258	39.733	40.469	0.237491	40.5764	50.1211	7.9989	0.1219	0.0152	0.4697	0.0087	0.0966	0.0321	0.0088	0.0827	58.8642	91.7804	0.933323	0	0.0810062	0.24867	0.237491	39.733	40.469	39.619	40.248	0.34	0.355	0.11	0.504033	0.398494
Churikova99	80	Line5SHIV080535Ol-2	SHIV-08-05	3-5	Ol-2	1	5	39.626	40.262	39.733	40.469	0.233019	40.6913	50.3061	8.1507	0.1214	0.0151	0.4716	0.0111	0.095	0.034	0.0075	0.0817	59.205	91.6656	0.906652	0	0.0810062	0.24867	0.233019	39.733	40.469	39.619	40.248	0.34	0.355	0.11	0.501298	0.393025
Churikova99	81	Line6SHIV080535Ol-2	SHIV-08-05	3-5	Ol-2	1	6	39.628	40.266	39.733	40.469	0.228548	40.493	50.2099	8.0569	0.1213	0.015	0.4726	0.0135	0.0953	0.0325	0.0078	0.0808	59.017	91.7391	0.879981	0	0.0810062	0.24867	0.228548	39.733	40.469	39.619	40.248	0.34	0.355	0.11	0.498563	0.387556
Churikova99	82	Line7SHIV080535Ol-2	SHIV-08-05	3-5	Ol-2	1	7	39.63	40.27	39.733	40.469	0.224076	40.5615	49.9082	8.0129	0.1187	0.0158	0.4738	0.0111	0.0965	0.0328	0.0091	0.0771	58.6698	91.7349	0.853311	0	0.0810062	0.24867	0.224076	39.733	40.469	39.619	40.248	0.34	0.355	0.11	0.495829	0.382087
Churikova99	83	Line8SHIV080535Ol-2	SHIV-08-05	3-5	Ol-2	1	8	39.632	40.273	39.733	40.469	0.220493	40.6085	50.2512	8.1089	0.1211	0.0136	0.4731	0.0094	0.0962	0.0334	0.009	0.0774	59.1069	91.6965	0.831939	0	0.0810062	0.24867	0.220493	39.733	40.469	39.619	40.248	0.34	0.355	0.11	0.493094	0.377985
Churikova99	84	Line9SHIV080535Ol-2	SHIV-08-05	3-5	Ol-2	1	9	39.633	40.276	39.733	40.469	0.217368	40.6369	50.0624	8.0739	0.1201	0.0155	0.4725	0.0087	0.0991	0.0334	0.0077	0.0764	58.8856	91.7008	0.813305	0	0.0810062	0.24867	0.217368	39.733	40.469	39.619	40.248	0.34	0.355	0.11	0.491727	0.373883
Churikova99	85	Line10SHIV080535Ol-2	SHIV-08-05	3-5	Ol-2	1	10	39.635	40.28	39.733	40.469	0.212897	40.8663	50.1748	8.0979	0.1228	0.0151	0.4713	0.0119	0.1009	0.0321	0.0093	0.0775	59.0268	91.6952	0.786634	0	0.0810062	0.24867	0.212897	39.733	40.469	39.619	40.248	0.34	0.355	0.11	0.488993	0.368414
Churikova99	86	Line11SHIV080535Ol-2	SHIV-08-05	3-5	Ol-2	1	11	39.637	40.283	39.733	40.469	0.209313	40.8101	50.0633	8.1155	0.1207	0.0161	0.4701	0.0122	0.0993	0.0325	0.0093	0.0785	58.9297	91.6617	0.765261	0	0.0810062	0.24867	0.209313	39.733	40.469	39.619	40.248	0.34	0.355	0.11	0.486258	0.364312
Churikova99	87	Line12SHIV080535Ol-2	SHIV-08-05	3-5	Ol-2	1	12	39.639	40.288	39.733	40.469	0.203953	40.6422	49.5505	7.9959	0.1209	0.0164	0.4666	0.0106	0.0975	0.033	0.0102	0.0748	58.2914	91.6964	0.733294	0	0.0810062	0.24867	0.203953	39.733	40.469	39.619	40.248	0.34	0.355	0.11	0.483524	0.357476
Churikova99	88	Line13SHIV080535Ol-2	SHIV-08-05	3-5	Ol-2	1	13	39.641	40.291	39.733	40.469	0.20037	40.7216	50.1479	8.2006	0.1201	0.0167	0.4691	0.0104	0.0993	0.033	0.0083	0.0765	59.0971	91.5946	0.71192	0	0.0810062	0.24867	0.20037	39.733	40.469	39.619	40.248	0.34	0.355	0.11	0.480789	0.353374
Churikova99	89	Line14SHIV080535Ol-2	SHIV-08-05	3-5	Ol-2	1	14	39.642	40.294	39.733	40.469	0.197246	40.6312	50.1256	8.1658	0.1234	0.0149	0.4685	0.0055	0.0991	0.034	0.0091	0.077	59.0368	91.6239	0.693289	0	0.0810062	0.24867	0.197246	39.733	40.469	39.619	40.248	0.34	0.355	0.11	0.479422	0.349272
Churikova99	90	Line15SHIV080535Ol-2	SHIV-08-05	3-5	Ol-2	1	15	39.644	40.298	39.733	40.469	0.192774	40.5603	50.2418	8.0486	0.1206	0.016	0.4666	0.0152	0.1015	0.0345	0.0097	0.076	59.0448	91.7517	0.66662	0	0.0810062	0.24867	0.192774	39.733	40.469	39.619	40.248	0.34	0.355	0.11	0.476687	0.343803
Churikova99	91	Line16SHIV080535Ol-2	SHIV-08-05	3-5	Ol-2	1	16	39.646	40.301	39.733	40.469	0.18919	40.3729	50.2902	8.194	0.1235	0.0154	0.4627	0.0137	0.0981	0.0345	0.0118	0.0757	59.2321	91.6226	0.645243	0	0.0810062	0.24867	0.18919	39.733	40.469	39.619	40.248	0.34	0.355	0.11	0.473953	0.339702
Churikova99	92	Line17SHIV080535Ol-2	SHIV-08-05	3-5	Ol-2	1	17	39.648	40.306	39.733	40.469	0.183831	40.5258	50.1119	8.1541	0.1249	0.0163	0.462	0.0146	0.1	0.0342	0.0105	0.0748	59.018	91.6328	0.613281	0	0.0810062	0.24867	0.183831	39.733	40.469	39.619	40.248	0.34	0.355	0.11	0.471218	0.332865
Churikova99	93	Line18SHIV080535Ol-2	SHIV-08-05	3-5	Ol-2	1	18	39.65	40.309	39.733	40.469	0.180247	40.8377	49.913	8.2087	0.1237	0.0158	0.4564	0.011	0.099	0.0342	0.0118	0.0748	58.8618	91.5508	0.591902	0	0.0810062	0.24867	0.180247	39.733	40.469	39.619	40.248	0.34	0.355	0.11	0.468484	0.328763
Churikova99	94	Line19SHIV080535Ol-2	SHIV-08-05	3-5	Ol-2	1	19	39.651	40.313	39.733	40.469	0.176238	40.6217	50.0452	8.3604	0.1228	0.0163	0.4555	0.0129	0.0992	0.0341	0.0109	0.0689	59.1464	91.4288	0.567994	0	0.0810062	0.24867	0.176238	39.733	40.469	39.619	40.248	0.34	0.355	0.11	0.467116	0.323294
Churikova99	95	Line20SHIV080535Ol-2	SHIV-08-05	3-5	Ol-2	1	20	39.653	40.316	39.733	40.469	0.172653	40.6377	49.8503	8.2666	0.1222	0.0158	0.4503	0.0134	0.1002	0.036	0.0143	0.0752	58.8548	91.4865	0.546608	0	0.0810062	0.24867	0.172653	39.733	40.469	39.619	40.248	0.34	0.355	0.11	0.464382	0.319193
Churikova99	96	Line21SHIV080535Ol-2	SHIV-08-05	3-5	Ol-2	1	21	39.655	40.319	39.733	40.469	0.169068	40.1991	49.9594	8.4055	0.1269	0.0163	0.4473	0.0091	0.104	0.0346	0.0104	0.074	59.1031	91.373	0.525227	0	0.0810062	0.24867	0.169068	39.733	40.469	39.619	40.248	0.34	0.355	0.11	0.461647	0.315091
Churikova99	97	Line22SHIV080535Ol-2	SHIV-08-05	3-5	Ol-2	1	22	39.657	40.323	39.733	40.469	0.164596	40.1687	50.1779	8.4052	0.1228	0.0155	0.4388	0.0138	0.1042	0.0348	0.0118	0.0751	59.313	91.4077	0.498558	0	0.0810062	0.24867	0.164596	39.733	40.469	39.619	40.248	0.34	0.355	0.11	0.458913	0.309622
Churikova99	98	Line23SHIV080535Ol-2	SHIV-08-05	3-5	Ol-2	1	23	39.658	40.327	39.733	40.469	0.16059	40.1808	49.9271	8.5346	0.1279	0.0138	0.4342	0.0087	0.106	0.0344	0.0097	0.0777	59.1867	91.247	0.474659	0	0.0810062	0.24867	0.16059	39.733	40.469	39.619	40.248	0.34	0.355	0.11	0.457545	0.304153
Churikova99	99	Line24SHIV080535Ol-2	SHIV-08-05	3-5	Ol-2	1	24	39.66	40.331	39.733	40.469	0.156119	40.1632	50.0397	8.5034	0.1269	0.016	0.431	0.0095	0.1018	0.0345	0.0109	0.0782	59.2628	91.2941	0.447993	0	0.0810062	0.24867	0.156119	39.733	40.469	39.619	40.248	0.34	0.355	0.11	0.454811	0.298683
Churikova99	100	Line25SHIV080535Ol-2	SHIV-08-05	3-5	Ol-2	1	25	39.662	40.334	39.733	40.469	0.152532	40.2677	49.6781	8.5568	0.1284	0.0162	0.428	0.0147	0.1038	0.0346	0.0109	0.0742	58.9606	91.1861	0.426601	0	0.0810062	0.24867	0.152532	39.733	40.469	39.619	40.248	0.34	0.355	0.11	0.452076	0.294582
Churikova99	101	Line26SHIV080535Ol-2	SHIV-08-05	3-5	Ol-2	1	26	39.664	40.337	39.733	40.469	0.148946	40.2613	49.5965	8.4771	0.1269	0.016	0.4249	0.0115	0.1029	0.0331	0.0086	0.0746	58.7889	91.2479	0.405215	0	0.0810062	0.24867	0.148946	39.733	40.469	39.619	40.248	0.34	0.355	0.11	0.449342	0.29048
Churikova99	102	Line27SHIV080535Ol-2	SHIV-08-05	3-5	Ol-2	1	27	39.671	40.339	39.733	40.469	0.144028	40.4487	49.5995	8.5729	0.128	0.0163	0.4172	0.0074	0.1025	0.0321	0.0077	0.0722	58.8759	91.1582	0.37588	0	0.0810062	0.24867	0.144028	39.733	40.469	39.619	40.248	0.34	0.355	0.11	0.439771	0.287745
Churikova99	103	Line28SHIV080535Ol-2	SHIV-08-05	3-5	Ol-2	1	28	39.675	40.345	39.733	40.469	0.136894	40.2636	49.1896	8.7477	0.132	0.0165	0.4084	0.0149	0.1017	0.0321	0.0094	0.0745	58.6429	90.9259	0.333332	0	0.0810062	0.24867	0.136894	39.733	40.469	39.619	40.248	0.34	0.355	0.11	0.434302	0.279542
Churikova99	104	Line29SHIV080535Ol-2	SHIV-08-05	3-5	Ol-2	1	29	39.677	40.346	39.733	40.469	0.135148	40.1593	49.6754	8.6668	0.1298	0.0148	0.4064	0.0077	0.104	0.0355	0.0128	0.0712	59.0404	91.0824	0.322918	0	0.0810062	0.24867	0.135148	39.733	40.469	39.619	40.248	0.34	0.355	0.11	0.431567	0.278174
Churikova99	105	Line30SHIV080535Ol-2	SHIV-08-05	3-5	Ol-2	1	30	39.671	40.352	39.733	40.469	0.132412	40.157	49.5091	8.6194	0.1317	0.017	0.4038	0.0092	0.104	0.0358	0.0194	0.0757	58.83	91.0997	0.306601	0	0.0810062	0.24867	0.132412	39.733	40.469	39.619	40.248	0.34	0.355	0.11	0.439771	0.269971
Churikova99	106	Line31SHIV080535Ol-2	SHIV-08-05	3-5	Ol-2	1	31	39.673	40.355	39.733	40.469	0.128825	40.4119	49.2159	8.805	0.1302	0.0148	0.3981	0.0149	0.1006	0.0322	0.0073	0.068	58.7117	90.8764	0.285209	0	0.0810062	0.24867	0.128825	39.733	40.469	39.619	40.248	0.34	0.355	0.11	0.437036	0.265869
Churikova99	107	Line32SHIV080535Ol-2	SHIV-08-05	3-5	Ol-2	1	32	39.675	40.359	39.733	40.469	0.124354	40.438	49.2901	8.8359	0.1317	0.0159	0.3919	0.0116	0.1041	0.0326	0.0099	0.0697	58.8138	90.8598	0.258541	0	0.0810062	0.24867	0.124354	39.733	40.469	39.619	40.248	0.34	0.355	0.11	0.434302	0.2604
Churikova99	108	Line33SHIV080535Ol-2	SHIV-08-05	3-5	Ol-2	1	33	39.676	40.363	39.733	40.469	0.120354	40.0262	49.3999	8.8411	0.1351	0.0164	0.3856	0.0109	0.1037	0.0341	0.0093	0.0675	58.9268	90.8734	0.23468	0	0.0810062	0.24867	0.120354	39.733	40.469	39.619	40.248	0.34	0.355	0.11	0.432934	0.254931
Churikova99	109	Line34SHIV080535Ol-2	SHIV-08-05	3-5	Ol-2	1	34	39.678	40.367	39.733	40.469	0.115884	39.839	49.2685	8.9811	0.1344	0.0167	0.3823	0.0142	0.1066	0.0339	0.0075	0.0622	58.9377	90.7198	0.208019	0	0.0810062	0.24867	0.115884	39.733	40.469	39.619	40.248	0.34	0.355	0.11	0.4302	0.249462
Churikova99	110	Line35SHIV080535Ol-2	SHIV-08-05	3-5	Ol-2	1	35	39.68	40.37	39.733	40.469	0.112294	39.824	49.2977	8.884	0.1332	0.0164	0.3789	0.0143	0.1077	0.0324	0.0074	0.06	58.8646	90.8159	0.186611	0	0.0810062	0.24867	0.112294	39.733	40.469	39.619	40.248	0.34	0.355	0.11	0.427465	0.24536
Churikova99	111	Line36SHIV080535Ol-2	SHIV-08-05	3-5	Ol-2	1	36	39.682	40.373	39.733	40.469	0.108706	39.7709	49.2458	9.065	0.1346	0.0159	0.3716	0.0124	0.1144	0.0343	0.0117	0.0615	58.994	90.6373	0.16521	0	0.0810062	0.24867	0.108706	39.733	40.469	39.619	40.248	0.34	0.355	0.11	0.424731	0.241258
Churikova99	112	Line37SHIV080535Ol-2	SHIV-08-05	3-5	Ol-2	1	37	39.684	40.377	39.733	40.469	0.104235	39.7488	49.501	9.1141	0.1356	0.0159	0.3731	0.0114	0.1051	0.0323	0.0091	0.0591	59.2885	90.6354	0.138546	0	0.0810062	0.24867	0.104235	39.733	40.469	39.619	40.248	0.34	0.355	0.11	0.421996	0.235789
Churikova99	113	Line38SHIV080535Ol-2	SHIV-08-05	3-5	Ol-2	1	38	39.685	40.38	39.733	40.469	0.101119	39.9515	49.2574	9.1793	0.1402	0.0166	0.3675	0.0117	0.1081	0.0314	0.0079	0.0568	59.1122	90.5325	0.119957	0	0.0810062	0.24867	0.101119	39.733	40.469	39.619	40.248	0.34	0.355	0.11	0.420629	0.231687
Churikova99	114	Line39SHIV080535Ol-2	SHIV-08-05	3-5	Ol-2	1	39	39.687	40.385	39.733	40.469	0.0957706	39.5729	48.7217	9.284	0.1396	0.0155	0.368	0.0099	0.1105	0.0317	0.0063	0.0552	58.6809	90.3398	0.0880592	0	0.0810062	0.24867	0.0957706	39.733	40.469	39.619	40.248	0.34	0.355	0.11	0.417894	0.224851
Churikova99	115	Line40SHIV080535Ol-2	SHIV-08-05	3-5	Ol-2	1	40	39.689	40.388	39.733	40.469	0.0921792	39.3865	48.7256	9.4649	0.143	0.0172	0.3671	0.0156	0.1108	0.0286	0.0082	0.0513	58.8728	90.1708	0.0666391	0	0.0810062	0.24867	0.0921792	39.733	40.469	39.619	40.248	0.34	0.355	0.11	0.41516	0.220749
Churikova99	116	Line41SHIV080535Ol-2	SHIV-08-05	3-5	Ol-2	1	41	39.691	40.392	39.733	40.469	0.0877097	39.5585	48.2009	9.7032	0.1454	0.0171	0.3877	0.0085	0.1117	0.027	0.0046	0.0547	58.6015	89.8499	0.0399821	0	0.0810062	0.24867	0.0877097	39.733	40.469	39.619	40.248	0.34	0.355	0.11	0.412425	0.21528
Churikova99	117	Line42SHIV080535Ol-2	SHIV-08-05	3-5	Ol-2	1	42	39.693	40.395	39.733	40.469	0.084119	39.8751	48.3679	10.0316	0.1506	0.0168	0.3961	0.0154	0.1148	0.0247	0.0049	0.0529	59.1179	89.5746	0.0185656	0	0.0810062	0.24867	0.084119	39.733	40.469	39.619	40.248	0.34	0.355	0.11	0.409691	0.211178
Churikova99	118	Line43SHIV080535Ol-2	SHIV-08-05	3-5	Ol-2	1	43	39.694	40.398	39.733	40.469	0.0810062	39.8692	47.6696	10.2321	0.1545	0.0163	0.3844	0.0123	0.117	0.0252	0.0039	0.0438	58.6114	89.2496	0	0	0.0810062	0.24867	0.0810062	39.733	40.469	39.619	40.248	0.34	0.355	0.11	0.408324	0.207076
Churikova99	119	Line44SHIV080535Ol-2	SHIV-08-05	3-5	Ol-2	1	44	39.697	40.403	39.733	40.469	0.0751798	39.7611	47.6277	10.2218	0.1544	0.0159	0.3944	0.0162	0.12	0.0267	0.0135	0.0585	58.5771	89.2509	-0.0719252	0	0.0810062	0.24867	0.0751798	39.733	40.469	39.619	40.248	0.34	0.355	0.11	0.404222	0.20024
Churikova99	120	Line45SHIV080535Ol-2	SHIV-08-05	3-5	Ol-2	1	45	39.698	40.406	39.733	40.469	0.0720694	38.3354	45.611	9.8933	0.1502	0.0159	0.4061	0.02	0.1244	0.1318	0.048	0.0899	56.3527	89.1487	-0.110322	0	0.0810062	0.24867	0.0720694	39.733	40.469	39.619	40.248	0.34	0.355	0.11	0.402854	0.196138
Churikova99	121	Line46SHIV080535Ol-2	SHIV-08-05	3-5	Ol-2	1	46	39.7	40.41	39.733	40.469	0.0676018	40.3063	48.3374	10.0398	0.1539	0.0138	0.4361	0.015	0.1151	0.0345	0.0549	0.1378	59.1456	89.5611	-0.165474	0	0.0810062	0.24867	0.0676018	39.733	40.469	39.619	40.248	0.34	0.355	0.11	0.40012	0.190669
Churikova99	122	Line47SHIV080535Ol-2	SHIV-08-05	3-5	Ol-2	1	47	39.702	40.413	39.733	40.469	0.0640078	40.1025	48.2169	9.9626	0.1516	0.0168	0.4413	0.0156	0.1197	0.0439	0.0432	0.2045	58.9684	89.6098	-0.20984	0	0.0810062	0.24867	0.0640078	39.733	40.469	39.619	40.248	0.34	0.355	0.11	0.397385	0.186567
Churikova99	123	Line48SHIV080535Ol-2	SHIV-08-05	3-5	Ol-2	1	48	39.703	40.416	39.733	40.469	0.0609016	40.0352	48.4253	9.7534	0.1477	0.0156	0.4346	0.0141	0.1172	0.0434	0.0416	0.2651	58.9513	89.8452	-0.248186	0	0.0810062	0.24867	0.0609016	39.733	40.469	39.619	40.248	0.34	0.355	0.11	0.396018	0.182465
Churikova99	124	Line49SHIV080535Ol-2	SHIV-08-05	3-5	Ol-2	1	49	39.706	40.42	39.733	40.469	0.0559464	40.1816	48.325	9.7464	0.1442	0.0176	0.4287	0.0149	0.1168	0.0384	0.0227	0.1517	58.832	89.8328	-0.309356	0	0.0810062	0.24867	0.0559464	39.733	40.469	39.619	40.248	0.34	0.355	0.11	0.391916	0.176996
Churikova99	125	Line50SHIV080535Ol-2	SHIV-08-05	3-5	Ol-2	1	50	39.707	40.424	39.733	40.469	0.0519711	39.6367	48.3354	9.7485	0.1467	0.0167	0.4267	0.0156	0.1146	0.0403	0.0194	0.1378	58.8445	89.8328	-0.35843	0	0.0810062	0.24867	0.0519711	39.733	40.469	39.619	40.248	0.34	0.355	0.11	0.390549	0.171527
Churikova99	126	Line51SHIV080535Ol-2	SHIV-08-05	3-5	Ol-2	1	51	39.709	40.428	39.733	40.469	0.0475079	40.2782	48.6271	9.6396	0.1463	0.015	0.4308	0.0125	0.113	0.0306	0.0159	0.1018	59.0149	89.9893	-0.413527	0	0.0810062	0.24867	0.0475079	39.733	40.469	39.619	40.248	0.34	0.355	0.11	0.387815	0.166058
Churikova99	127	Line52SHIV080535Ol-2	SHIV-08-05	3-5	Ol-2	1	52	39.711	40.431	39.733	40.469	0.043909	39.7635	48.1735	9.7415	0.1417	0.0156	0.4232	0.0117	0.1142	0.0282	0.0118	0.0866	58.6496	89.8087	-0.457955	0	0.0810062	0.24867	0.043909	39.733	40.469	39.619	40.248	0.34	0.355	0.11	0.38508	0.161956
Churikova99	128	Line53SHIV080535Ol-2	SHIV-08-05	3-5	Ol-2	1	53	39.712	40.434	39.733	40.469	0.0408167	39.5152	48.1736	9.8764	0.1497	0.0175	0.4118	0.0171	0.1171	0.0298	0.0092	0.0708	58.793	89.6821	-0.496129	0	0.0810062	0.24867	0.0408167	39.733	40.469	39.619	40.248	0.34	0.355	0.11	0.383713	0.157854
Churikova99	129	Line54SHIV080535Ol-2	SHIV-08-05	3-5	Ol-2	1	54	39.715	40.438	39.733	40.469	0.0358469	39.8613	48.1652	9.8894	0.1493	0.0165	0.4048	0.0124	0.1157	0.0292	0.0108	0.0569	58.7825	89.6684	-0.557479	0	0.0810062	0.24867	0.0358469	39.733	40.469	39.619	40.248	0.34	0.355	0.11	0.379611	0.152385
Churikova99	130	Line55SHIV080535Ol-2	SHIV-08-05	3-5	Ol-2	1	55	39.716	40.442	39.733	40.469	0.0319061	39.6554	48.4145	10.2033	0.154	0.0174	0.3873	0.0109	0.1159	0.0278	0.0132	0.0594	59.3311	89.4242	-0.606127	0	0.0810062	0.24867	0.0319061	39.733	40.469	39.619	40.248	0.34	0.355	0.11	0.378244	0.146916
Churikova99	131	Line56SHIV080535Ol-2	SHIV-08-05	3-5	Ol-2	1	56	39.718	40.446	39.733	40.469	0.0274591	39.4216	47.7516	10.3903	0.1602	0.0173	0.3752	0.0129	0.1138	0.0251	0.0134	0.0589	58.8464	89.1182	-0.661025	0	0.0810062	0.24867	0.0274591	39.733	40.469	39.619	40.248	0.34	0.355	0.11	0.375509	0.141447
Churikova99	132	Line57SHIV080535Ol-2	SHIV-08-05	3-5	Ol-2	1	57	39.719	40.449	39.733	40.469	0.0244131	39.8611	48.1786	10.5192	0.1624	0.0195	0.3464	0.0134	0.1148	0.0257	0.0106	0.0487	59.38	89.0849	-0.698627	0	0.0810062	0.24867	0.0244131	39.733	40.469	39.619	40.248	0.34	0.355	0.11	0.374142	0.137345
Churikova99	133	Line58SHIV080535Ol-2	SHIV-08-05	3-5	Ol-2	1	58	39.721	40.453	39.733	40.469	0.02	39.2209	47.7985	10.8443	0.1664	0.016	0.3196	0.0146	0.1234	0.027	0.0101	0.0464	59.3098	88.7063	-0.753105	0	0.0810062	0.24867	0.02	39.733	40.469	39.619	40.248	0.34	0.355	0.11	0.371407	0.131876
Churikova99	134	Line59SHIV080535Ol-2	SHIV-08-05	3-5	Ol-2	1	59	39.724	40.456	39.733	40.469	0.0158114	39.009	46.9296	11.2039	0.1801	0.0166	0.2748	0.0127	0.1299	0.0275	0.0123	0.0497	58.7751	88.1855	-0.804813	0	0.0810062	0.24867	0.0158114	39.733	40.469	39.619	40.248	0.34	0.355	0.11	0.367305	0.127775
Churikova99	135	Line60SHIV080535Ol-2	SHIV-08-05	3-5	Ol-2	1	60	39.725	40.46	39.733	40.469	0.0120416	39.0535	46.8228	11.7632	0.1972	0.0193	0.2188	0.0144	0.1378	0.0255	0.0174	0.0527	59.199	87.6438	-0.85135	0	0.0810062	0.24867	0.0120416	39.733	40.469	39.619	40.248	0.34	0.355	0.11	0.365938	0.122305
Churikova99	136	Line61SHIV080535Ol-2	SHIV-08-05	3-5	Ol-2	1	61	39.727	40.464	39.733	40.469	0.00781025	38.7269	45.9108	12.5818	0.2074	0.0171	0.1694	0.0145	0.1486	0.0236	0.013	0.0411	59.0732	86.6711	-0.903585	0	0.0810062	0.24867	0.00781025	39.733	40.469	39.619	40.248	0.34	0.355	0.11	0.363204	0.116836
Churikova99	137	Line62SHIV080535Ol-2	SHIV-08-05	3-5	Ol-2	1	62	39.729	40.467	39.733	40.469	0.00447214	38.8064	43.7037	15.2929	0.2654	0.0174	0.1258	0.0217	0.1593	0.0292	0.0204	0.0342	59.6154	83.5865	-0.944793	0	0.0810062	0.24867	0.00447214	39.733	40.469	39.619	40.248	0.34	0.355	0.11	0.360469	0.112735
Churikova99	138	Line63SHIV080535Ol-2	SHIV-08-05	3-5	Ol-2	1	63	39.733	40.469	39.733	40.469	0														-1	0	0.0810062	0.24867	0	39.733	40.469	39.619	40.248	0.34	0.355	0.11	0.355	0.11
Churikova99			SHIV-08-05	3-5	Ol-2	1
Churikova94	225	Line1SHIV08053101-76	SHIV-08-05	3-1	Ol-76	1	1	9.22	68.076	9.442	67.993	0.237008	40.747	49.9345	8.009	0.1171	0.0158	0.4763	0.0053	0.0911		0.0105	0.0901	58.6491	91.7426	1.37008	0	0.1	0.237008	0.237008	9.442	67.993	9.22	68.076	0.33	0.27	0.59	0.579103	0.474434
Churikova94	226	Line2SHIV08053101-76	SHIV-08-05	3-1	Ol-76	1	2	9.223	68.073	9.442	67.993	0.233154	40.8826	49.9259	7.9598	0.1187	0.0149	0.4795	0.0068	0.0915		0.0095	0.0902	58.5971	91.7879	0.97187	0	0.1	0.237008	0.233154	9.442	67.993	9.22	68.076	0.33	0.27	0.59	0.574926	0.478612
Churikova94	227	Line3SHIV08053101-76	SHIV-08-05	3-1	Ol-76	1	3	9.228	68.072	9.442	67.993	0.228116	41.0265	50.1529	8.0313	0.1157	0.0169	0.4825	0.0056	0.0922		0.0089	0.0911	58.8971	91.7546	0.935097	0	0.1	0.237008	0.228116	9.442	67.993	9.22	68.076	0.33	0.27	0.59	0.567964	0.480004
Churikova94	228	Line4SHIV08053101-76	SHIV-08-05	3-1	Ol-76	1	4	9.232	68.07	9.442	67.993	0.223672	40.9525	50.3224	7.9328	0.1157	0.0163	0.4832	0.0084	0.0913		0.0097	0.0914	58.9701	91.8727	0.902657	0	0.1	0.237008	0.223672	9.442	67.993	9.22	68.076	0.33	0.27	0.59	0.562395	0.482789
Churikova94	229	Line5SHIV08053101-76	SHIV-08-05	3-1	Ol-76	1	5	9.237	68.069	9.442	67.993	0.218634	40.71	49.6566	7.9536	0.1186	0.0152	0.4821	0.0103	0.0954		0.013	0.0891	58.3318	91.7529	0.865891	0	0.1	0.237008	0.218634	9.442	67.993	9.22	68.076	0.33	0.27	0.59	0.555433	0.484181
Churikova94	230	Line6SHIV08053101-76	SHIV-08-05	3-1	Ol-76	1	6	9.242	68.067	9.442	67.993	0.213251	41.0017	50.2007	8.0113	0.1159	0.0138	0.4821	0.0119	0.0943		0.0098	0.0887	58.93	91.7806	0.826599	0	0.1	0.237008	0.213251	9.442	67.993	9.22	68.076	0.33	0.27	0.59	0.548471	0.486966
Churikova94	231	Line7SHIV08053101-76	SHIV-08-05	3-1	Ol-76	1	7	9.246	68.065	9.442	67.993	0.208806	40.7215	49.8895	7.8449	0.1157	0.0149	0.4813	0.0103	0.0915		0.0102	0.0854	58.4481	91.8914	0.794156	0	0.1	0.237008	0.208806	9.442	67.993	9.22	68.076	0.33	0.27	0.59	0.542902	0.48975
Churikova94	232	Line8SHIV08053101-76	SHIV-08-05	3-1	Ol-76	1	8	9.251	68.056	9.442	67.993	0.201122	40.939	50.3178	7.9476	0.1179	0.0145	0.4822	0.01	0.0928		0.0111	0.0869	58.9828	91.8581	0.73807	0	0.1	0.237008	0.201122	9.442	67.993	9.22	68.076	0.33	0.27	0.59	0.53594	0.502282
Churikova94	233	Line9SHIV08053101-76	SHIV-08-05	3-1	Ol-76	1	9	9.255	68.055	9.442	67.993	0.19701	41.2234	50.3474	7.9699	0.1196	0.0155	0.4794	0.0076	0.0916		0.01	0.0836	59.031	91.8415	0.70806	0	0.1	0.237008	0.19701	9.442	67.993	9.22	68.076	0.33	0.27	0.59	0.53037	0.503674
Churikova94	234	Line10SHIV08053101-76	SHIV-08-05	3-1	Ol-76	1	10	9.259	68.054	9.442	67.993	0.192899	41.0063	49.9997	8.0872	0.1228	0.0136	0.4774		0.092		0.0108	0.0858	58.7927	91.6787	0.678053	0	0.1	0.237008	0.192899	9.442	67.993	9.22	68.076	0.33	0.27	0.59	0.524801	0.505066
Churikova94	235	Line11SHIV08053101-76	SHIV-08-05	3-1	Ol-76	1	11	9.264	68.058	9.442	67.993	0.189497	40.9244	50.1003	8.1275	0.1229	0.0138	0.4875	0.0137	0.0918		0.0095	0.0857	58.9575	91.6561	0.65322	0	0.1	0.237008	0.189497	9.442	67.993	9.22	68.076	0.33	0.27	0.59	0.517839	0.499497
Churikova94	236	Line12SHIV08053101-76	SHIV-08-05	3-1	Ol-76	1	12	9.268	68.056	9.442	67.993	0.185054	40.822	49.8759	8.161	0.1235	0.0139	0.4799	0.0067	0.0911		0.008	0.0884	58.752	91.59	0.620794	0	0.1	0.237008	0.185054	9.442	67.993	9.22	68.076	0.33	0.27	0.59	0.51227	0.502282
Churikova94	237	Line13SHIV08053101-76	SHIV-08-05	3-1	Ol-76	1	13	9.273	68.055	9.442	67.993	0.180014	40.942	49.4119	8.512	0.1284	0.0154	0.4775	0.0083	0.0916		0.011	0.0897	58.6451	91.1851	0.584007	0	0.1	0.237008	0.180014	9.442	67.993	9.22	68.076	0.33	0.27	0.59	0.505308	0.503674
Churikova94	238	Line14SHIV08053101-76	SHIV-08-05	3-1	Ol-76	1	14	9.277	68.053	9.442	67.993	0.17557	40.8251	49.2411	9.0379	0.1389	0.0142	0.4753	0.0122	0.0918		0.012	0.0888	59.0114	90.6619	0.551576	0	0.1	0.237008	0.17557	9.442	67.993	9.22	68.076	0.33	0.27	0.59	0.499739	0.506459
Churikova94	239	Line15SHIV08053101-76	SHIV-08-05	3-1	Ol-76	1	15	9.281	68.051	9.442	67.993	0.171129	40.2856	48.7885	9.4786	0.151	0.0163	0.4584	0.0154	0.0869		0.0132	0.0789	58.9951	90.1694	0.519155	0	0.1	0.237008	0.171129	9.442	67.993	9.22	68.076	0.33	0.27	0.59	0.494169	0.509243
Churikova94	240	Line16SHIV08053101-76	SHIV-08-05	3-1	Ol-76	1	16	9.286	68.049	9.442	67.993	0.165747														0.479874	0	0.1	0.237008	0.165747	9.442	67.993	9.22	68.076	0.33	0.27	0.59	0.487207	0.512028
Churikova94	243	Line19SHIV08053101-76	SHIV-08-05	3-1	Ol-76	1	17	9.3	68.044	9.442	67.993	0.150881	40.3517	47.8705	11.01	0.1757	0.0172	0.396	0.0127	0.0996		0.0076	0.0418	59.5817	88.5688	0.371369	0	0.1	0.237008	0.150881	9.442	67.993	9.22	68.076	0.33	0.27	0.59	0.467714	0.51899
Churikova94	244	Line20SHIV08053101-76	SHIV-08-05	3-1	Ol-76	1	18	9.304	68.043	9.442	67.993	0.146779	40.4656	47.852	10.7942	0.1689	0.016	0.3777	0.0166	0.1067		0.0052	0.0408	59.3321	88.7638	0.34143	0	0.1	0.237008	0.146779	9.442	67.993	9.22	68.076	0.33	0.27	0.59	0.462145	0.520382
Churikova94	245	Line21SHIV08053101-76	SHIV-08-05	3-1	Ol-76	1	19	9.309	68.041	9.442	67.993	0.141397	40.4136	47.5075	10.7537	0.17	0.0177	0.3721	0.0095	0.1077		0.0066	0.0415	58.9382	88.7292	0.302146	0	0.1	0.237008	0.141397	9.442	67.993	9.22	68.076	0.33	0.27	0.59	0.455183	0.523167
Churikova94	246	Line22SHIV08053101-76	SHIV-08-05	3-1	Ol-76	1	20	9.313	68.039	9.442	67.993	0.136956	40.5666	47.5816	10.9232	0.1681	0.0177	0.376		0.1052		0.0039	0.0439	59.1718	88.5876	0.269737	0	0.1	0.237008	0.136956	9.442	67.993	9.22	68.076	0.33	0.27	0.59	0.449614	0.525952
Churikova94	247	Line23SHIV08053101-76	SHIV-08-05	3-1	Ol-76	1	21	9.317	68.037	9.442	67.993	0.132518	40.1468	47.6495	10.7849	0.1689	0.0169	0.3849	0.0087	0.0978		0.0112	0.0453	59.1116	88.73	0.237342	0	0.1	0.237008	0.132518	9.442	67.993	9.22	68.076	0.33	0.27	0.59	0.444044	0.528736
Churikova94	248	Line24SHIV08053101-76	SHIV-08-05	3-1	Ol-76	1	22	9.322	68.035	9.442	67.993	0.127138	40.3105	47.6499	11.0256	0.1712	0.0166	0.384	0.008	0.0993		0.0123	0.0444	59.3546	88.5075	0.198073	0	0.1	0.237008	0.127138	9.442	67.993	9.22	68.076	0.33	0.27	0.59	0.437083	0.531521
Churikova94	249	Line25SHIV08053101-76	SHIV-08-05	3-1	Ol-76	1	23	9.325	68.027	9.442	67.993	0.12184	40.3492	47.5774	10.9684	0.172	0.0169	0.3845	0.0108	0.1086		0.0083	0.0469	59.2386	88.5449	0.159407	0	0.1	0.237008	0.12184	9.442	67.993	9.22	68.076	0.33	0.27	0.59	0.432906	0.54266
Churikova94	250	Line26SHIV08053101-76	SHIV-08-05	3-1	Ol-76	1	24	9.331	68.032	9.442	67.993	0.117652														0.128839	0	0.1	0.237008	0.117652	9.442	67.993	9.22	68.076	0.33	0.27	0.59	0.424551	0.535698
Churikova94	251	Line27SHIV08053101-76	SHIV-08-05	3-1	Ol-76	1	25	9.336	68.019	9.442	67.993	0.109142														0.0667266	0	0.1	0.237008	0.109142	9.442	67.993	9.22	68.076	0.33	0.27	0.59	0.41759	0.553799
Churikova94	252	Line28SHIV08053101-76	SHIV-08-05	3-1	Ol-76	1	26	9.339	68.017	9.442	67.993	0.105759														0.0420351	0	0.1	0.237008	0.105759	9.442	67.993	9.22	68.076	0.33	0.27	0.59	0.413413	0.556583
Churikova94	253	Line29SHIV08053101-76	SHIV-08-05	3-1	Ol-76	1	27	9.344	68.027	9.442	67.993	0.10373														0.0272277	0	0.1	0.237008	0.10373	9.442	67.993	9.22	68.076	0.33	0.27	0.59	0.406451	0.54266
Churikova94	254	Line30SHIV08053101-76	SHIV-08-05	3-1	Ol-76	1	28	9.348	68.025	9.442	67.993	0.0992975														-0.00702467	0	0.1	0.237008	0.0992975	9.442	67.993	9.22	68.076	0.33	0.27	0.59	0.400881	0.545445
Churikova94	255	Line31SHIV08053101-76	SHIV-08-05	3-1	Ol-76	1	29	9.356	68.026	9.442	67.993	0.0921141	41.0574	48.0017	11.5392	0.1812	0.0167	0.3835	0.0188	0.1139		0.0114	0.0827	60.255	88.1135	-0.0788594	0	0.1	0.237008	0.0921141	9.442	67.993	9.22	68.076	0.33	0.27	0.59	0.389743	0.544052
Churikova94	256	Line32SHIV08053101-76	SHIV-08-05	3-1	Ol-76	1	30	9.36	68.025	9.442	67.993	0.0880227	40.7756	48.8602	10.4777	0.1635	0.0181	0.3846	0.0096	0.1108		0.0125	0.0835	60.0245	89.2587	-0.119773	0	0.1	0.237008	0.0880227	9.442	67.993	9.22	68.076	0.33	0.27	0.59	0.384173	0.545445
Churikova94	257	Line33SHIV08053101-76	SHIV-08-05	3-1	Ol-76	1	31	9.362	68.02	9.442	67.993	0.0844334	40.5073	48.4076	10.2249	0.1567	0.0172	0.3933	0.0082	0.1072		0.0084	0.0851	59.3151	89.4028	-0.155666	0	0.1	0.237008	0.0844334	9.442	67.993	9.22	68.076	0.33	0.27	0.59	0.381388	0.552406
Churikova94	258	Line34SHIV08053101-76	SHIV-08-05	3-1	Ol-76	1	32	9.366	68.019	9.442	67.993	0.0803243	40.8002	48.4834	10.0019	0.1542	0.0188	0.406	0.0062	0.107		0.0162	0.0987	59.1775	89.6245	-0.196757	0	0.1	0.237008	0.0803243	9.442	67.993	9.22	68.076	0.33	0.27	0.59	0.375819	0.553799
Churikova94	259	Line35SHIV08053101-76	SHIV-08-05	3-1	Ol-76	1	33	9.37	68.017	9.442	67.993	0.0758947	40.349	48.3253	10.004	0.1538	0.0155	0.4199	0.0063	0.1047		0.027	0.1441	59.0295	89.5921	-0.241053	0	0.1	0.237008	0.0758947	9.442	67.993	9.22	68.076	0.33	0.27	0.59	0.37025	0.556583
Churikova94	260	Line36SHIV08053101-76	SHIV-08-05	3-1	Ol-76	1	34	9.375	68.015	9.442	67.993	0.0705195	40.6137	48.256	9.8412	0.1475	0.0162	0.429	0.0067	0.1048		0.0187	0.119	58.8014	89.7309	-0.294805	0	0.1	0.237008	0.0705195	9.442	67.993	9.22	68.076	0.33	0.27	0.59	0.363288	0.559368
Churikova94	261	Line37SHIV08053101-76	SHIV-08-05	3-1	Ol-76	1	35	9.38	68.013	9.442	67.993	0.065146	40.3533	48.6399	9.7183	0.1465	0.0173	0.4399		0.1052		0.0348	0.1198	59.0671	89.9182	-0.34854	0	0.1	0.237008	0.065146	9.442	67.993	9.22	68.076	0.33	0.27	0.59	0.356326	0.562153
Churikova94	262	Line38SHIV08053101-76	SHIV-08-05	3-1	Ol-76	1	36	9.384	68.011	9.442	67.993	0.0607289	40.811	48.8005	9.6913	0.1433	0.0162	0.4446		0.102		0.0351	0.1272	59.1979	89.9732	-0.392711	0	0.1	0.237008	0.0607289	9.442	67.993	9.22	68.076	0.33	0.27	0.59	0.350757	0.564938
Churikova94	263	Line39SHIV08053101-76	SHIV-08-05	3-1	Ol-76	1	37	9.389	68.01	9.442	67.993	0.0556597	40.3097	48.5154	9.8275	0.1479	0.016	0.4326	0.0148	0.1037		0.0313	0.1112	59.0579	89.793	-0.443403	0	0.1	0.237008	0.0556597	9.442	67.993	9.22	68.076	0.33	0.27	0.59	0.343795	0.56633
Churikova94	264	Line40SHIV08053101-76	SHIV-08-05	3-1	Ol-76	1	38	9.393	68.008	9.442	67.993	0.0512445	40.7429	48.6918	9.7623	0.1457	0.0167	0.4166	0.0144	0.1025		0.0149	0.0872	59.15	89.8869	-0.487555	0	0.1	0.237008	0.0512445	9.442	67.993	9.22	68.076	0.33	0.27	0.59	0.338225	0.569115
Churikova94	265	Line41SHIV08053101-76	SHIV-08-05	3-1	Ol-76	1	39	9.398	68.007	9.442	67.993	0.0461736	40.6439	48.3155	9.9646	0.1512	0.0157	0.403	0.0072	0.1063		0.0108	0.0575	58.9635	89.627	-0.538264	0	0.1	0.237008	0.0461736	9.442	67.993	9.22	68.076	0.33	0.27	0.59	0.331264	0.570507
Churikova94	266	Line42SHIV08053101-76	SHIV-08-05	3-1	Ol-76	1	40	9.403	68.004	9.442	67.993	0.0405216	40.4745	48.3031	10.2097	0.1532	0.018	0.381	0.0074	0.1072		0.0245	0.0831	59.1796	89.3964	-0.594784	0	0.1	0.237008	0.0405216	9.442	67.993	9.22	68.076	0.33	0.27	0.59	0.324302	0.574684
Churikova94	267	Line43SHIV08053101-76	SHIV-08-05	3-1	Ol-76	1	41	9.406	68.003	9.442	67.993	0.0373631	40.7072	48.2936	10.2648	0.1552	0.018	0.3777	0.0067	0.1044		0.0214	0.0796	59.2204	89.3434	-0.626369	0	0.1	0.237008	0.0373631	9.442	67.993	9.22	68.076	0.33	0.27	0.59	0.320125	0.576076
Churikova94	268	Line44SHIV08053101-76	SHIV-08-05	3-1	Ol-76	1	42	9.411	68.001	9.442	67.993	0.0320156	40.592	48.1143	10.4817	0.1598	0.019	0.3662	0.0064	0.105		0.0135	0.0523	59.2524	89.1067	-0.679844	0	0.1	0.237008	0.0320156	9.442	67.993	9.22	68.076	0.33	0.27	0.59	0.313163	0.578861
Churikova94	269	Line45SHIV08053101-76	SHIV-08-05	3-1	Ol-76	1	43	9.415	67.999	9.442	67.993	0.0276586	40.4529	47.8802	10.6812	0.1636	0.0163	0.3373		0.1103		0.0119	0.0475	59.1889	88.8741	-0.723414	0	0.1	0.237008	0.0276586	9.442	67.993	9.22	68.076	0.33	0.27	0.59	0.307594	0.581646
Churikova94	270	Line46SHIV08053101-76	SHIV-08-05	3-1	Ol-76	1	44	9.419	67.998	9.442	67.993	0.0235372	40.0395	47.5338	11.0565	0.173	0.0173	0.3039	0.0063	0.1178		0.0148	0.0622	59.2086	88.4541	-0.764628	0	0.1	0.237008	0.0235372	9.442	67.993	9.22	68.076	0.33	0.27	0.59	0.302024	0.583038
Churikova94	271	Line47SHIV08053101-76	SHIV-08-05	3-1	Ol-76	1	45	9.424	67.996	9.442	67.993	0.0182483	40.4384	47.4986	11.3941	0.1825	0.0177	0.2639	0.0104	0.1236		0.0117	0.051	59.4908	88.1356	-0.817517	0	0.1	0.237008	0.0182483	9.442	67.993	9.22	68.076	0.33	0.27	0.59	0.295062	0.585823
Churikova94	272	Line48SHIV08053101-76	SHIV-08-05	3-1	Ol-76	1	46	9.428	67.995	9.442	67.993	0.0141421	40.2052	46.8591	11.8477	0.2006	0.0171	0.2121	0.0125	0.1359		0.0158	0.0555	59.285	87.5746	-0.858579	0	0.1	0.237008	0.0141421	9.442	67.993	9.22	68.076	0.33	0.27	0.59	0.289493	0.587215
Churikova94	273	Line49SHIV08053101-76	SHIV-08-05	3-1	Ol-76	1	47	9.433	67.993	9.442	67.993	0.009	40.1791	45.7513	12.9761	0.2222	0.0171	0.1608	0.0135	0.1445		0.0124	0.0388	59.2855	86.2694	-0.91	0	0.1	0.237008	0.009	9.442	67.993	9.22	68.076	0.33	0.27	0.59	0.282531	0.59
Churikova94	274	Line50SHIV08053101-76	SHIV-08-05	3-1	Ol-76	1	48	9.437	67.991	9.442	67.993	0.00538516	39.2281	42.1337	17.5468	0.3107	0.0175	0.1008	0.02	0.1478		0.019	0.0233	60.2773	81.0569	-0.946148	0	0.1	0.237008	0.00538516	9.442	67.993	9.22	68.076	0.33	0.27	0.59	0.276962	0.592785
Churikova94	275	Line51SHIV08053101-77	SHIV-08-05	3-1	Ol-76	1	49	9.442	67.993	9.442	67.993	0	35.9023	35.8894	21.1821	0.4026	0.0182	0.0614	0.0328	0.171		0.0247	0.0139	57.7575	75.1199	-1	0	0.1	0.237008	0	9.442	67.993	9.22	68.076	0.33	0.27	0.59	0.27	0.59
Churikova94			SHIV-08-05	3-1	Ol-76	1
Churikova98	77	Line1SHIV080710Ol-5	SHIV-08-07	10	Ol-5	1	1	73.289	62.565	73.102	62.682	0.220586	40.1794	50.1514	8.2947	0.1204	0.0147	0.4659		0.0935	0.0322	0.0064	0.0804	59.1728	91.5069	0.765606	0.386	0.310258	0.193132	0.165414	73.102	62.682	73.289	62.565	0.22	0.725	0.25	0.538496	0.366689
Churikova98	78	Line2SHIV080710Ol-5	SHIV-08-07	10	Ol-5	1	2	73.282	62.57	73.102	62.682	0.212	40.4048	50.2008	8.2006	0.1181	0.0148	0.4671	0.0136	0.0948	0.0371	0.0135	0.0832	59.1469	91.6027	0.838909	0.386	0.310258	0.193132	0.174	73.102	62.682	73.289	62.565	0.22	0.725	0.25	0.545478	0.361703
Churikova98	79	Line3SHIV080710Ol-5	SHIV-08-07	10	Ol-5	1	3	73.279	62.572	73.102	62.682	0.208396	40.5984	49.9168	8.2107	0.1215	0.0169	0.4643		0.0964	0.0388	0.0147	0.0848	58.8654	91.5495	0.869677	0.386	0.310258	0.193132	0.177604	73.102	62.682	73.289	62.565	0.22	0.725	0.25	0.54847	0.359708
Churikova98	80	Line4SHIV080710Ol-5	SHIV-08-07	10	Ol-5	1	4	73.276	62.574	73.102	62.682	0.204793	40.7251	50.2012	8.1273	0.1226	0.015	0.4631	0.0052	0.0948	0.0338	0.0062	0.0826	59.063	91.6716	0.900444	0.386	0.310258	0.193132	0.181207	73.102	62.682	73.289	62.565	0.22	0.725	0.25	0.551462	0.357713
Churikova98	81	Line5SHIV080710Ol-5	SHIV-08-07	10	Ol-5	1	5	73.273	62.576	73.102	62.682	0.201189	40.5101	49.9799	8.1888	0.1243	0.0167	0.4681	0.0129	0.0989	0.0415	0.0171	0.0836	58.9311	91.5799	0.931212	0.386	0.310258	0.193132	0.184811	73.102	62.682	73.289	62.565	0.22	0.725	0.25	0.554454	0.355719
Churikova98	82	Line6SHIV080710Ol-5	SHIV-08-07	10	Ol-5	1	6	73.269	62.578	73.102	62.682	0.196736	40.2784	49.8565	8.1581	0.1211	0.0159	0.4621	0.0156	0.1287	0.0408	0.0471	0.0816	58.7988	91.5898	0.969231	0.386	0.310258	0.193132	0.189264	73.102	62.682	73.289	62.565	0.22	0.725	0.25	0.558443	0.353724
Churikova98	83	Line7SHIV080710Ol-5	SHIV-08-07	10	Ol-5	1	7	73.266	62.58	73.102	62.682	0.193132	40.4967	49.8272	8.1042	0.1228	0.0148	0.4626	0.0082	0.0976	0.0353	0.0151	0.0794	58.6727	91.6362	1	0	0.310258	0.193132	0.193132	73.102	62.682	73.289	62.565	0.22	0.725	0.25	0.561435	0.351729
Churikova98	84	Line8SHIV080710Ol-5	SHIV-08-07	10	Ol-5	1	8	73.263	62.582	73.102	62.682	0.189528	40.4151	50.0147	8.2299	0.1227	0.0159	0.4645	0.006	0.0949	0.0339	0.0079	0.0795	58.9825	91.5466	0.969232	0	0.0760066	0.193132	0.189528	73.102	62.682	73.289	62.565	0.22	0.725	0.25	0.564427	0.349735
Churikova98	85	Line9SHIV080710Ol-5	SHIV-08-07	10	Ol-5	1	9	73.26	62.584	73.102	62.682	0.185925	40.2688	50.0088	8.1871	0.1205	0.0165	0.4634	0.0081	0.094	0.0344	0.009	0.0752	58.9328	91.5859	0.938465	0	0.0760066	0.193132	0.185925	73.102	62.682	73.289	62.565	0.22	0.725	0.25	0.567419	0.34774
Churikova98	86	Line10SHIV080710Ol-5	SHIV-08-07	10	Ol-5	1	10	73.257	62.586	73.102	62.682	0.182321	40.2852	49.7208	8.1677	0.1223	0.015	0.4605		0.0951	0.0348	0.0082	0.0749	58.6162	91.5597	0.907698	0	0.0760066	0.193132	0.182321	73.102	62.682	73.289	62.565	0.22	0.725	0.25	0.570411	0.345745
Churikova98	87	Line11SHIV080710Ol-5	SHIV-08-07	10	Ol-5	1	11	73.254	62.588	73.102	62.682	0.178718	40.3562	49.9803	8.2713	0.1229	0.016	0.4593		0.0949	0.0346	0.0061	0.073	58.9793	91.5023	0.876932	0	0.0760066	0.193132	0.178718	73.102	62.682	73.289	62.565	0.22	0.725	0.25	0.573404	0.34375
Churikova98	88	Line12SHIV080710Ol-5	SHIV-08-07	10	Ol-5	1	12	73.25	62.59	73.102	62.682	0.174264	40.1729	49.9591	8.1862	0.1206	0.0155	0.4585		0.096	0.0352	0.0075	0.0702	58.8711	91.5791	0.838909	0	0.0760066	0.193132	0.174264	73.102	62.682	73.289	62.565	0.22	0.725	0.25	0.577393	0.341756
Churikova98	89	Line13SHIV080710Ol-5	SHIV-08-07	10	Ol-5	1	13	73.247	62.592	73.102	62.682	0.17066	40.0617	49.8194	8.1703	0.1194	0.0163	0.4602	0.0081	0.0938	0.0336	0.007	0.0661	58.7211	91.5725	0.808141	0	0.0760066	0.193132	0.17066	73.102	62.682	73.289	62.565	0.22	0.725	0.25	0.580385	0.339761
Churikova98	90	Line14SHIV080710Ol-5	SHIV-08-07	10	Ol-5	1	14	73.243	62.594	73.102	62.682	0.166208	40.0502	49.9048	8.2553	0.123	0.0157	0.4569	0.0129	0.096	0.035	0.0094	0.0682	58.8996	91.5056	0.770124	0	0.0760066	0.193132	0.166208	73.102	62.682	73.289	62.565	0.22	0.725	0.25	0.584374	0.337766
Churikova98	91	Line15SHIV080710Ol-5	SHIV-08-07	10	Ol-5	1	15	73.24	62.596	73.102	62.682	0.162604	40.134	49.9967	8.2612	0.1212	0.0165	0.4562		0.0992	0.0408	0.0087	0.0676	58.9918	91.5144	0.739354	0	0.0760066	0.193132	0.162604	73.102	62.682	73.289	62.565	0.22	0.725	0.25	0.587366	0.335772
Churikova98	92	Line16SHIV080710Ol-5	SHIV-08-07	10	Ol-5	1	16	73.237	62.598	73.102	62.682	0.159	40.2576	49.7829	8.1476	0.1213	0.0163	0.4569		0.0961	0.034	0.0087	0.0705	58.6551	91.5883	0.708585	0	0.0760066	0.193132	0.159	73.102	62.682	73.289	62.565	0.22	0.725	0.25	0.590358	0.333777
Churikova98	93	Line17SHIV080710Ol-5	SHIV-08-07	10	Ol-5	1	17	73.234	62.6	73.102	62.682	0.155396	39.818	49.9391	8.3217	0.1275	0.0177	0.4562		0.0955	0.0335	0.0035	0.0684	58.9912	91.4485	0.677817	0	0.0760066	0.193132	0.155396	73.102	62.682	73.289	62.565	0.22	0.725	0.25	0.59335	0.331782
Churikova98	94	Line18SHIV080710Ol-5	SHIV-08-07	10	Ol-5	1	18	73.231	62.602	73.102	62.682	0.151793	39.7962	49.5335	8.468	0.1268	0.0153	0.4551	0.0085	0.0955	0.0334	0.0078	0.0671	58.7361	91.2463	0.64705	0	0.0760066	0.193132	0.151793	73.102	62.682	73.289	62.565	0.22	0.725	0.25	0.596342	0.329788
Churikova98	95	Line19SHIV080710Ol-5	SHIV-08-07	10	Ol-5	1	19	73.228	62.604	73.102	62.682	0.148189	40.1348	49.5174	8.3217	0.1241	0.0166	0.4511		0.0939	0.0339	0.0073	0.0688	58.5587	91.382	0.616283	0	0.0760066	0.193132	0.148189	73.102	62.682	73.289	62.565	0.22	0.725	0.25	0.599334	0.327793
Churikova98	96	Line20SHIV080710Ol-5	SHIV-08-07	10	Ol-5	1	20	73.225	62.606	73.102	62.682	0.144586	39.9232	49.6843	8.3828	0.1265	0.017	0.4539	0.0099	0.0941	0.0334	0.0077	0.0683	58.8019	91.3508	0.585518	0	0.0760066	0.193132	0.144586	73.102	62.682	73.289	62.565	0.22	0.725	0.25	0.602327	0.325798
Churikova98	97	Line21SHIV080710Ol-5	SHIV-08-07	10	Ol-5	1	21	73.221	62.608	73.102	62.682	0.140132	39.5703	49.5606	8.4566	0.1237	0.0155	0.4495	0.0085	0.0928	0.0334	0.0078	0.068	58.7406	91.2614	0.547494	0	0.0760066	0.193132	0.140132	73.102	62.682	73.289	62.565	0.22	0.725	0.25	0.606316	0.323804
Churikova98	98	Line22SHIV080710Ol-5	SHIV-08-07	10	Ol-5	1	22	73.218	62.61	73.102	62.682	0.136528	40.1339	49.4919	8.4352	0.1273	0.0153	0.4506	0.0051	0.0981	0.0466	0.0063	0.0695	58.6701	91.2706	0.516726	0	0.0760066	0.193132	0.136528	73.102	62.682	73.289	62.565	0.22	0.725	0.25	0.609308	0.321809
Churikova98	99	Line23SHIV080710Ol-5	SHIV-08-07	10	Ol-5	1	23	73.215	62.612	73.102	62.682	0.132925	40.3091	49.2445	8.5223	0.1276	0.0157	0.4434	0.0057	0.0956	0.0576	0.0062	0.0684	58.5124	91.148	0.485959	0	0.0760066	0.193132	0.132925	73.102	62.682	73.289	62.565	0.22	0.725	0.25	0.6123	0.319814
Churikova98	100	Line24SHIV080710Ol-5	SHIV-08-07	10	Ol-5	1	24	73.212	62.614	73.102	62.682	0.129321	40.3879	49.2914	8.5942	0.1293	0.0156	0.4452	0.0089	0.0959	0.0337	0.0084	0.0674	58.6142	91.0877	0.455193	0	0.0760066	0.193132	0.129321	73.102	62.682	73.289	62.565	0.22	0.725	0.25	0.615292	0.317819
Churikova98	101	Line25SHIV080710Ol-5	SHIV-08-07	10	Ol-5	1	25	73.208	62.616	73.102	62.682	0.124868	40.1229	49.4741	8.6623	0.1293	0.0167	0.4379	0.0112	0.096	0.0349	0.0078	0.0675	58.8624	91.0536	0.417171	0	0.0760066	0.193132	0.124868	73.102	62.682	73.289	62.565	0.22	0.725	0.25	0.619281	0.315825
Churikova98	102	Line26SHIV080710Ol-5	SHIV-08-07	10	Ol-5	1	26	73.205	62.618	73.102	62.682	0.121264	40.125	49.2009	8.6368	0.1277	0.0163	0.4328	0.0105	0.0965	0.0342	0.0046	0.071	58.5557	91.0325	0.386403	0	0.0760066	0.193132	0.121264	73.102	62.682	73.289	62.565	0.22	0.725	0.25	0.622273	0.31383
Churikova98	103	Line27SHIV080710Ol-5	SHIV-08-07	10	Ol-5	1	27	73.201	62.62	73.102	62.682	0.116812	39.5341	49.27	8.7961	0.1335	0.0136	0.4273	0.0059	0.0959	0.035	0.0095	0.0698	58.7773	90.8938	0.348389	0	0.0760066	0.193132	0.116812	73.102	62.682	73.289	62.565	0.22	0.725	0.25	0.626263	0.311835
Churikova98	104	Line28SHIV080710Ol-5	SHIV-08-07	10	Ol-5	1	28	73.198	62.622	73.102	62.682	0.113208	40.1076	49.299	8.7993	0.1326	0.0156	0.4196	0.0095	0.0986	0.0359	0.0085	0.0662	58.8101	90.8957	0.317618	0	0.0760066	0.193132	0.113208	73.102	62.682	73.289	62.565	0.22	0.725	0.25	0.629255	0.309841
Churikova98	105	Line29SHIV080710Ol-5	SHIV-08-07	10	Ol-5	1	29	73.195	62.624	73.102	62.682	0.109604	39.8378	48.86	8.9695	0.1333	0.0145	0.4141	0.0099	0.0972	0.0331	0.0106	0.0666	58.5316	90.6604	0.286848	0	0.0760066	0.193132	0.109604	73.102	62.682	73.289	62.565	0.22	0.725	0.25	0.632247	0.307846
Churikova98	106	Line30SHIV080710Ol-5	SHIV-08-07	10	Ol-5	1	30	73.192	62.627	73.102	62.682	0.105475	39.5137	48.8923	9.1505	0.1346	0.0157	0.4059	0.0111	0.0983	0.0325	0.0081	0.0631	58.7409	90.4956	0.251598	0	0.0760066	0.193132	0.105475	73.102	62.682	73.289	62.565	0.22	0.725	0.25	0.635239	0.304854
Churikova98	107	Line31SHIV080710Ol-5	SHIV-08-07	10	Ol-5	1	31	73.189	62.629	73.102	62.682	0.101872	39.6796	48.9528	9.3026	0.1366	0.0148	0.3985	0.0062	0.0994	0.0335	0.0072	0.0606	58.9444	90.3636	0.220839	0	0.0760066	0.193132	0.101872	73.102	62.682	73.289	62.565	0.22	0.725	0.25	0.638231	0.302859
Churikova98	108	Line32SHIV080710Ol-5	SHIV-08-07	10	Ol-5	1	32	73.186	62.63	73.102	62.682	0.0987927	39.3722	48.7418	9.5743	0.1384	0.0146	0.3915	0.0102	0.1001	0.0329	0.0054	0.0612	59.0038	90.0714	0.194545	0	0.0760066	0.193132	0.0987927	73.102	62.682	73.289	62.565	0.22	0.725	0.25	0.641223	0.301862
Churikova98	109	Line33SHIV080710Ol-5	SHIV-08-07	10	Ol-5	1	33	73.182	62.633	73.102	62.682	0.0938136	39.0247	48.4468	9.7498	0.1437	0.0145	0.386	0.0167	0.1009	0.0317	0.0063	0.0568	58.8901	89.8526	0.152034	0	0.0760066	0.193132	0.0938136	73.102	62.682	73.289	62.565	0.22	0.725	0.25	0.645212	0.29887
Churikova98	110	Line34SHIV080710Ol-5	SHIV-08-07	10	Ol-5	1	34	73.179	62.635	73.102	62.682	0.0902109	39.3779	47.9535	10.0253	0.1473	0.0174	0.3764	0.0117	0.0982	0.0312	0.0077	0.0511	58.661	89.4999	0.121274	0	0.0760066	0.193132	0.0902109	73.102	62.682	73.289	62.565	0.22	0.725	0.25	0.648204	0.296875
Churikova98	111	Line35SHIV080710Ol-5	SHIV-08-07	10	Ol-5	1	35	73.175	62.636	73.102	62.682	0.0862844	39.3924	47.8069	10.4774	0.1544	0.0174	0.3763	0.0141	0.0955	0.0324	0.0061	0.048	58.9744	89.0483	0.0877506	0	0.0760066	0.193132	0.0862844	73.102	62.682	73.289	62.565	0.22	0.725	0.25	0.652194	0.295878
Churikova98	112	Line36SHIV080710Ol-5	SHIV-08-07	10	Ol-5	1	36	73.172	62.638	73.102	62.682	0.0826801	39.3359	47.2672	10.7696	0.1603	0.0184	0.384	0.011	0.0939	0.0298	0.0094	0.0434	58.7342	88.6635	0.0569776	0	0.0760066	0.193132	0.0826801	73.102	62.682	73.289	62.565	0.22	0.725	0.25	0.655186	0.293883
Churikova98	113	Line37SHIV080710Ol-5	SHIV-08-07	10	Ol-5	1	37	73.169	62.639	73.102	62.682	0.0796116	39.398	46.705	11.5311	0.1698	0.0183	0.4081	0.0136	0.0947	0.0285	0.0044	0.0355	58.9691	87.8311	0.0307788	0	0.0760066	0.193132	0.0796116	73.102	62.682	73.289	62.565	0.22	0.725	0.25	0.658178	0.292886
Churikova98	114	Line38SHIV080710Ol-5	SHIV-08-07	10	Ol-5	1	38	73.166	62.641	73.102	62.682	0.0760066	39.2652	46.7855	11.7175	0.1745	0.0187	0.413	0.0119	0.0946	0.0268	0.0054	0.0313	59.2425	87.6773	0	0	0.0760066	0.193132	0.0760066	73.102	62.682	73.289	62.565	0.22	0.725	0.25	0.66117	0.290891
Churikova98	115	Line39SHIV080710Ol-5	SHIV-08-07	10	Ol-5	1	39	73.162	62.644	73.102	62.682	0.0710211	39.065	47.3548	11.1672	0.1703	0.0171	0.417	0.0121	0.1052	0.0396	0.009	0.0977	59.2833	88.3131	-0.0655924	0	0.0760066	0.193132	0.0710211	73.102	62.682	73.289	62.565	0.22	0.725	0.25	0.665159	0.287899
Churikova98	116	Line40SHIV080710Ol-5	SHIV-08-07	10	Ol-5	1	40	73.159	62.645	73.102	62.682	0.0679559	39.7721	47.909	10.6637	0.1637	0.0166	0.4217	0.0081	0.1107	0.0556	0.0142	0.124	59.3491	88.8963	-0.105921	0	0.0760066	0.193132	0.0679559	73.102	62.682	73.289	62.565	0.22	0.725	0.25	0.668151	0.286902
Churikova98	117	Line41SHIV080710Ol-5	SHIV-08-07	10	Ol-5	1	41	73.152	62.637	73.102	62.682	0.0672681	39.6217	47.8094	10.3188	0.159	0.017	0.4257	0.0114	0.111	0.0296	0.0215	0.1298	58.8819	89.1967	-0.11497	0	0.0760066	0.193132	0.0672681	73.102	62.682	73.289	62.565	0.22	0.725	0.25	0.675133	0.294881
Churikova98	118	Line42SHIV080710Ol-5	SHIV-08-07	10	Ol-5	1	42	73.153	62.651	73.102	62.682	0.0596825	39.2028	48.1513	10.1217	0.154	0.017	0.4294	0.0097	0.1119	0.0343	0.0441	0.1391	59.0293	89.4485	-0.214772	0	0.0760066	0.193132	0.0596825	73.102	62.682	73.289	62.565	0.22	0.725	0.25	0.674135	0.280918
Churikova98	119	Line43SHIV080710Ol-5	SHIV-08-07	10	Ol-5	1	43	73.15	62.653	73.102	62.682	0.0560803	39.5757	48.1262	9.9253	0.1499	0.0163	0.4353	0.0156	0.1117	0.0314	0.0265	0.1203	58.8117	89.6272	-0.262165	0	0.0760066	0.193132	0.0560803	73.102	62.682	73.289	62.565	0.22	0.725	0.25	0.677127	0.278923
Churikova98	120	Line44SHIV080710Ol-5	SHIV-08-07	10	Ol-5	1	44	73.147	62.654	73.102	62.682	0.053	39.9114	48.1976	9.8412	0.1497	0.0171	0.4266	0.0134	0.11	0.0303	0.0155	0.1213	58.7859	89.7197	-0.302692	0	0.0760066	0.193132	0.053	73.102	62.682	73.289	62.565	0.22	0.725	0.25	0.680119	0.277926
Churikova98	121	Line45SHIV080710Ol-5	SHIV-08-07	10	Ol-5	1	45	73.144	62.657	73.102	62.682	0.0488774	39.6768	48.0559	9.9537	0.1512	0.017	0.4169	0.0108	0.1115	0.0307	0.0073	0.1026	58.7477	89.587	-0.356932	0	0.0760066	0.193132	0.0488774	73.102	62.682	73.289	62.565	0.22	0.725	0.25	0.683111	0.274934
Churikova98	122	Line46SHIV080710Ol-5	SHIV-08-07	10	Ol-5	1	46	73.14	62.658	73.102	62.682	0.0449444	39.8549	48.1333	10.0151	0.1473	0.0164	0.4039	0.0101	0.1118	0.027	0.01	0.0845	58.8649	89.5446	-0.408677	0	0.0760066	0.193132	0.0449444	73.102	62.682	73.289	62.565	0.22	0.725	0.25	0.687101	0.273936
Churikova98	123	Line47SHIV080710Ol-5	SHIV-08-07	10	Ol-5	1	47	73.137	62.66	73.102	62.682	0.0413401	39.2954	48.1742	10.1149	0.1547	0.0166	0.3873	0.0138	0.1114	0.0254	0.0061	0.0605	58.9983	89.4594	-0.456099	0	0.0760066	0.193132	0.0413401	73.102	62.682	73.289	62.565	0.22	0.725	0.25	0.690093	0.271942
Churikova98	124	Line48SHIV080710Ol-5	SHIV-08-07	10	Ol-5	1	48	73.133	62.663	73.102	62.682	0.0363593	39.4582	48.4045	10.2875	0.1532	0.0156	0.3769	0.0106	0.1125	0.027	0.0051	0.054	59.3878	89.3442	-0.521629	0	0.0760066	0.193132	0.0363593	73.102	62.682	73.289	62.565	0.22	0.725	0.25	0.694082	0.26895
Churikova98	125	Line49SHIV080710Ol-5	SHIV-08-07	10	Ol-5	1	49	73.13	62.664	73.102	62.682	0.0332866	39.7004	47.8174	10.4295	0.1598	0.0152	0.3664	0.0118	0.1105	0.0276	0.0064	0.0476	58.9382	89.095	-0.562056	0	0.0760066	0.193132	0.0332866	73.102	62.682	73.289	62.565	0.22	0.725	0.25	0.697074	0.267952
Churikova98	126	Line50SHIV080710Ol-5	SHIV-08-07	10	Ol-5	1	50	73.127	62.666	73.102	62.682	0.0296816	39.4078	47.6387	10.6419	0.1629	0.0175	0.3523	0.0114	0.1083	0.0274	0.0087	0.0537	58.9604	88.8606	-0.609486	0	0.0760066	0.193132	0.0296816	73.102	62.682	73.289	62.565	0.22	0.725	0.25	0.700066	0.265958
Churikova98	127	Line51SHIV080710Ol-5	SHIV-08-07	10	Ol-5	1	51	73.124	62.669	73.102	62.682	0.0255539	39.1042	47.4767	10.8233	0.1733	0.0173	0.3224	0.0122	0.1117	0.0235	0.0071	0.0503	58.9604	88.658	-0.663794	0	0.0760066	0.193132	0.0255539	73.102	62.682	73.289	62.565	0.22	0.725	0.25	0.703058	0.262965
Churikova98	128	Line52SHIV080710Ol-5	SHIV-08-07	10	Ol-5	1	52	73.121	62.67	73.102	62.682	0.0224722	39.3015	47.6232	11.3666	0.1831	0.0182	0.2725	0.0071	0.1194	0.024	0.015	0.0703	59.6141	88.1882	-0.704339	0	0.0760066	0.193132	0.0224722	73.102	62.682	73.289	62.565	0.22	0.725	0.25	0.70605	0.261968
Churikova98	129	Line53SHIV080710Ol-5	SHIV-08-07	10	Ol-5	1	53	73.118	62.672	73.102	62.682	0.018868	39.0586	47.2407	11.6095	0.182	0.0149	0.2481	0.015	0.1237	0.0229	0.01	0.0604	59.4568	87.8805	-0.751759	0	0.0760066	0.193132	0.018868	73.102	62.682	73.289	62.565	0.22	0.725	0.25	0.709042	0.259973
Churikova98	130	Line54SHIV080710Ol-5	SHIV-08-07	10	Ol-5	1	54	73.114	62.675	73.102	62.682	0.0138924	38.8197	46.3721	12.006	0.1979	0.0158	0.2169	0.0172	0.1314	0.0239	0.0131	0.0538	58.9812	87.3141	-0.817221	0	0.0760066	0.193132	0.0138924	73.102	62.682	73.289	62.565	0.22	0.725	0.25	0.713032	0.256981
Churikova98	131	Line55SHIV080710Ol-5	SHIV-08-07	10	Ol-5	1	55	73.111	62.676	73.102	62.682	0.0108167	39.0427	46.1845	12.4743	0.2073	0.0172	0.1767	0.0115	0.139	0.0224	0.0061	0.0325	59.2329	86.838	-0.857688	0	0.0760066	0.193132	0.0108167	73.102	62.682	73.289	62.565	0.22	0.725	0.25	0.716024	0.255984
Churikova98	132	Line56SHIV080710Ol-5	SHIV-08-07	10	Ol-5	1	56	73.108	62.678	73.102	62.682	0.0072111	38.4831	44.8477	13.7335	0.2276	0.0175	0.1494	0.0074	0.1462	0.0211	0.0079	0.0271	59.1504	85.3356	-0.905125	0	0.0760066	0.193132	0.0072111	73.102	62.682	73.289	62.565	0.22	0.725	0.25	0.719016	0.253989
Churikova98	133	Line57SHIV080710Ol-5	SHIV-08-07	10	Ol-5	1	57	73.105	62.681	73.102	62.682	0.00316228	37.9849	42.4132	16.3589	0.291	0.0183	0.1079	0.0242	0.1566	0.0278	0.0114	0.0203	59.3979	82.2068	-0.958395	0	0.0760066	0.193132	0.00316228	73.102	62.682	73.289	62.565	0.22	0.725	0.25	0.722008	0.250997
Churikova98	134	Line58SHIV080710Ol-5	SHIV-08-07	10	Ol-5	1	58	73.102	62.682	73.102	62.682	0														-1	0	0.0760066	0.193132	0	73.102	62.682	73.289	62.565	0.22	0.725	0.25	0.725	0.25
Churikova98			SHIV-08-07	10	Ol-5	1
Churikova78	199	Line1SHIV0807Ol12	SHIV-08-07	10	Ol-12	2	1	58.44	60.203	58.44	60.203	0	46.8013											0		-1	0	0.0689366	0.182784	0	58.083	60.277	58.44	60.203	0.23	0.665	0.48	0.439787	0.526683
Churikova78	200	Line2SHIV0807Ol12	SHIV-08-07	10	Ol-12	2	2	58.431	60.205	58.44	60.203	0.00921954	39.8035	45.6451	13.5644	0.2264	0.0178	0.1547	0.019	0.1304	0.0237859	0.0192696	0.0346251	59.7816	85.7072	-0.866261	0	0.0689366	0.182784	0.00921954	58.083	60.277	58.44	60.203	0.23	0.665	0.48	0.445465	0.525421
Churikova78	201	Line3SHIV0807Ol12	SHIV-08-07	10	Ol-12	2	3	58.422	60.206	58.44	60.203	0.0182483	40.4154	47.1185	11.4215	0.1793	0.0177	0.2752	0.0116	0.1169	0.0230829	0.0105379	0.0512843	59.1638	88.0261	-0.735289	0	0.0689366	0.182784	0.0182483	58.083	60.277	58.44	60.203	0.23	0.665	0.48	0.451143	0.52479
Churikova78	202	Line4SHIV0807Ol12	SHIV-08-07	10	Ol-12	2	4	58.413	60.209	58.44	60.203	0.0276586	39.8888	47.3898	10.8542	0.1652	0.0145	0.3239	0.0109	0.1078	0.023873	0.0148701	0.0636277	58.8902	88.6108	-0.598782	0	0.0689366	0.182784	0.0276586	58.083	60.277	58.44	60.203	0.23	0.665	0.48	0.45682	0.522898
Churikova78	204	Line6SHIV0807Ol12	SHIV-08-07	10	Ol-12	2	6	58.395	60.212	58.44	60.203	0.0458912	39.8482	47.6554	9.9747	0.1507	0.0169	0.3974	0.0117	0.1082	0.0272602	0.0159696	0.108125	58.3423	89.4888	-0.334299	0	0.0689366	0.182784	0.0458912	58.083	60.277	58.44	60.203	0.23	0.665	0.48	0.468176	0.521005
Churikova78	205	Line7SHIV0807Ol12	SHIV-08-07	10	Ol-12	2	7	58.386	60.214	58.44	60.203	0.055109	39.8316	47.972	10.0653	0.1511	0.017	0.4085	0.0145	0.1082	0.0330147	0.0158997	0.129122	58.7696	89.4661	-0.200585	0	0.0689366	0.182784	0.055109	58.083	60.277	58.44	60.203	0.23	0.665	0.48	0.473853	0.519743
Churikova78	206	Line8SHIV0807Ol12	SHIV-08-07	10	Ol-12	2	8	58.377	60.216	58.44	60.203	0.0643273	40.3234	47.6848	9.8835	0.1503	0.0189	0.4045	0.0112	0.1112	0.0286629	0.0306886	0.0885209	58.2931	89.5807	-0.066863	0	0.0689366	0.182784	0.0643273	58.083	60.277	58.44	60.203	0.23	0.665	0.48	0.479531	0.518482
Churikova78	207	Line9SHIV0807Ol12	SHIV-08-07	10	Ol-12	2	9	58.368	60.218	58.44	60.203	0.0735459	40.6339	48.9426	9.6295	0.1422	0.016	0.3584	0.0112	0.107	0.0258186	0.0103074	0.0509368	59.2327	90.0568	0.0404867	0	0.0689366	0.182784	0.0735459	58.083	60.277	58.44	60.203	0.23	0.665	0.48	0.485208	0.51722
Churikova78	208	Line10SHIV0807Ol12	SHIV-08-07	10	Ol-12	2	10	58.359	60.219	58.44	60.203	0.0825651	40.9201	48.6132	9.4259	0.139	0.0172	0.3574	0.0107	0.102	0.027689	0.0104336	0.0550771	58.6931	90.1869	0.119709	0	0.0689366	0.182784	0.0825651	58.083	60.277	58.44	60.203	0.23	0.665	0.48	0.490886	0.516589
Churikova78	209	Line11SHIV0807Ol12	SHIV-08-07	10	Ol-12	2	11	58.35	60.221	58.44	60.203	0.0917824	40.8747	48.6534	9.3494	0.1412	0.0181	0.353	0.011	0.1026	0.0303197	0.0134531	0.058531	58.659	90.2661	0.20067	0	0.0689366	0.182784	0.0917824	58.083	60.277	58.44	60.203	0.23	0.665	0.48	0.496564	0.515327
Churikova78	210	Line12SHIV0807Ol12	SHIV-08-07	10	Ol-12	2	12	58.341	60.224	58.44	60.203	0.101203	40.8048	48.1529	9.2992	0.1408	0.0164	0.3544	0.0099	0.1032	0.0288947	0.0113154	0.0594058	58.1057	90.2224	0.283416	0	0.0689366	0.182784	0.101203	58.083	60.277	58.44	60.203	0.23	0.665	0.48	0.502241	0.513435
Churikova78	211	Line13SHIV0807Ol12	SHIV-08-07	10	Ol-12	2	13	58.333	60.225	58.44	60.203	0.109238	40.2777	48.4499	9.2643	0.1375	0.0167	0.3578	0.0104	0.1019	0.0290734	0.0108392	0.0609831	58.3676	90.3095	0.353997	0	0.0689366	0.182784	0.109238	58.083	60.277	58.44	60.203	0.23	0.665	0.48	0.507288	0.512804
Churikova78	212	Line14SHIV0807Ol12	SHIV-08-07	10	Ol-12	2	14	58.324	60.227	58.44	60.203	0.118457	40.3141	49.3014	9.2419	0.131	0.0168	0.3584	0.0097	0.101	0.0301268	0.0133562	0.0616596	59.1903	90.4818	0.434969	0	0.0689366	0.182784	0.118457	58.083	60.277	58.44	60.203	0.23	0.665	0.48	0.512966	0.511542
Churikova78	213	Line15SHIV0807Ol12	SHIV-08-07	10	Ol-12	2	15	58.315	60.229	58.44	60.203	0.127675	40.7511	48.6119	9.0664	0.1322	0.0154	0.3655	0.0072	0.1015	0.0288446	0.0114975	0.0614208	58.3289	90.5255	0.515943	0	0.0689366	0.182784	0.127675	58.083	60.277	58.44	60.203	0.23	0.665	0.48	0.518643	0.510281
Churikova78	214	Line16SHIV0807Ol12	SHIV-08-07	10	Ol-12	2	16	58.306	60.23	58.44	60.203	0.136693	40.9132	48.8338	9.0569	0.1303	0.0146	0.3726	0.0087	0.1033	0.0296372	0.0110512	0.0634939	58.5498	90.5734	0.595152	0	0.0689366	0.182784	0.136693	58.083	60.277	58.44	60.203	0.23	0.665	0.48	0.524321	0.50965
Churikova78	215	Line17SHIV0807Ol12	SHIV-08-07	10	Ol-12	2	17	58.297	60.233	58.44	60.203	0.146113	40.4593	48.8927	9.0003	0.1319	0.0165	0.3795	0.0075	0.1002	0.0304766	0.0119081	0.0629716	58.5591	90.6371	0.677893	0	0.0689366	0.182784	0.146113	58.083	60.277	58.44	60.203	0.23	0.665	0.48	0.529999	0.507757
Churikova78	216	Line18SHIV0807Ol12	SHIV-08-07	10	Ol-12	2	18	58.288	60.234	58.44	60.203	0.155129	40.4318	48.8852	8.8331	0.1273	0.0152	0.381	0.0112	0.1001	0.0303372	0.0103147	0.0640116	58.3834	90.7937	0.757087	0	0.0689366	0.182784	0.155129	58.083	60.277	58.44	60.203	0.23	0.665	0.48	0.535676	0.507126
Churikova78	217	Line19SHIV0807Ol12	SHIV-08-07	10	Ol-12	2	19	58.279	60.236	58.44	60.203	0.164347	40.6429	49.1486	8.9804	0.1289	0.0152	0.3877	0.0061	0.1014	0.030746	0.0145692	0.0691283	58.799	90.6999	0.838057	0	0.0689366	0.182784	0.164347	58.083	60.277	58.44	60.203	0.23	0.665	0.48	0.541354	0.505865
Churikova78	218	Line20SHIV0807Ol12	SHIV-08-07	10	Ol-12	2	20	58.27	60.238	58.44	60.203	0.173566	40.5649	49.3846	8.9128	0.1289	0.0152	0.3959	0.0104	0.1032	0.0299133	0.00993765	0.0657491	58.9809	90.8036	0.919028	0	0.0689366	0.182784	0.173566	58.083	60.277	58.44	60.203	0.23	0.665	0.48	0.547031	0.504603
Churikova78	219	Line21SHIV0807Ol12	SHIV-08-07	10	Ol-12	2	21	58.261	60.24	58.44	60.203	0.182784	40.4981	49.2391	8.8616	0.1264	0.0167	0.3962	0.0085	0.1001	0.0336145	0.0125803	0.069745	58.7822	90.827	1	0.36	0.292022	0.182784	0.177216	58.083	60.277	58.44	60.203	0.23	0.665	0.48	0.552709	0.503341
Churikova78	220	Line22SHIV0807Ol12	SHIV-08-07	10	Ol-12	2	22	58.252	60.242	58.44	60.203	0.192003	40.3099	48.8711	8.9223	0.1264	0.0156	0.4038	0.0109	0.1001	0.0323625	0.0170915	0.0716021	58.4826	90.7069	0.91561	0.36	0.292022	0.182784	0.167997	58.083	60.277	58.44	60.203	0.23	0.665	0.48	0.558387	0.50208
Churikova78	221	Line23SHIV0807Ol12	SHIV-08-07	10	Ol-12	2	23	58.243	60.243	58.44	60.203	0.20102	40.63	49.2386	8.9974	0.1278	0.0163	0.4046	0.0092	0.1003	0.0314152	0.0112412	0.0669454	58.9256	90.6994	0.833063	0.36	0.292022	0.182784	0.15898	58.083	60.277	58.44	60.203	0.23	0.665	0.48	0.564064	0.501449
Churikova78	222	Line24SHIV0807Ol12	SHIV-08-07	10	Ol-12	2	24	58.234	60.245	58.44	60.203	0.210238	40.3109	48.9157	8.9694	0.1306	0.0145	0.4025	0.0104	0.0988	0.0298085	0.0115192	0.0720457	58.5717	90.6702	0.748678	0.36	0.292022	0.182784	0.149762	58.083	60.277	58.44	60.203	0.23	0.665	0.48	0.569742	0.500187
Churikova78	223	Line25SHIV0807Ol12	SHIV-08-07	10	Ol-12	2	25	58.225	60.248	58.44	60.203	0.219659	40.6497	48.9499	9.105	0.133	0.0166	0.4052		0.0992	0.0308625	0.0109577	0.0691642	58.7398	90.5485	0.662437	0.36	0.292022	0.182784	0.140341	58.083	60.277	58.44	60.203	0.23	0.665	0.48	0.57542	0.498295
Churikova78	224	Line26SHIV0807Ol12	SHIV-08-07	10	Ol-12	2	26	58.217	60.249	58.44	60.203	0.227695	40.7712	48.7717	9.0224	0.1332	0.0156	0.402	0.0051	0.0996	0.0315116	0.0100676	0.0668489	58.4811	90.5951	0.588872	0.36	0.292022	0.182784	0.132305	58.083	60.277	58.44	60.203	0.23	0.665	0.48	0.580466	0.497664
Churikova78	225	Line27SHIV0807Ol12	SHIV-08-07	10	Ol-12	2	27	58.208	60.251	58.44	60.203	0.236913	40.6172	48.1777	9.0633	0.1298	0.0158	0.3983	0.0069	0.1002	0.0306239	0.00983615	0.0676362	57.9226	90.4512	0.504483	0.36	0.292022	0.182784	0.123087	58.083	60.277	58.44	60.203	0.23	0.665	0.48	0.586144	0.496402
Churikova78	226	Line28SHIV0807Ol12	SHIV-08-07	10	Ol-12	2	28	58.199	60.253	58.44	60.203	0.246132	40.5832	48.5439	9.1038	0.1311	0.0153	0.3873	0.0087	0.1004	0.0299048	0.0128308	0.0654672	58.3204	90.4781	0.420093	0.36	0.292022	0.182784	0.113868	58.083	60.277	58.44	60.203	0.23	0.665	0.48	0.591822	0.49514
Churikova78	227	Line29SHIV0807Ol12	SHIV-08-07	10	Ol-12	2	29	58.19	60.255	58.44	60.203	0.255351	40.3473	48.1701	9.1702	0.1344	0.0154	0.3822	0.0095	0.1025	0.0304772	0.0110734	0.062783	58.0148	90.3481	0.335702	0.36	0.292022	0.182784	0.104649	58.083	60.277	58.44	60.203	0.23	0.665	0.48	0.597499	0.493879
Churikova78	228	Line30SHIV0807Ol12	SHIV-08-07	10	Ol-12	2	30	58.181	60.257	58.44	60.203	0.264569	40.4959	48.269	9.2517	0.1374	0.0174	0.3741	0.0121	0.1017	0.0296688	0.00992336	0.0592364	58.1931	90.2886	0.251311	0.36	0.292022	0.182784	0.0954305	58.083	60.277	58.44	60.203	0.23	0.665	0.48	0.603177	0.492617
Churikova78	229	Line31SHIV0807Ol12	SHIV-08-07	10	Ol-12	2	31	58.172	60.258	58.44	60.203	0.273585	40.6314	48.634	9.467	0.143	0.0174	0.3679	0.0082	0.1025	0.0283522	0.0101545	0.0537887	58.7684	90.1521	0.168776	0.36	0.292022	0.182784	0.0864145	58.083	60.277	58.44	60.203	0.23	0.665	0.48	0.608855	0.491986
Churikova78	230	Line32SHIV0807Ol12	SHIV-08-07	10	Ol-12	2	32	58.163	60.26	58.44	60.203	0.282804	40.438	48.2603	9.6889	0.1417	0.017	0.3651	0.0161	0.1051	0.0283492	0.0102905	0.050847	58.6225	89.8745	0.0843887	0.36	0.292022	0.182784	0.0771962	58.083	60.277	58.44	60.203	0.23	0.665	0.48	0.614532	0.490724
Churikova78	232	Line34SHIV0807Ol12	SHIV-08-07	10	Ol-12	2	34	58.145	60.264	58.44	60.203	0.301241	40.278	47.8717	10.1765	0.1516	0.0184	0.403	0.0085	0.11	0.030243	0.0321584	0.117847	58.7699	89.3421	-0.13561	0.36	0.292022	0.182784	0.0587592	58.083	60.277	58.44	60.203	0.23	0.665	0.48	0.625887	0.488201
Churikova78	233	Line35SHIV0807Ol12	SHIV-08-07	10	Ol-12	2	35	58.136	60.266	58.44	60.203	0.310459	40.3324	47.9843	10.0783	0.1489	0.0159	0.3979	0.012	0.1097	0.0373855	0.020557	0.100266	58.7844	89.4563	-0.271222	0.36	0.292022	0.182784	0.0495407	58.083	60.277	58.44	60.203	0.23	0.665	0.48	0.631565	0.486939
Churikova78	234	Line36SHIV0807Ol12	SHIV-08-07	10	Ol-12	2	36	58.127	60.267	58.44	60.203	0.319476	40.4701	47.6212	10.2803	0.1534	0.016	0.3684	0.007	0.1102	0.0270395	0.0124099	0.0490343	58.5835	89.1947	-0.403865	0.36	0.292022	0.182784	0.0405239	58.083	60.277	58.44	60.203	0.23	0.665	0.48	0.637243	0.486308
Churikova78	235	Line37SHIV0807Ol12	SHIV-08-07	10	Ol-12	2	37	58.118	60.27	58.44	60.203	0.328897	40.3138	47.7114	10.7779	0.1609	0.0175	0.3455	0.0124	0.1057	0.0251154	0.0131604	0.0577653	59.1564	88.7495	-0.542448	0.36	0.292022	0.182784	0.0311034	58.083	60.277	58.44	60.203	0.23	0.665	0.48	0.64292	0.484416
Churikova78	236	Line38SHIV0807Ol12	SHIV-08-07	10	Ol-12	2	38	58.109	60.271	58.44	60.203	0.337913	40.2766	47.1569	11.2985	0.1762	0.0172	0.2746	0.0088	0.1144	0.0224347	0.0130785	0.0415494	59.069	88.1482	-0.67508	0.36	0.292022	0.182784	0.0220873	58.083	60.277	58.44	60.203	0.23	0.665	0.48	0.648598	0.483785
Churikova78	237	Line39SHIV0807Ol12	SHIV-08-07	10	Ol-12	2	39	58.1	60.273	58.44	60.203	0.347131	40.1371	46.1084	12.1519	0.1916	0.0165	0.2131	0.0082	0.1266	0.0241286	0.0164559	0.0594634	58.8404	87.1159	-0.810689	0.36	0.292022	0.182784	0.0128689	58.083	60.277	58.44	60.203	0.23	0.665	0.48	0.654276	0.482523
Churikova78	238	Line40SHIV0807Ol12	SHIV-08-07	10	Ol-12	2	40	58.092	60.275	58.44	60.203	0.35537	39.8971	45.1302	13.7	0.2243	0.0192	0.1448	0.0161	0.1411	0.0203358	0.0118793	0.0277855	59.396	85.4444	-0.931893	0.36	0.292022	0.182784	0.00462977	58.083	60.277	58.44	60.203	0.23	0.665	0.48	0.659322	0.481262
Churikova78	239	Line41SHIV0807Ol12	SHIV-08-07	10	Ol-12	2	41	58.083	60.277	58.44	60.203	0.364589	39.8265											0		-1.0675	0.36	0.292022	0.182784	-0.00458881	58.083	60.277	58.44	60.203	0.23	0.665	0.48	0.665	0.48
Churikova78			SHIV-08-07	10	Ol-12	2
Churikova97	142	Line1SHIV080534Ol-19	SHIV-08-05	3-4	Ol-19	2	1	7.801	40.444	7.965	40.454	0.164305	41.0411	49.3495	9.0353	0.1319	0.0151	0.4449	0.0174	0.0976	0.0361	0.0109	0.0947	59.1278	90.6829	1.00371	0	0.082	0.164305	0.164305	7.965	40.454	7.801	40.444	0.195	0.32	0.47	0.514639	0.481868
Churikova97	143	Line2SHIV080534Ol-19	SHIV-08-05	3-4	Ol-19	2	2	7.806	40.444	7.965	40.454	0.159314	41.256	49.5214	8.9609	0.1322	0.0149	0.4449	0.0139	0.0987	0.0385	0.0124	0.0904	59.2254	90.7817	0.939366	0	0.082	0.164305	0.159314	7.965	40.454	7.801	40.444	0.195	0.32	0.47	0.508704	0.481868
Churikova97	144	Line3SHIV080534Ol-19	SHIV-08-05	3-4	Ol-19	2	3	7.809	40.444	7.965	40.454	0.15632	40.9785	49.2954	8.9537	0.133	0.0171	0.4478	0.016	0.0984	0.0328	0.0111	0.0856	58.9942	90.7501	0.902989	0	0.082	0.164305	0.15632	7.965	40.454	7.801	40.444	0.195	0.32	0.47	0.505144	0.481868
Churikova97	145	Line4SHIV080534Ol-19	SHIV-08-05	3-4	Ol-19	2	4	7.814	40.444	7.965	40.454	0.151331	41.1306	49.154	8.9186	0.1337	0.0141	0.4434	0.0113	0.0985	0.0352	0.0083	0.0952	58.8088	90.759	0.842368	0	0.082	0.164305	0.151331	7.965	40.454	7.801	40.444	0.195	0.32	0.47	0.49921	0.481868
Churikova97	146	Line5SHIV080534Ol-19	SHIV-08-05	3-4	Ol-19	2	5	7.818	40.445	7.965	40.454	0.147275	41.1601	49.0541	8.9826	0.1309	0.0162	0.4419	0.011	0.1001	0.0331	0.01	0.0966	58.7699	90.6816	0.793094	0	0.082	0.164305	0.147275	7.965	40.454	7.801	40.444	0.195	0.32	0.47	0.494463	0.480681
Churikova97	147	Line6SHIV080534Ol-19	SHIV-08-05	3-4	Ol-19	2	6	7.822	40.445	7.965	40.454	0.143283	40.9499	49.3382	9.0261	0.129	0.0162	0.44	0.0131	0.0983	0.0347	0.0114	0.1033	59.0956	90.6896	0.744587	0	0.082	0.164305	0.143283	7.965	40.454	7.801	40.444	0.195	0.32	0.47	0.489715	0.480681
Churikova97	148	Line7SHIV080534Ol-19	SHIV-08-05	3-4	Ol-19	2	7	7.826	40.446	7.965	40.454	0.13923	41.1716	49.3696	8.9401	0.1348	0.0174	0.4361	0.0186	0.0993	0.033	0.0113	0.1117	59.0489	90.7755	0.695344	0	0.082	0.164305	0.13923	7.965	40.454	7.801	40.444	0.195	0.32	0.47	0.484968	0.479495
Churikova97	149	Line8SHIV080534Ol-19	SHIV-08-05	3-4	Ol-19	2	8	7.83	40.446	7.965	40.454	0.135237	40.8768	49.2434	9.0736	0.1336	0.0167	0.4309	0.013	0.0971	0.0329	0.0086	0.126	59.0412	90.6289	0.646827	0	0.082	0.164305	0.135237	7.965	40.454	7.801	40.444	0.195	0.32	0.47	0.480221	0.479495
Churikova97	150	Line9SHIV080534Ol-19	SHIV-08-05	3-4	Ol-19	2	9	7.834	40.446	7.965	40.454	0.131244	40.9855	48.8691	8.9876	0.133	0.0174	0.4241	0.0126	0.0999	0.0341	0.013	0.1403	58.5778	90.6449	0.598315	0	0.082	0.164305	0.131244	7.965	40.454	7.801	40.444	0.195	0.32	0.47	0.475473	0.479495
Churikova97	151	Line10SHIV080534Ol-19	SHIV-08-05	3-4	Ol-19	2	10	7.838	40.446	7.965	40.454	0.127252	40.8972	49.1031	9.0616	0.1347	0.0172	0.4098	0.0145	0.097	0.0323	0.0098	0.1635	58.8702	90.6159	0.549808	0	0.082	0.164305	0.127252	7.965	40.454	7.801	40.444	0.195	0.32	0.47	0.470726	0.479495
Churikova97	152	Line11SHIV080534Ol-19	SHIV-08-05	3-4	Ol-19	2	11	7.843	40.447	7.965	40.454	0.122201	40.5151	48.25	9.1755	0.1384	0.0163	0.4025	0.0142	0.0996	0.034	0.0169	0.169	58.1305	90.3575	0.488438	0	0.082	0.164305	0.122201	7.965	40.454	7.801	40.444	0.195	0.32	0.47	0.464792	0.478308
Churikova97	153	Line12SHIV080534Ol-19	SHIV-08-05	3-4	Ol-19	2	12	7.846	40.447	7.965	40.454	0.119206	41.0788	49.1481	9.3524	0.1367	0.0169	0.3981	0.0138	0.096	0.0294	0.0121	0.1657	59.1914	90.3518	0.452049	0	0.082	0.164305	0.119206	7.965	40.454	7.801	40.444	0.195	0.32	0.47	0.461232	0.478308
Churikova97	154	Line13SHIV080534Ol-19	SHIV-08-05	3-4	Ol-19	2	13	7.851	40.447	7.965	40.454	0.114215	40.99	48.9852	9.4706	0.1381	0.0176	0.3936	0.0156	0.0987	0.0287	0.0093	0.1514	59.1481	90.2125	0.391408	0	0.082	0.164305	0.114215	7.965	40.454	7.801	40.444	0.195	0.32	0.47	0.455297	0.478308
Churikova97	155	Line14SHIV080534Ol-19	SHIV-08-05	3-4	Ol-19	2	14	7.854	40.447	7.965	40.454	0.111221	40.8342	48.6517	9.4947	0.1405	0.0177	0.3877	0.0166	0.0965	0.0289	0.0136	0.1359	58.8343	90.1294	0.355029	0	0.082	0.164305	0.111221	7.965	40.454	7.801	40.444	0.195	0.32	0.47	0.451737	0.478308
Churikova97	156	Line15SHIV080534Ol-19	SHIV-08-05	3-4	Ol-19	2	15	7.859	40.447	7.965	40.454	0.106231	40.9213	48.5294	9.6795	0.144	0.016	0.3789	0.0168	0.0979	0.0309	0.0108	0.12	58.8934	89.9338	0.294405	0	0.082	0.164305	0.106231	7.965	40.454	7.801	40.444	0.195	0.32	0.47	0.445803	0.478308
Churikova97	158	Line17SHIV080534Ol-19	SHIV-08-05	3-4	Ol-19	2	16	7.867	40.448	7.965	40.454	0.0981835	41.1618	48.9071	9.8327	0.1411	0.0162	0.3716	0.0154	0.0981	0.0311	0.0091	0.0954	59.4133	89.8616	0.196629	0	0.082	0.164305	0.0981835	7.965	40.454	7.801	40.444	0.195	0.32	0.47	0.436308	0.477121
Churikova97	159	Line18SHIV080534Ol-19	SHIV-08-05	3-4	Ol-19	2	17	7.871	40.448	7.965	40.454	0.0941913	40.9993	48.6841	9.7865	0.1456	0.0172	0.3672	0.0123	0.0981	0.0317	0.0121	0.0897	59.1427	89.8629	0.148124	0	0.082	0.164305	0.0941913	7.965	40.454	7.801	40.444	0.195	0.32	0.47	0.431561	0.477121
Churikova97	160	Line19SHIV080534Ol-19	SHIV-08-05	3-4	Ol-19	2	18	7.875	40.449	7.965	40.454	0.0901388	40.6296	48.5318	9.9367	0.1463	0.0168	0.3585	0.0199	0.0953	0.031	0.0115	0.0784	59.1363	89.6944	0.0988861	0	0.082	0.164305	0.0901388	7.965	40.454	7.801	40.444	0.195	0.32	0.47	0.426814	0.475934
Churikova97	161	Line20SHIV080534Ol-19	SHIV-08-05	3-4	Ol-19	2	19	7.879	40.449	7.965	40.454	0.0861452	40.6912	48.3722	10.2506	0.1532	0.0155	0.359	0.0148	0.0937	0.0295	0.0112	0.072	59.2885	89.3721	0.0503645	0	0.082	0.164305	0.0861452	7.965	40.454	7.801	40.444	0.195	0.32	0.47	0.422067	0.475934
Churikova97	162	Line21SHIV080534Ol-19	SHIV-08-05	3-4	Ol-19	2	20	7.883	40.449	7.965	40.454	0.0821523	40.5936	47.7235	10.3992	0.1532	0.0169	0.3777	0.0091	0.0964	0.0274	0.0069	0.0679	58.8034	89.1042	0.00185041	0	0.082	0.164305	0.0821523	7.965	40.454	7.801	40.444	0.195	0.32	0.47	0.417319	0.475934
Churikova97	163	Line22SHIV080534Ol-19	SHIV-08-05	3-4	Ol-19	2	21	7.888	40.45	7.965	40.454	0.0771038	40.615	47.7908	10.3255	0.1591	0.0159	0.3921	0.0146	0.1039	0.0296	0.0116	0.0788	58.8315	89.1866	-0.0597094	0	0.082	0.164305	0.0771038	7.965	40.454	7.801	40.444	0.195	0.32	0.47	0.411385	0.474747
Churikova97	164	Line23SHIV080534Ol-19	SHIV-08-05	3-4	Ol-19	2	22	7.891	40.45	7.965	40.454	0.074108	40.5388	47.7705	10.2287	0.152	0.0177	0.4016	0.0175	0.1091	0.0328	0.0185	0.1015	58.7299	89.2731	-0.0962435	0	0.082	0.164305	0.074108	7.965	40.454	7.801	40.444	0.195	0.32	0.47	0.407825	0.474747
Churikova97	165	Line24SHIV080534Ol-19	SHIV-08-05	3-4	Ol-19	2	23	7.896	40.45	7.965	40.454	0.0691158	40.4505	47.6555	10.3092	0.1553	0.019	0.3916	0.0196	0.1085	0.0289	0.0157	0.0933	58.6876	89.1745	-0.157124	0	0.082	0.164305	0.0691158	7.965	40.454	7.801	40.444	0.195	0.32	0.47	0.401891	0.474747
Churikova97	166	Line25SHIV080534Ol-19	SHIV-08-05	3-4	Ol-19	2	24	7.899	40.45	7.965	40.454	0.0661211	40.5081	48.1112	10.0488	0.1504	0.016	0.3883	0.0189	0.1102	0.0341	0.0591	0.1076	58.8779	89.5087	-0.193645	0	0.082	0.164305	0.0661211	7.965	40.454	7.801	40.444	0.195	0.32	0.47	0.39833	0.474747
Churikova97	167	Line26SHIV080534Ol-19	SHIV-08-05	3-4	Ol-19	2	25	7.904	40.45	7.965	40.454	0.061131	40.4576	47.9607	9.956	0.1501	0.0157	0.3985	0.0193	0.1115	0.038	0.007	0.068	58.6498	89.5663	-0.2545	0	0.082	0.164305	0.061131	7.965	40.454	7.801	40.444	0.195	0.32	0.47	0.392396	0.474747
Churikova97	168	Line27SHIV080534Ol-19	SHIV-08-05	3-4	Ol-19	2	26	7.908	40.45	7.965	40.454	0.0571402	40.7153	48.3402	10.2561	0.1544	0.0184	0.3975	0.0168	0.1106	0.0325	0.0059	0.0585	59.3265	89.3607	-0.303169	0	0.082	0.164305	0.0571402	7.965	40.454	7.801	40.444	0.195	0.32	0.47	0.387649	0.474747
Churikova97	169	Line28SHIV080534Ol-19	SHIV-08-05	3-4	Ol-19	2	27	7.912	40.451	7.965	40.454	0.0530848	40.6703	47.7429	10.3704	0.1559	0.0169	0.3911	0.0163	0.1071	0.0286	0.0119	0.0649	58.8292	89.135	-0.352624	0	0.082	0.164305	0.0530848	7.965	40.454	7.801	40.444	0.195	0.32	0.47	0.382901	0.47356
Churikova97	170	Line29SHIV080534Ol-19	SHIV-08-05	3-4	Ol-19	2	28	7.916	40.451	7.965	40.454	0.0490918	40.5516	47.7466	10.6689	0.1603	0.0191	0.3747	0.0201	0.1046	0.0249	0.0074	0.0632	59.1192	88.8579	-0.40132	0	0.082	0.164305	0.0490918	7.965	40.454	7.801	40.444	0.195	0.32	0.47	0.378154	0.47356
Churikova97	171	Line30SHIV080534Ol-19	SHIV-08-05	3-4	Ol-19	2	29	7.92	40.452	7.965	40.454	0.0450444	40.3212	47.4827	10.8479	0.1632	0.0198	0.3311	0.0179	0.1046	0.0259	0.0182	0.0684	58.9931	88.6364	-0.450678	0	0.082	0.164305	0.0450444	7.965	40.454	7.801	40.444	0.195	0.32	0.47	0.373407	0.472374
Churikova97	172	Line31SHIV080534Ol-19	SHIV-08-05	3-4	Ol-19	2	30	7.924	40.452	7.965	40.454	0.0410488	40.4217	47.3492	10.9066	0.1652	0.0187	0.3335	0.0202	0.1069	0.0274	0.0171	0.07	58.9277	88.5534	-0.499405	0	0.082	0.164305	0.0410488	7.965	40.454	7.801	40.444	0.195	0.32	0.47	0.36866	0.472374
Churikova97	173	Line32SHIV080534Ol-19	SHIV-08-05	3-4	Ol-19	2	31	7.928	40.452	7.965	40.454	0.037054	40.6244	47.8485	10.8951	0.1676	0.0169	0.3479	0.0148	0.1093	0.0253	0.0109	0.0518	59.4254	88.6699	-0.548122	0	0.082	0.164305	0.037054	7.965	40.454	7.801	40.444	0.195	0.32	0.47	0.363912	0.472374
Churikova97	174	Line33SHIV080534Ol-19	SHIV-08-05	3-4	Ol-19	2	32	7.933	40.452	7.965	40.454	0.0320624	40.6369	47.6112	11.003	0.1688	0.0174	0.3203	0.0172	0.1141	0.023	0.0098	0.0494	59.275	88.5201	-0.608995	0	0.082	0.164305	0.0320624	7.965	40.454	7.801	40.444	0.195	0.32	0.47	0.357978	0.472374
Churikova97	175	Line34SHIV080534Ol-19	SHIV-08-05	3-4	Ol-19	2	33	7.936	40.453	7.965	40.454	0.0290172	40.3984	47.0549	11.2252	0.1748	0.0183	0.2896	0.0154	0.1181	0.0299	0.0165	0.0701	58.9262	88.1935	-0.646131	0	0.082	0.164305	0.0290172	7.965	40.454	7.801	40.444	0.195	0.32	0.47	0.354418	0.471187
Churikova97	176	Line35SHIV080534Ol-19	SHIV-08-05	3-4	Ol-19	2	34	7.941	40.453	7.965	40.454	0.0240208	40.1692	47.0761	11.5821	0.1861	0.0166	0.2535	0.0143	0.1233	0.0279	0.014	0.0634	59.2799	87.8685	-0.707063	0	0.082	0.164305	0.0240208	7.965	40.454	7.801	40.444	0.195	0.32	0.47	0.348484	0.471187
Churikova97	177	Line36SHIV080534Ol-19	SHIV-08-05	3-4	Ol-19	2	35	7.944	40.453	7.965	40.454	0.0210238	40.3432	46.7313	12.0319	0.1928	0.018	0.2142	0.0165	0.1286	0.0248	0.0279	0.0732	59.3581	87.3756	-0.743612	0	0.082	0.164305	0.0210238	7.965	40.454	7.801	40.444	0.195	0.32	0.47	0.344923	0.471187
Churikova97	178	Line37SHIV080534Ol-19	SHIV-08-05	3-4	Ol-19	2	36	7.949	40.453	7.965	40.454	0.0160312	40.2946	45.9269	12.8144	0.2107	0.0199	0.1631	0.0176	0.1377	0.0227	0.0476	0.0703	59.313	86.4621	-0.804497	0	0.082	0.164305	0.0160312	7.965	40.454	7.801	40.444	0.195	0.32	0.47	0.338989	0.471187
Churikova97	179	Line38SHIV080534Ol-19	SHIV-08-05	3-4	Ol-19	2	37	7.952	40.453	7.965	40.454	0.0130384	40.2711	45.3204	13.6207	0.2274	0.0181	0.1519	0.017	0.1454	0.0198	0.0131	0.0393	59.5207	85.5684	-0.840995	0	0.082	0.164305	0.0130384	7.965	40.454	7.801	40.444	0.195	0.32	0.47	0.335429	0.471187
Churikova97	180	Line39SHIV080534Ol-19	SHIV-08-05	3-4	Ol-19	2	38	7.957	40.453	7.965	40.454	0.00806226	39.8275	44.2325	14.9079	0.2508	0.0194	0.1371	0.0218	0.1414	0.0214	0.0325	0.0311	59.7323	84.0948	-0.90168	0	0.082	0.164305	0.00806226	7.965	40.454	7.801	40.444	0.195	0.32	0.47	0.329495	0.471187
Churikova97	181	Line40SHIV080534Ol-19	SHIV-08-05	3-4	Ol-19	2	39	7.961	40.454	7.965	40.454	0.004	39.2515	41.5927	17.5511	0.3074	0.0186	0.0922	0.0242	0.1772	0.0287	0.0307	0.0317	59.7921	80.8538	-0.95122	0	0.082	0.164305	0.004	7.965	40.454	7.801	40.444	0.195	0.32	0.47	0.324747	0.47
Churikova97	182	Line41SHIV080534Ol-19	SHIV-08-05	3-4	Ol-19	2	40	7.965	40.454	7.965	40.454	0														-1	0	0.082	0.164305	0	7.965	40.454	7.801	40.444	0.195	0.32	0.47	0.32	0.47
Churikova97			SHIV-08-05	3-4	Ol-19	2
Churikova91	469	Line1SHIV08053-3Ol19	SHIV-08-05	3-3	Ol-19	2	1	77.674	73.737	77.674	73.737	0														-1.10526	0.008	0.084	0.232422	-0.008	77.442	73.751	77.674	73.737	0.215	0.75	0.36	0.53539	0.372951
Churikova91	470	Line2SHIV08053-3Ol19	SHIV-08-05	3-3	Ol-19	2	2	77.668	73.737	77.674	73.737	0.006	39.8208	43.237	15.5414	0.2546	0.0224	0.127	0.013	0.1346	0.0221	0.0248	0.0337	59.3521	83.2147	-1.02632	0.008	0.084	0.232422	-0.002	77.442	73.751	77.674	73.737	0.215	0.75	0.36	0.540941	0.372951
Churikova91	471	Line3SHIV08053-3Ol19	SHIV-08-05	3-3	Ol-19	2	3	77.663	73.737	77.674	73.737	0.011	39.9759	43.4908	15.4553	0.2451	0.0215	0.135	0.0134	0.1113	0.0192	0.0227	0.0247	59.4916	83.3735	-0.960526	0.008	0.084	0.232422	0.003	77.442	73.751	77.674	73.737	0.215	0.75	0.36	0.545566	0.372951
Churikova91	472	Line4SHIV08053-3Ol19	SHIV-08-05	3-3	Ol-19	2	4	77.658	73.738	77.674	73.737	0.0160312	39.8687	44.8072	13.8327	0.2192	0.0197	0.1473	0.0121	0.126	0.0204	0.0128	0.0338	59.1846	85.2339	-0.894326	0.008	0.084	0.232422	0.00803122	77.442	73.751	77.674	73.737	0.215	0.75	0.36	0.550191	0.372026
Churikova91	473	Line5SHIV08053-3Ol19	SHIV-08-05	3-3	Ol-19	2	5	77.653	73.738	77.674	73.737	0.0210238	40.2072	45.8671	12.3176	0.1996	0.0191	0.1874	0.0101	0.121	0.0202	0.0126	0.0443	58.7421	86.9035	-0.828634	0.008	0.084	0.232422	0.0130238	77.442	73.751	77.674	73.737	0.215	0.75	0.36	0.554816	0.372026
Churikova91	474	Line6SHIV08053-3Ol19	SHIV-08-05	3-3	Ol-19	2	6	77.648	73.739	77.674	73.737	0.0260768	40.383	46.2607	11.7919	0.1853	0.0204	0.2324	0.0097	0.1129	0.0233	0.0186	0.0616	58.6366	87.4858	-0.762147	0.008	0.084	0.232422	0.0180768	77.442	73.751	77.674	73.737	0.215	0.75	0.36	0.559441	0.3711
Churikova91	475	Line7SHIV08053-3Ol19	SHIV-08-05	3-3	Ol-19	2	7	77.638	73.744	77.674	73.737	0.0366742	40.7692	47.1862	11.0741	0.1623	0.0191	0.3091	0.0097	0.1036	0.0234	0.0113	0.0549	58.8875	88.3626	-0.622707	0.008	0.084	0.232422	0.0286742	77.442	73.751	77.674	73.737	0.215	0.75	0.36	0.568692	0.366475
Churikova91	476	Line8SHIV08053-3Ol19	SHIV-08-05	3-3	Ol-19	2	8	77.638	73.739	77.674	73.737	0.0360555	40.5367	46.7861	10.9643	0.161	0.0194	0.3104	0.011	0.103	0.0231	0.0109	0.0539	58.3783	88.3775	-0.630849	0.008	0.084	0.232422	0.0280555	77.442	73.751	77.674	73.737	0.215	0.75	0.36	0.568692	0.3711
Churikova91	477	Line9SHIV08053-3Ol19	SHIV-08-05	3-3	Ol-19	2	9	77.633	73.74	77.674	73.737	0.0411096	40.601	46.8371	10.6678	0.1575	0.0178	0.3395	0.0057	0.1008	0.0238	0.0098	0.0536	58.15	88.6671	-0.564347	0.008	0.084	0.232422	0.0331096	77.442	73.751	77.674	73.737	0.215	0.75	0.36	0.573317	0.370175
Churikova91	478	Line10SHIV08053-3Ol19	SHIV-08-05	3-3	Ol-19	2	10	77.628	73.74	77.674	73.737	0.0460977	40.5761	47.3132	10.4433	0.1511	0.0188	0.3577	0.0137	0.1029	0.024	0.0095	0.0557	58.4247	88.9786	-0.498714	0.008	0.084	0.232422	0.0380977	77.442	73.751	77.674	73.737	0.215	0.75	0.36	0.577942	0.370175
Churikova91	479	Line11SHIV08053-3Ol19	SHIV-08-05	3-3	Ol-19	2	11	77.623	73.74	77.674	73.737	0.0510882	40.4889	47.1257	10.1663	0.1501	0.0169	0.3715	0.0127	0.1037	0.0246	0.0079	0.0522	57.9715	89.2013	-0.433051	0.008	0.084	0.232422	0.0430882	77.442	73.751	77.674	73.737	0.215	0.75	0.36	0.582568	0.370175
Churikova91	480	Line12SHIV08053-3Ol19	SHIV-08-05	3-3	Ol-19	2	12	77.618	73.734	77.674	73.737	0.0560803	40.7247	47.5482	10.1138	0.1469	0.0182	0.3743	0.0091	0.1039	0.0264	0.0117	0.0834	58.3408	89.3364	-0.367364	0.008	0.084	0.232422	0.0480803	77.442	73.751	77.674	73.737	0.215	0.75	0.36	0.587193	0.375726
Churikova91	481	Line13SHIV08053-3Ol19	SHIV-08-05	3-3	Ol-19	2	13	77.613	73.74	77.674	73.737	0.0610737	40.6041	47.8055	10.0928	0.1487	0.0181	0.387	0.0084	0.103	0.025	0.0108	0.1115	58.5885	89.4074	-0.301662	0.008	0.084	0.232422	0.0530737	77.442	73.751	77.674	73.737	0.215	0.75	0.36	0.591818	0.370175
Churikova91	482	Line14SHIV08053-3Ol19	SHIV-08-05	3-3	Ol-19	2	14	77.608	73.741	77.674	73.737	0.0661211	40.6419	47.5394	10.0913	0.1443	0.0186	0.4028	0.012	0.1018	0.0267	0.0136	0.1253	58.3369	89.3559	-0.235249	0.008	0.084	0.232422	0.0581211	77.442	73.751	77.674	73.737	0.215	0.75	0.36	0.596443	0.36925
Churikova91	483	Line15SHIV08053-3Ol19	SHIV-08-05	3-3	Ol-19	2	15	77.603	73.741	77.674	73.737	0.0711126	42.7975		10.1172	0.1482	0.0175	0.3932	0.0084	0.1027	0.0322	0.0165	0.1206	10.8194		-0.169571	0.008	0.084	0.232422	0.0631126	77.442	73.751	77.674	73.737	0.215	0.75	0.36	0.601068	0.36925
Churikova91	484	Line16SHIV08053-3Ol19	SHIV-08-05	3-3	Ol-19	2	16	77.596	73.738	77.674	73.737	0.0780064	40.5303	47.3539	10.264	0.1497	0.0186	0.3878	0.0075	0.1014	0.0307	0.0361	0.133	58.3136	89.1557	-0.078863	0.008	0.084	0.232422	0.0700064	77.442	73.751	77.674	73.737	0.215	0.75	0.36	0.607544	0.372026
Churikova91	485	Line17SHIV08053-3Ol19	SHIV-08-05	3-3	Ol-19	2	17	77.593	73.742	77.674	73.737	0.0811542	40.6458	47.1118	10.1836	0.1541	0.0171	0.3808	0.0071	0.0981	0.0313	0.0557	0.1308	57.9839	89.1821	-0.0374451	0.008	0.084	0.232422	0.0731542	77.442	73.751	77.674	73.737	0.215	0.75	0.36	0.610319	0.368325
Churikova91	486	Line18SHIV08053-3Ol19	SHIV-08-05	3-3	Ol-19	2	18	77.588	73.742	77.674	73.737	0.0861452	40.7067	47.6512	10.0323	0.1504	0.0171	0.3453	0.0074	0.0937	0.0215	0.0051	0.0744	58.3189	89.4337	0.0144536	0.008	0.084	0.232422	0.0781452	77.442	73.751	77.674	73.737	0.215	0.75	0.36	0.614944	0.368325
Churikova91	487	Line19SHIV08053-3Ol19	SHIV-08-05	3-3	Ol-19	2	19	77.583	73.743	77.674	73.737	0.0911976	40.6733	47.8528	9.825	0.1472	0.0169	0.3348	0.0067	0.0942	0.0222	0.0035	0.0641	58.2998	89.6686	0.0484941	0.008	0.084	0.232422	0.0831976	77.442	73.751	77.674	73.737	0.215	0.75	0.36	0.619569	0.3674
Churikova91	488	Line20SHIV08053-3Ol19	SHIV-08-05	3-3	Ol-19	2	20	77.578	73.743	77.674	73.737	0.0961873	40.7842	48.2818	9.6283	0.1425	0.016	0.3305	0.0082	0.0941	0.0248	0.0073	0.0595	58.5262	89.9355	0.0821126	0.008	0.084	0.232422	0.0881873	77.442	73.751	77.674	73.737	0.215	0.75	0.36	0.624194	0.3674
Churikova91	489	Line21SHIV08053-3Ol19	SHIV-08-05	3-3	Ol-19	2	21	77.573	73.738	77.674	73.737	0.101005	40.6863	47.5891	9.5306	0.1416	0.0168	0.3295	0.0094	0.096	0.0262	0.0097	0.0591	57.7392	89.897	0.114572	0.008	0.084	0.232422	0.093005	77.442	73.751	77.674	73.737	0.215	0.75	0.36	0.62882	0.372026
Churikova91	490	Line22SHIV08053-3Ol19	SHIV-08-05	3-3	Ol-19	2	22	77.568	73.743	77.674	73.737	0.10617	40.5577	47.9396	9.4638	0.1438	0.0169	0.3301	0.0093	0.0962	0.0259	0.0107	0.0585	58.0256	90.0268	0.149369	0.008	0.084	0.232422	0.0981697	77.442	73.751	77.674	73.737	0.215	0.75	0.36	0.633445	0.3674
Churikova91	491	Line23SHIV08053-3Ol19	SHIV-08-05	3-3	Ol-19	2	23	77.563	73.743	77.674	73.737	0.111162	41.0262	47.9513	9.4797	0.1416	0.0166	0.3323	0.0094	0.0975	0.028	0.0093	0.0619	58.0564	90.0139	0.183005	0.008	0.084	0.232422	0.103162	77.442	73.751	77.674	73.737	0.215	0.75	0.36	0.63807	0.3674
Churikova91	492	Line24SHIV08053-3Ol19	SHIV-08-05	3-3	Ol-19	2	24	77.558	73.744	77.674	73.737	0.116211	40.7508	48.2303	9.4825	0.1382	0.0158	0.3319	0.008	0.0984	0.0297	0.0103	0.0675	58.3348	90.0633	0.217023	0.008	0.084	0.232422	0.108211	77.442	73.751	77.674	73.737	0.215	0.75	0.36	0.642695	0.366475
Churikova91	493	Line25SHIV08053-3Ol19	SHIV-08-05	3-3	Ol-19	2	25	77.552	73.744	77.674	73.737	0.122201	40.5864	48.5622	9.4401	0.1357	0.0174	0.3352	0.0083	0.101	0.0297	0.0128	0.0683	58.6296	90.1643	0.257379	0.008	0.084	0.232422	0.114201	77.442	73.751	77.674	73.737	0.215	0.75	0.36	0.648245	0.366475
Churikova91	494	Line26SHIV08053-3Ol19	SHIV-08-05	3-3	Ol-19	2	26	77.547	73.745	77.674	73.737	0.127252	40.8769	48.7242	9.4626	0.1392	0.0184	0.331	0.0057	0.0996	0.028	0.0145	0.0714	58.8087	90.1727	0.29141	0.008	0.084	0.232422	0.119252	77.442	73.751	77.674	73.737	0.215	0.75	0.36	0.652871	0.36555
Churikova91	495	Line27SHIV08053-3Ol19	SHIV-08-05	3-3	Ol-19	2	27	77.543	73.745	77.674	73.737	0.131244	40.6148	48.4916	9.4009	0.1362	0.0168	0.3367	0.0089	0.1	0.0271	0.0138	0.0709	58.5182	90.1882	0.318309	0.008	0.084	0.232422	0.123244	77.442	73.751	77.674	73.737	0.215	0.75	0.36	0.656571	0.36555
Churikova91	496	Line28SHIV08053-3Ol19	SHIV-08-05	3-3	Ol-19	2	28	77.537	73.745	77.674	73.737	0.137233	40.8764	48.5476	9.3481	0.1358	0.0174	0.3358	0.0077	0.1008	0.0287	0.0102	0.0761	58.5219	90.2481	0.358662	0.008	0.084	0.232422	0.129233	77.442	73.751	77.674	73.737	0.215	0.75	0.36	0.662121	0.36555
Churikova91	497	Line29SHIV08053-3Ol19	SHIV-08-05	3-3	Ol-19	2	29	77.532	73.745	77.674	73.737	0.142225	40.9899	48.5139	9.2755	0.1369	0.0164	0.3426	0.0103	0.1007	0.0286	0.013	0.0781	58.4249	90.3105	0.392295	0.008	0.084	0.232422	0.134225	77.442	73.751	77.674	73.737	0.215	0.75	0.36	0.666746	0.36555
Churikova91	498	Line30SHIV08053-3Ol19	SHIV-08-05	3-3	Ol-19	2	30	77.528	73.746	77.674	73.737	0.146277	41.1185	48.7206	9.2938	0.132	0.0168	0.3439	0.0096	0.0998	0.0298	0.0156	0.0798	58.6463	90.3304	0.419595	0.008	0.084	0.232422	0.138277	77.442	73.751	77.674	73.737	0.215	0.75	0.36	0.670446	0.364625
Churikova91	499	Line31SHIV08053-3Ol19	SHIV-08-05	3-3	Ol-19	2	31	77.522	73.746	77.674	73.737	0.152266	40.9024	48.627	9.2271	0.1322	0.0174	0.3472	0.0109	0.101	0.0282	0.0094	0.0792	58.491	90.3764	0.459947	0.008	0.084	0.232422	0.144266	77.442	73.751	77.674	73.737	0.215	0.75	0.36	0.675997	0.364625
Churikova91	500	Line32SHIV08053-3Ol19	SHIV-08-05	3-3	Ol-19	2	32	77.517	73.746	77.674	73.737	0.157258	40.8933	48.2059	9.2114	0.1357	0.0154	0.3534	0.0061	0.099	0.0278	0.0105	0.0775	58.0547	90.3154	0.493577	0.008	0.084	0.232422	0.149258	77.442	73.751	77.674	73.737	0.215	0.75	0.36	0.680622	0.364625
Churikova91	501	Line33SHIV08053-3Ol19	SHIV-08-05	3-3	Ol-19	2	33	77.513	73.746	77.674	73.737	0.161251	41.1327	48.6318	9.1532	0.1288	0.017	0.3617		0.0995	0.0294	0.0102	0.076	58.4214	90.447	0.520484	0.008	0.084	0.232422	0.153251	77.442	73.751	77.674	73.737	0.215	0.75	0.36	0.684322	0.364625
Churikova91	502	Line34SHIV08053-3Ol19	SHIV-08-05	3-3	Ol-19	2	34	77.507	73.746	77.674	73.737	0.167242	40.8964	48.6182	9.1875	0.1299	0.018	0.3659	0.0077	0.0978	0.0288	0.0093	0.0772	58.4538	90.4122	0.560849	0.008	0.084	0.232422	0.159242	77.442	73.751	77.674	73.737	0.215	0.75	0.36	0.689872	0.364625
Churikova91	503	Line35SHIV08053-3Ol19	SHIV-08-05	3-3	Ol-19	2	35	77.502	73.747	77.674	73.737	0.17229	40.8652	48.4325	9.0974	0.1332	0.0172	0.3737	0.0057	0.0973	0.0274	0.0111	0.073	58.1844	90.4643	0.594861	0.008	0.084	0.232422	0.16429	77.442	73.751	77.674	73.737	0.215	0.75	0.36	0.694498	0.3637
Churikova91	504	Line36SHIV08053-3Ol19	SHIV-08-05	3-3	Ol-19	2	36	77.498	73.748	77.674	73.737	0.176343	41.0252	48.6438	9.0848	0.1315	0.0175	0.3829	0.0126	0.0969	0.0273	0.0091	0.0745	58.3973	90.5137	0.622168	0.008	0.084	0.232422	0.168343	77.442	73.751	77.674	73.737	0.215	0.75	0.36	0.698198	0.362775
Churikova91	505	Line37SHIV08053-3Ol19	SHIV-08-05	3-3	Ol-19	2	37	77.493	73.748	77.674	73.737	0.181334	40.9992	48.7047	9.0971	0.1265	0.0155	0.3813	0.0072	0.0987	0.0278	0.0106	0.0754	58.4588	90.5128	0.655792	0.008	0.084	0.232422	0.173334	77.442	73.751	77.674	73.737	0.215	0.75	0.36	0.702823	0.362775
Churikova91	506	Line38SHIV08053-3Ol19	SHIV-08-05	3-3	Ol-19	2	38	77.487	73.748	77.674	73.737	0.187323	41.0423	48.7009	9.1028	0.1284	0.0171	0.3882	0.008	0.0993	0.0273	0.0098	0.0747	58.472	90.5068	0.696145	0.008	0.084	0.232422	0.179323	77.442	73.751	77.674	73.737	0.215	0.75	0.36	0.708373	0.362775
Churikova91	507	Line39SHIV08053-3Ol19	SHIV-08-05	3-3	Ol-19	2	39	77.483	73.748	77.674	73.737	0.191316	40.5672	48.2295	9.063	0.1251	0.0162	0.3859	0.0057	0.1	0.0294	0.0111	0.0754	57.9548	90.4608	0.72305	0.008	0.084	0.232422	0.183316	77.442	73.751	77.674	73.737	0.215	0.75	0.36	0.712073	0.362775
Churikova91	508	Line40SHIV08053-3Ol19	SHIV-08-05	3-3	Ol-19	2	40	77.478	73.749	77.674	73.737	0.196367	40.9447	48.9134	9.0514	0.1275	0.0163	0.388	0.0083	0.0974	0.0291	0.0104	0.0716	58.6314	90.5925	0.757078	0.008	0.084	0.232422	0.188367	77.442	73.751	77.674	73.737	0.215	0.75	0.36	0.716699	0.36185
Churikova91	509	Line41SHIV08053-3Ol19	SHIV-08-05	3-3	Ol-19	2	41	77.472	73.749	77.674	73.737	0.202356	40.8791	47.997	8.9457	0.127	0.0175	0.395	0.0054	0.0976	0.0286	0.01	0.0707	57.6138	90.5313	0.79743	0.008	0.084	0.232422	0.194356	77.442	73.751	77.674	73.737	0.215	0.75	0.36	0.722249	0.36185
Churikova91	510	Line42SHIV08053-3Ol19	SHIV-08-05	3-3	Ol-19	2	42	77.468	73.749	77.674	73.737	0.206349	40.9347	48.8407	8.9962	0.1262	0.0174	0.3966	0.0081	0.0986	0.0297	0.0096	0.0727	58.5135	90.6319	0.824333	0.008	0.084	0.232422	0.198349	77.442	73.751	77.674	73.737	0.215	0.75	0.36	0.725949	0.36185
Churikova91	511	Line43SHIV08053-3Ol19	SHIV-08-05	3-3	Ol-19	2	43	77.463	73.749	77.674	73.737	0.211341	40.8044	48.5094	8.9462	0.1292	0.0162	0.392	0.0077	0.097	0.0292	0.0102	0.0708	58.1269	90.6214	0.857965	0.008	0.084	0.232422	0.203341	77.442	73.751	77.674	73.737	0.215	0.75	0.36	0.730574	0.36185
Churikova91	512	Line44SHIV08053-3Ol19	SHIV-08-05	3-3	Ol-19	2	44	77.457	73.749	77.674	73.737	0.217332	41.0868	48.811	8.9666	0.129	0.0171	0.3918	0.0091	0.0975	0.0298	0.0107	0.0701	58.4519	90.6547	0.898327	0.008	0.084	0.232422	0.209332	77.442	73.751	77.674	73.737	0.215	0.75	0.36	0.736124	0.36185
Churikova91	513	Line45SHIV08053-3Ol19	SHIV-08-05	3-3	Ol-19	2	45	77.453	73.75	77.674	73.737	0.221382	40.9551	48.7462	9.0202	0.1302	0.016	0.3945	0.0128	0.0967	0.0293	0.0101	0.0697	58.4459	90.5928	0.925617	0.008	0.084	0.232422	0.213382	77.442	73.751	77.674	73.737	0.215	0.75	0.36	0.739825	0.360925
Churikova91	514	Line46SHIV08053-3Ol19	SHIV-08-05	3-3	Ol-19	2	46	77.448	73.75	77.674	73.737	0.226374	40.7868	48.4995	8.9892	0.1289	0.0168	0.3948		0.0993	0.0275	0.0108	0.0691	58.156	90.5788	0.959248	0.008	0.084	0.232422	0.218374	77.442	73.751	77.674	73.737	0.215	0.75	0.36	0.74445	0.360925
Churikova91	515	Line47SHIV08053-3Ol19	SHIV-08-05	3-3	Ol-19	2	47	77.442	73.751	77.674	73.737	0.232422	41.0051	48.7679	9.0556	0.1311	0.0182	0.3956	0.0055	0.0978	0.0297	0.0112	0.0711	58.5014	90.5631	1.95292	0.008	0.084	0.232422	0.224422	77.442	73.751	77.674	73.737	0.215	0.75	0.36	0.75	0.36
Churikova91			SHIV-08-05	3-3	Ol-19	2
Churikova66	199	Line1SHIV08-05ol8	SHIV-08-05	17	Ol-8-1	2	1	45.427	75.749	45.661	75.587	0.284605	39.95	49.29	9.38	0.1246	0.0145	0.4148		0.095	0.0269	0.00279449	0.048	59.3458	90.3512	0.858718	0.019	0.39416	0.26658	0.265605	45.661	75.587	45.427	75.749	0.335	0.29	0.66	0.565434	0.469315
Churikova66	200	Line2SHIV08-05ol8	SHIV-08-05	17	Ol-8-1	2	2	45.432	75.746	45.661	75.587	0.278787	39.99	49.21	9.38	0.1312	0.0189	0.3923		0.0943	0.0466	0.00863766	0.0753	59.2733	90.3371	0.904323	0.019	0.39416	0.26658	0.259787	45.661	75.587	45.427	75.749	0.335	0.29	0.66	0.559549	0.472846
Churikova66	201	Line3SHIV08-05ol8	SHIV-08-05	17	Ol-8-1	2	3	45.437	75.743	45.661	75.587	0.272969	40.07	49.32	9.42	0.1362	0.0128	0.3915		0.0939	0.0198	0.00863766	0.0592	59.3942	90.3194	0.949924	0.019	0.39416	0.26658	0.253969	45.661	75.587	45.427	75.749	0.335	0.29	0.66	0.553664	0.476377
Churikova66	202	Line4SHIV08-05ol8	SHIV-08-05	17	Ol-8-1	2	4	45.442	75.739	45.661	75.587	0.26658	40.21	49.38	9.38	0.1299	0.019	0.3863		0.0957	0.021	0.0136	0.0561	59.4119	90.3671	1	0.019	0.39416	0.26658	0.24758	45.661	75.587	45.427	75.749	0.335	0.29	0.66	0.547778	0.481085
Churikova66	203	Line5SHIV08-05ol8	SHIV-08-05	17	Ol-8-1	2	5	45.447	75.736	45.661	75.587	0.260762	40.3	49.35	9.45	0.1274	0.01	0.3957		0.0904	0.0233	0.0105854	0.0512	59.4468	90.2969	0.954398	0.019	0.139	0.26658	0.241762	45.661	75.587	45.427	75.749	0.335	0.29	0.66	0.541893	0.484617
Churikova66	204	Line6SHIV08-05ol8	SHIV-08-05	17	Ol-8-1	2	6	45.447	75.73	45.661	75.587	0.257381	40.06	49.26	9.45	0.1288	0.0215	0.3946		0.0936	0.0166	0.0117	0.0543	59.3651	90.2809	0.927895	0.019	0.139	0.26658	0.238381	45.661	75.587	45.427	75.749	0.335	0.29	0.66	0.541893	0.491679
Churikova66	205	Line7SHIV08-05ol8	SHIV-08-05	17	Ol-8-1	2	7	45.461	75.727	45.661	75.587	0.244131	40.57	49.63	9.54	0.1309	0.0168	0.3834		0.0936	0.0194	0.0105854	0.0468	59.8141	90.2634	0.824039	0.019	0.139	0.26658	0.225131	45.661	75.587	45.427	75.749	0.335	0.29	0.66	0.525414	0.49521
Churikova66	206	Line8SHIV08-05ol8	SHIV-08-05	17	Ol-8-1	2	8	45.462	75.725	45.661	75.587	0.242167	40.3	49.35	9.5	0.1261	0.0185	0.3809		0.0945	0.0188	0.0112346	0.0537	59.4888	90.2506	0.808647	0.019	0.139	0.26658	0.223167	45.661	75.587	45.427	75.749	0.335	0.29	0.66	0.524237	0.497564
Churikova66	207	Line9SHIV08-05ol8	SHIV-08-05	17	Ol-8-1	2	9	45.467	75.722	45.661	75.587	0.236349	40.39	49.36	9.52	0.1305	0.0193	0.3778		0.0939	0.0228	0.00798842	0.0502	59.5243	90.2338	0.763044	0.019	0.139	0.26658	0.217349	45.661	75.587	45.427	75.749	0.335	0.29	0.66	0.518352	0.501096
Churikova66	208	Line10SHIV08-05ol8	SHIV-08-05	17	Ol-8-1	2	10	45.472	75.719	45.661	75.587	0.230532	40.42	49.23	9.63	0.1369	0.0164	0.3797		0.0929	0.0287	0.00474222	0.0524	59.5146	90.1086	0.717447	0.019	0.139	0.26658	0.211532	45.661	75.587	45.427	75.749	0.335	0.29	0.66	0.512466	0.504627
Churikova66	209	Line11SHIV08-05ol8	SHIV-08-05	17	Ol-8-1	2	11	45.477	75.715	45.661	75.587	0.224143	40.37	49.33	9.63	0.1292	0.0193	0.3677		0.0933	0.0228	0.0105854	0.0474	59.5923	90.1267	0.667367	0.019	0.139	0.26658	0.205143	45.661	75.587	45.427	75.749	0.335	0.29	0.66	0.506581	0.509335
Churikova66	210	Line12SHIV08-05ol8	SHIV-08-05	17	Ol-8-1	2	12	45.481	75.712	45.661	75.587	0.219146	40.2	49.17	9.79	0.1346	0.0165	0.3802		0.0942	0.0244	0.00798842	0.0479	59.6099	89.9498	0.628202	0.019	0.139	0.26658	0.200146	45.661	75.587	45.427	75.749	0.335	0.29	0.66	0.501873	0.512866
Churikova66	211	Line13SHIV08-05ol8	SHIV-08-05	17	Ol-8-1	2	13	45.486	75.708	45.661	75.587	0.212758	40.3	49.08	9.91	0.1396	0.0238	0.3714		0.094	0.0233	0.00993614	0.0538	59.6421	89.8224	0.578131	0.019	0.139	0.26658	0.193758	45.661	75.587	45.427	75.749	0.335	0.29	0.66	0.495987	0.517575
Churikova66	212	Line14SHIV08-05ol8	SHIV-08-05	17	Ol-8-1	2	14	45.492	75.704	45.661	75.587	0.205548	40.29	48.89	9.97	0.1213	0.0235	0.3828		0.0942	0.0252	0.0111756	0.045	59.507	89.7314	0.521617	0.019	0.139	0.26658	0.186548	45.661	75.587	45.427	75.749	0.335	0.29	0.66	0.488925	0.522283
Churikova66	213	Line15SHIV08-05ol8	SHIV-08-05	17	Ol-8-1	2	15	45.496	75.701	45.661	75.587	0.200552	40.22	48.8	10.12	0.1358	0.0224	0.3738		0.0935	0.0244	0.00857864	0.0437	59.5699	89.5757	0.482455	0.019	0.139	0.26658	0.181552	45.661	75.587	45.427	75.749	0.335	0.29	0.66	0.484217	0.525814
Churikova66	214	Line16SHIV08-05ol8	SHIV-08-05	17	Ol-8-1	2	16	45.502	75.698	45.661	75.587	0.193912	40.08	48.56	10.24	0.1264	0.0198	0.3688		0.0917	0.0202	0.0105264	0.0552	59.4269	89.4186	0.430414	0.019	0.139	0.26658	0.174912	45.661	75.587	45.427	75.749	0.335	0.29	0.66	0.477154	0.529345
Churikova66	215	Line17SHIV08-05ol8	SHIV-08-05	17	Ol-8-1	2	17	45.507	75.694	45.661	75.587	0.187523	40.03	48.4	10.53	0.1393	0.0224	0.3708		0.0943	0.0209	0.00987712	0.0413	59.5777	89.1195	0.380336	0.019	0.139	0.26658	0.168523	45.661	75.587	45.427	75.749	0.335	0.29	0.66	0.471269	0.534054
Churikova66	216	Line18SHIV08-05ol8	SHIV-08-05	17	Ol-8-1	2	18	45.511	75.691	45.661	75.587	0.182527	40.04	48.34	10.66	0.1383	0.0194	0.3667		0.0949	0.0197	0.00279449	0.0455	59.639	88.9878	0.341171	0.019	0.139	0.26658	0.163527	45.661	75.587	45.427	75.749	0.335	0.29	0.66	0.466561	0.537585
Churikova66	217	Line19SHIV08-05ol8	SHIV-08-05	17	Ol-8-1	2	19	45.517	75.687	45.661	75.587	0.175317	40.04	48.04	10.81	0.1479	0.0182	0.3579		0.0921	0.0202	0.00533243	0.0325	59.4863	88.7883	0.284659	0.019	0.139	0.26658	0.156317	45.661	75.587	45.427	75.749	0.335	0.29	0.66	0.459498	0.542293
Churikova66	218	Line20SHIV08-05ol8	SHIV-08-05	17	Ol-8-1	2	20	45.522	75.683	45.661	75.587	0.168929	39.99	47.84	11.12	0.1575	0.0293	0.3673		0.0924	0.0252	0.00663092	0.0384	59.6317	88.4612	0.23459	0.019	0.139	0.26658	0.149929	45.661	75.587	45.427	75.749	0.335	0.29	0.66	0.453613	0.547001
Churikova66	219	Line21SHIV08-05ol8	SHIV-08-05	17	Ol-8-1	2	21	45.526	75.68	45.661	75.587	0.163933	39.9	47.7	11.46	0.1708	0.0166	0.3633		0.0879	0.0199	0.00728016	0.0402	59.8185	88.1196	0.195429	0.019	0.139	0.26658	0.144933	45.661	75.587	45.427	75.749	0.335	0.29	0.66	0.448904	0.550532
Churikova66	220	Line22SHIV08-05ol8	SHIV-08-05	17	Ol-8-1	2	22	45.532	75.677	45.661	75.587	0.157293	39.75	47.27	11.79	0.1705	0.0319	0.3601		0.0836	0.0201	0.00403395	0.0281	59.7262	87.7219	0.143382	0.019	0.139	0.26658	0.138293	45.661	75.587	45.427	75.749	0.335	0.29	0.66	0.441842	0.554064
Churikova66	221	Line23SHIV08-05ol8	SHIV-08-05	17	Ol-8-1	2	23	45.536	75.674	45.661	75.587	0.152296	39.83	47.15	12.18	0.1775	0.0146	0.3614		0.0826	0.018	0.00916886	0.0192	59.9841	87.339	0.104215	0.019	0.139	0.26658	0.133296	45.661	75.587	45.427	75.749	0.335	0.29	0.66	0.437134	0.557595
Churikova66	222	Line24SHIV08-05ol8	SHIV-08-05	17	Ol-8-1	2	24	45.541	75.67	45.661	75.587	0.145908	39.95	46.94	12.46	0.1693	0.0265	0.3755		0.0787	0.0175	0.0079294	0.0195	60.0675	87.0353	0.0541425	0.019	0.139	0.26658	0.126908	45.661	75.587	45.427	75.749	0.335	0.29	0.66	0.431248	0.562303
Churikova66	223	Line25SHIV08-05ol8	SHIV-08-05	17	Ol-8-1	2	25	45.547	75.666	45.661	75.587	0.138698	39.71	47.18	12.24	0.1783	0.0243	0.3958		0.0823	0.0134	0.00787038	0.0145	60.1141	87.2916	-0.00252073	0.019	0.139	0.26658	0.119698	45.661	75.587	45.427	75.749	0.335	0.29	0.66	0.424186	0.567011
Churikova66	224	Line26SHIV08-05ol8	SHIV-08-05	17	Ol-8-1	2	26	45.551	75.663	45.661	75.587	0.133701	40.07	47.75	11.43	0.1529	0.0236	0.4253		0.0999	0.0187	0.0079294	0.0512	59.9004	88.1579	-0.044157	0.019	0.139	0.26658	0.114701	45.661	75.587	45.427	75.749	0.335	0.29	0.66	0.419478	0.570543
Churikova66	225	Line27SHIV08-05ol8	SHIV-08-05	17	Ol-8-1	2	27	45.556	75.659	45.661	75.587	0.127315	40.04	48.17	10.77	0.1493	0.0147	0.4358		0.1095	0.0286	0.0079294	0.1092	59.6779	88.8519	-0.0973786	0.019	0.139	0.26658	0.108315	45.661	75.587	45.427	75.749	0.335	0.29	0.66	0.413592	0.575251
Churikova66	226	Line28SHIV08-05ol8	SHIV-08-05	17	Ol-8-1	2	28	45.562	75.656	45.661	75.587	0.120673	40.24	48.47	10.35	0.148	0.0134	0.4245		0.1102	0.0187	0.0079294	0.0714	59.5348	89.2994	-0.152724	0.019	0.139	0.26658	0.101673	45.661	75.587	45.427	75.749	0.335	0.29	0.66	0.40653	0.578782
Churikova66	227	Line29SHIV08-05ol8	SHIV-08-05	17	Ol-8-1	2	29	45.566	75.653	45.661	75.587	0.115676	40.22	48.72	10.15	0.1473	0.0168	0.422		0.1101	0.0191	0.00533243	0.0632	59.5853	89.5327	-0.194364	0.019	0.139	0.26658	0.0966763	45.661	75.587	45.427	75.749	0.335	0.29	0.66	0.401822	0.582313
Churikova66	228	Line30SHIV08-05ol8	SHIV-08-05	17	Ol-8-1	2	30	45.569	75.653	45.661	75.587	0.113225	40.12	48.56	10.07	0.15	0.0218	0.4056		0.1072	0.0202	0.00598168	0.061	59.3348	89.576	-0.214788	0.019	0.139	0.26658	0.0942254	45.661	75.587	45.427	75.749	0.335	0.29	0.66	0.39829	0.582313
Churikova66	229	Line31SHIV08-05ol8	SHIV-08-05	17	Ol-8-1	2	31	45.576	75.641	45.661	75.587	0.100703	40.3	48.69	10.31	0.1484	0.0284	0.3832		0.1089	0.0198	0.00728016	0.0433	59.6887	89.3794	-0.319146	0.019	0.139	0.26658	0.0817025	45.661	75.587	45.427	75.749	0.335	0.29	0.66	0.390051	0.596438
Churikova66	230	Line32SHIV08-05ol8	SHIV-08-05	17	Ol-8-1	2	32	45.581	75.642	45.661	75.587	0.0970824	40.3	48.66	10.39	0.1405	0.0128	0.3876		0.1086	0.0184	0.00474222	0.0445	59.7179	89.2999	-0.349313	0.019	0.139	0.26658	0.0780824	45.661	75.587	45.427	75.749	0.335	0.29	0.66	0.384166	0.595261
Churikova66	231	Line33SHIV08-05ol8	SHIV-08-05	17	Ol-8-1	2	33	45.586	75.638	45.661	75.587	0.0906973	40.26	48.32	10.58	0.1462	0.0164	0.3545		0.1039	0.0144	0.00598168	0.0423	59.5354	89.0574	-0.402523	0.019	0.139	0.26658	0.0716973	45.661	75.587	45.427	75.749	0.335	0.29	0.66	0.37828	0.599969
Churikova66	232	Line34SHIV08-05ol8	SHIV-08-05	17	Ol-8-1	2	34	45.591	75.635	45.661	75.587	0.0848764	39.99	48.22	10.76	0.1454	0.0145	0.3596		0.1037	0.0309	0.00279449	0.0549	59.6341	88.8714	-0.45103	0.019	0.139	0.26658	0.0658764	45.661	75.587	45.427	75.749	0.335	0.29	0.66	0.372395	0.603501
Churikova66	233	Line35SHIV08-05ol8	SHIV-08-05	17	Ol-8-1	2	35	45.596	75.632	45.661	75.587	0.0790569	40.11	48.22	10.88	0.1537	0.0282	0.3593		0.1027	0.0134	0.00987712	0.0601	59.7573	88.7612	-0.499525	0.019	0.139	0.26658	0.0600569	45.661	75.587	45.427	75.749	0.335	0.29	0.66	0.36651	0.607032
Churikova66	234	Line36SHIV08-05ol8	SHIV-08-05	17	Ol-8-1	2	36	45.601	75.629	45.661	75.587	0.0732393	40.07	47.93	11.05	0.1623	0.0176	0.3437		0.1085	0.0383	0.0079294	0.1132	59.6504	88.5446	-0.548006	0.019	0.139	0.26658	0.0542393	45.661	75.587	45.427	75.749	0.335	0.29	0.66	0.360624	0.610563
Churikova66	235	Line37SHIV08-05ol8	SHIV-08-05	17	Ol-8-1	2	37	45.606	75.625	45.661	75.587	0.0668506	40.64	48.39	11.3	0.1677	0.0116	0.3105		0.1023	0.0143	0.00609972	0.0474	60.2964	88.4139	-0.601245	0.019	0.139	0.26658	0.0478506	45.661	75.587	45.427	75.749	0.335	0.29	0.66	0.354739	0.615271
Churikova66	236	Line38SHIV08-05ol8	SHIV-08-05	17	Ol-8-1	2	38	45.611	75.621	45.661	75.587	0.0604649	40.18	47.56	11.46	0.1598	0.0183	0.2855		0.1125	0.0148	0.0079294	0.0417	59.6109	88.0888	-0.654459	0.019	0.139	0.26658	0.0414649	45.661	75.587	45.427	75.749	0.335	0.29	0.66	0.348854	0.61998
Churikova66	237	Line39SHIV08-05ol8	SHIV-08-05	17	Ol-8-1	2	39	45.616	75.618	45.661	75.587	0.0546443	40.04	47.53	11.87	0.1811	0.023	0.2638		0.1152	0.0151	0.00857864	0.0542	59.9982	87.7082	-0.702964	0.019	0.139	0.26658	0.0356443	45.661	75.587	45.427	75.749	0.335	0.29	0.66	0.342968	0.623511
Churikova66	238	Line40SHIV08-05ol8	SHIV-08-05	17	Ol-8-1	2	40	45.621	75.615	45.661	75.587	0.0488262	39.85	47.02	12.13	0.1836	0.0174	0.2221		0.1189	0.011064	0.00857864	0.0552	59.7031	87.354	-0.751448	0.019	0.139	0.26658	0.0298262	45.661	75.587	45.427	75.749	0.335	0.29	0.66	0.337083	0.627042
Churikova66	239	Line41SHIV08-05ol8	SHIV-08-05	17	Ol-8-1	2	41	45.626	75.611	45.661	75.587	0.0424382	39.78	46.82	12.52	0.1978	0.0228	0.1825		0.1234	0.0125	0.0098181	0.0707	59.879	86.9519	-0.804682	0.019	0.139	0.26658	0.0234382	45.661	75.587	45.427	75.749	0.335	0.29	0.66	0.331197	0.63175
Churikova66	240	Line42SHIV08-05ol8	SHIV-08-05	17	Ol-8-1	2	42	45.631	75.608	45.661	75.587	0.0366197	39.79	46.46	13.05	0.2063	0.0215	0.1646		0.1232	0.0149	0.00338471	0.0431	60.0405	86.3838	-0.853169	0.019	0.139	0.26658	0.0176197	45.661	75.587	45.427	75.749	0.335	0.29	0.66	0.325312	0.635282
Churikova66	241	Line43SHIV08-05ol8	SHIV-08-05	17	Ol-8-1	2	43	45.636	75.604	45.661	75.587	0.0302324	39.76	45.64	14.03	0.2192	0.0277	0.1381		0.1348	0.0158	0.00338471	0.0237	60.2056	85.2874	-0.906396	0.019	0.139	0.26658	0.0112324	45.661	75.587	45.427	75.749	0.335	0.29	0.66	0.319427	0.63999
Churikova66	242	Line44SHIV08-05ol8	SHIV-08-05	17	Ol-8-1	2	44	45.641	75.6	45.661	75.587	0.0238537	39.47								0.0109	0.00851962	0.0257	0.0109		-0.959552	0.019	0.139	0.26658	0.00485372	45.661	75.587	45.427	75.749	0.335	0.29	0.66	0.313541	0.644698
Churikova66	243	Line45SHIV08-05ol8	SHIV-08-05	17	Ol-8-1	2	45	45.646	75.597	45.661	75.587	0.0180278	39.04	43.8	16.48	0.2614		0.1359		0.1052	0.0124	0.0104673	0.0121	60.7949	82.5666	-1.0081	0.019	0.139	0.26658	-0.000972244	45.661	75.587	45.427	75.749	0.335	0.29	0.66	0.307656	0.648229
Churikova66	244	Line46SHIV08-05ol8	SHIV-08-05	17	Ol-8-1	2	46	45.651	75.594	45.661	75.587	0.0122066	39.14	43.64	16.52	0.2586		0.131		0.1146	0.0136	0.0079294	0.0148	60.6778	82.4789	-1.05661	0.019	0.139	0.26658	-0.00679344	45.661	75.587	45.427	75.749	0.335	0.29	0.66	0.301771	0.651761
Churikova66	245	Line47SHIV08-05ol8	SHIV-08-05	17	Ol-8-1	2	47	45.656	75.59	45.661	75.587	0.00583095	39.74	44.34	16.5	0.2544		0.1306		0.1237	0.0128	0.00869668	0.0105	61.3615	82.725	-1.10974	0.019	0.139	0.26658	-0.013169	45.661	75.587	45.427	75.749	0.335	0.29	0.66	0.295885	0.656469
Churikova66	246	Line48SHIV08-05ol8	SHIV-08-05	17	Ol-8-1	2	48	45.661	75.587	45.661	75.587	0	39.46	44.06	15.8	0.2516		0.1152		0.1418	0.0122	0.0142	0.0243	60.3808	83.2476	-1.15833	0.019	0.139	0.26658	-0.019	45.661	75.587	45.427	75.749	0.335	0.29	0.66	0.29	0.66
Churikova66			SHIV-08-05	17	Ol-8-1	2
Churikova73	478	Line1SHIV0805Ol8	SHIV-08-05	17	Ol-8-2	2	1	44.254	74.164	43.931	74.368	0.382027	43.3004		16.1441	0.3329		0.0344	0.0116					16.523		-1.2334	0.353726	0.232467	0.0912688	-0.0283016	44.254	74.164	43.931	74.368	0.42	0.3	0.67	0.3	0.67
Churikova73	479	Line2SHIV0805Ol8	SHIV-08-05	17	Ol-8-2	2	2	44.248	74.168	43.931	74.368	0.374819	39.4405	43.5026	15.6169	0.2712		0.1045	0.0187	0.1616				59.6755	83.2326	-1.17395	0.353726	0.232467	0.0912688	-0.0210927	44.254	74.164	43.931	74.368	0.42	0.3	0.67	0.306596	0.665602
Churikova73	480	Line3SHIV0805Ol8	SHIV-08-05	17	Ol-8-2	2	3	44.242	74.171	43.931	74.368	0.368144	39.1128	43.4145	16.1324	0.2568		0.1301	0.014	0.1256				60.0734	82.7455	-1.1189	0.353726	0.232467	0.0912688	-0.0144181	44.254	74.164	43.931	74.368	0.42	0.3	0.67	0.313193	0.662304
Churikova73	481	Line4SHIV0805Ol8	SHIV-08-05	17	Ol-8-2	2	4	44.236	74.175	43.931	74.368	0.360935	39.2438	43.1869	16.398	0.2598		0.1344	0.0108	0.1167				60.1066	82.4351	-1.05945	0.353726	0.232467	0.0912688	-0.00720901	44.254	74.164	43.931	74.368	0.42	0.3	0.67	0.319789	0.657907
Churikova73	482	Line5SHIV0805Ol8	SHIV-08-05	17	Ol-8-2	2	5	44.23	74.179	43.931	74.368	0.353726	39.1347											0		-1	0.353726	0.232467	0.0912688	0	44.254	74.164	43.931	74.368	0.42	0.3	0.67	0.326386	0.653509
Churikova73	483	Line6SHIV0805Ol8	SHIV-08-05	17	Ol-8-2	2	6	44.224	74.183	43.931	74.368	0.346517	39.2658	44.3872	14.8765	0.2437	0.0191	0.1284	0.0136	0.1253	0.0202798	0.00817244	0.0260307	59.8141	84.1696	-0.940549	0.353726	0.232467	0.0912688	0.00720893	44.254	74.164	43.931	74.368	0.42	0.3	0.67	0.332982	0.649111
Churikova73	484	Line7SHIV0805Ol8	SHIV-08-05	17	Ol-8-2	2	7	44.218	74.186	43.931	74.368	0.339843	39.535	45.3246	13.2152	0.2146	0.0193	0.1519	0.009	0.1305	0.0209823	0.00699408	0.0274695	59.0861	85.9388	-0.885507	0.353726	0.232467	0.0912688	0.0138833	44.254	74.164	43.931	74.368	0.42	0.3	0.67	0.339578	0.645813
Churikova73	485	Line8SHIV0805Ol8	SHIV-08-05	17	Ol-8-2	2	8	44.212	74.19	43.931	74.368	0.332633	39.8632	46.2983	12.4664	0.2045	0.019	0.1855	0.0116	0.1221	0.0191446	0.00513882	0.0501791	59.3265	86.8733	-0.826054	0.353726	0.232467	0.0912688	0.0210925	44.254	74.164	43.931	74.368	0.42	0.3	0.67	0.346175	0.641416
Churikova73	486	Line9SHIV0805Ol8	SHIV-08-05	17	Ol-8-2	2	9	44.206	74.194	43.931	74.368	0.325424	40.3129	46.1958	12.0612	0.1956	0.0188	0.2106	0.009	0.1195	0.0223736	0.0109852	0.0682293	58.8329	87.2208	-0.766602	0.353726	0.232467	0.0912688	0.0283015	44.254	74.164	43.931	74.368	0.42	0.3	0.67	0.352771	0.637018
Churikova73	487	Line10SHIV0805Ol8	SHIV-08-05	17	Ol-8-2	2	10	44.2	74.198	43.931	74.368	0.318215	39.8586	46.9614	11.7346	0.1798	0.0168	0.2502	0.0131	0.1129	0.0207661	0.00715727	0.0451613	59.2896	87.7021	-0.70715	0.353726	0.232467	0.0912688	0.0355105	44.254	74.164	43.931	74.368	0.42	0.3	0.67	0.359367	0.63262
Churikova73	488	Line11SHIV0805Ol8	SHIV-08-05	17	Ol-8-2	2	11	44.194	74.201	43.931	74.368	0.311541	39.9242	46.5572	11.2777	0.1682	0.019	0.2855	0.006	0.106	0.0222506	0.00924567	0.0504956	58.4419	88.0333	-0.652111	0.353726	0.232467	0.0912688	0.0421846	44.254	74.164	43.931	74.368	0.42	0.3	0.67	0.365964	0.629322
Churikova73	489	Line12SHIV0805Ol8	SHIV-08-05	17	Ol-8-2	2	12	44.187	74.206	43.931	74.368	0.302952	40.1243	46.8672	10.9677	0.1624	0.02	0.3255	0.0064	0.1026	0.0263505	0.00699302	0.0616197	58.4782	88.3921	-0.581277	0.353726	0.232467	0.0912688	0.0507737	44.254	74.164	43.931	74.368	0.42	0.3	0.67	0.37366	0.623825
Churikova73	490	Line13SHIV0805Ol8	SHIV-08-05	17	Ol-8-2	2	13	44.181	74.209	43.931	74.368	0.296279	40.0348	47.1642	10.7407	0.1623	0.0195	0.3516	0.0078	0.1009	0.0505019	0.00789409	0.170634	58.5975	88.6686	-0.526242	0.353726	0.232467	0.0912688	0.0574473	44.254	74.164	43.931	74.368	0.42	0.3	0.67	0.380256	0.620527
Churikova73	491	Line14SHIV0805Ol8	SHIV-08-05	17	Ol-8-2	2	14	44.175	74.213	43.931	74.368	0.289069	39.962	47.5094	10.6301	0.1559	0.019	0.3656	0.0078	0.0993	0.0223619	0.00333911	0.0549435	58.8095	88.8447	-0.466787	0.353726	0.232467	0.0912688	0.0646567	44.254	74.164	43.931	74.368	0.42	0.3	0.67	0.386852	0.61613
Churikova73	492	Line15SHIV0805Ol8	SHIV-08-05	17	Ol-8-2	2	15	44.169	74.216	43.931	74.368	0.282397	39.9186	47.3697	10.4852	0.1534	0.0177	0.373	0.0057	0.1017	0.0253775	0.00548155	0.0577593	58.5318	88.9511	-0.411762	0.353726	0.232467	0.0912688	0.071329	44.254	74.164	43.931	74.368	0.42	0.3	0.67	0.393449	0.612831
Churikova73	493	Line16SHIV0805Ol8	SHIV-08-05	17	Ol-8-2	2	16	44.163	74.221	43.931	74.368	0.274651	40.333	47.8236	10.3207	0.1508	0.0168	0.3883	0.0093	0.1017	0.0243896	0.0018141	0.0528105	58.8356	89.1977	-0.34788	0.353726	0.232467	0.0912688	0.0790752	44.254	74.164	43.931	74.368	0.42	0.3	0.67	0.400045	0.607334
Churikova73	496	Line19SHIV0805Ol8	SHIV-08-05	17	Ol-8-2	2	19	44.145	74.231	43.931	74.368	0.254096	39.9305	47.6419	10.0189	0.1438	0.017	0.4195	0.0097	0.1046	0.026323	0.0076225	0.0748021	58.3817	89.4445	-0.178373	0.353726	0.232467	0.0912688	0.0996294	44.254	74.164	43.931	74.368	0.42	0.3	0.67	0.419834	0.59634
Churikova73	497	Line20SHIV0805Ol8	SHIV-08-05	17	Ol-8-2	2	20	44.139	74.236	43.931	74.368	0.246349	39.9537	47.1657	10.3025	0.1517	0.0185	0.4282		0.1069	0.0408965	0.00610395	0.122486	58.2144	89.0807	-0.114484	0.353726	0.232467	0.0912688	0.107377	44.254	74.164	43.931	74.368	0.42	0.3	0.67	0.426431	0.590843
Churikova73	498	Line21SHIV0805Ol8	SHIV-08-05	17	Ol-8-2	2	21	44.133	74.239	43.931	74.368	0.239677	39.9716	46.7372	10.7058	0.1535	0.0193	0.4277		0.1023	0.0324664	0.00865092	0.0955672	58.1783	88.6098	-0.0594569	0.353726	0.232467	0.0912688	0.114049	44.254	74.164	43.931	74.368	0.42	0.3	0.67	0.433027	0.587545
Churikova73	499	Line22SHIV0805Ol8	SHIV-08-05	17	Ol-8-2	2	22	44.127	74.243	43.931	74.368	0.232467	39.8013	46.0301	11.5819	0.1667	0.02	0.4005		0.0838	0.0199705	0.00733608	0.0300576	58.303	87.6271	0	0.353726	0.232467	0.0912688	0.121259	44.254	74.164	43.931	74.368	0.42	0.3	0.67	0.439623	0.583148
Churikova73	500	Line23SHIV0805Ol8	SHIV-08-05	17	Ol-8-2	2	23	44.121	74.247	43.931	74.368	0.225258	39.7979	45.6663	12.0582	0.1699	0.0205	0.3802	0.013	0.0757	0.0220917	0.00223971	0.0218881	58.4059	87.0946	0.0510599	0.353726	0.232467	0.0912688	0.128468	44.254	74.164	43.931	74.368	0.42	0.3	0.67	0.44622	0.57875
Churikova73	501	Line24SHIV0805Ol8	SHIV-08-05	17	Ol-8-2	2	24	44.115	74.251	43.931	74.368	0.218048	39.6395	45.9324	11.9761	0.1691	0.0183	0.3667	0.0104	0.0781	0.0261595	0.00478404	0.0228005	58.5773	87.236	0.102119	0.353726	0.232467	0.0912688	0.135678	44.254	74.164	43.931	74.368	0.42	0.3	0.67	0.452816	0.574352
Churikova73	502	Line25SHIV0805Ol8	SHIV-08-05	17	Ol-8-2	2	25	44.109	74.254	43.931	74.368	0.211376	39.5013	46.2873	11.6595	0.1591	0.0177	0.3654		0.0785	0.0288383	0.00438179	0.0310801	58.5963	87.6151	0.14937	0.353726	0.232467	0.0912688	0.142349	44.254	74.164	43.931	74.368	0.42	0.3	0.67	0.459413	0.571054
Churikova73	503	Line26SHIV0805Ol8	SHIV-08-05	17	Ol-8-2	2	26	44.103	74.258	43.931	74.368	0.204167	39.8949	46.7332	11.1407	0.1576	0.0175	0.3725	0.0175	0.0827	0.0270087	0.00629526	0.0379746	58.5487	88.2008	0.200432	0.353726	0.232467	0.0912688	0.149559	44.254	74.164	43.931	74.368	0.42	0.3	0.67	0.466009	0.566657
Churikova73	504	Line27SHIV0805Ol8	SHIV-08-05	17	Ol-8-2	2	27	44.097	74.262	43.931	74.368	0.196957	39.721	46.4011	10.8534	0.1506	0.0169	0.3717	0.0073	0.0888	0.0275383	0.00419729	0.0412563	57.9173	88.397	0.251493	0.353726	0.232467	0.0912688	0.156769	44.254	74.164	43.931	74.368	0.42	0.3	0.67	0.472605	0.562259
Churikova73	505	Line28SHIV0805Ol8	SHIV-08-05	17	Ol-8-2	2	28	44.092	74.266	43.931	74.368	0.190591	39.6003	47.2421	10.5646	0.1492	0.0175	0.3769	0.011	0.0893	0.0247645	0.00560514	0.0443316	58.4754	88.85	0.296576	0.353726	0.232467	0.0912688	0.163135	44.254	74.164	43.931	74.368	0.42	0.3	0.67	0.478102	0.557861
Churikova73	506	Line29SHIV0805Ol8	SHIV-08-05	17	Ol-8-2	2	29	44.086	74.269	43.931	74.368	0.183918	39.7986	47.0713	10.3269	0.1448	0.0183	0.374		0.0884	0.0263525	0.00725204	0.0458615	58.0501	89.0382	0.343834	0.353726	0.232467	0.0912688	0.169807	44.254	74.164	43.931	74.368	0.42	0.3	0.67	0.484699	0.554563
Churikova73	507	Line30SHIV0805Ol8	SHIV-08-05	17	Ol-8-2	2	30	44.08	74.273	43.931	74.368	0.176709	39.9575	47.4169	10.1965	0.1416	0.0157	0.3783	0.0128	0.0902	0.0280789	0.00915617	0.0491381	58.2801	89.2321	0.394894	0.353726	0.232467	0.0912688	0.177017	44.254	74.164	43.931	74.368	0.42	0.3	0.67	0.491295	0.550166
Churikova73	508	Line31SHIV0805Ol8	SHIV-08-05	17	Ol-8-2	2	31	44.074	74.277	43.931	74.368	0.169499	39.633	47.5684	9.9297	0.1416	0.0163	0.3758	0.0104	0.0889	0.0280019	0.00776694	0.0526313	58.1591	89.5142	0.445954	0.353726	0.232467	0.0912688	0.184227	44.254	74.164	43.931	74.368	0.42	0.3	0.67	0.497892	0.545768
Churikova73	509	Line32SHIV0805Ol8	SHIV-08-05	17	Ol-8-2	2	32	44.068	74.281	43.931	74.368	0.16229	40.0406	47.9409	9.6038	0.1367	0.0177	0.379	0.01	0.0896	0.0260427	0.00803661	0.0491353	58.2037	89.8944	0.497012	0.353726	0.232467	0.0912688	0.191436	44.254	74.164	43.931	74.368	0.42	0.3	0.67	0.504488	0.541371
Churikova73	510	Line33SHIV0805Ol8	SHIV-08-05	17	Ol-8-2	2	33	44.062	74.284	43.931	74.368	0.155618	40.1051	47.7013	9.7434	0.1339	0.0163	0.3795	0.0123	0.0892	0.02768	0.00712353	0.0515947	58.1036	89.7164	0.544263	0.353726	0.232467	0.0912688	0.198108	44.254	74.164	43.931	74.368	0.42	0.3	0.67	0.511084	0.538072
Churikova73	511	Line34SHIV0805Ol8	SHIV-08-05	17	Ol-8-2	2	34	44.056	74.288	43.931	74.368	0.148408	39.9598	47.8325	9.6473	0.1326	0.0189	0.3785		0.088	0.0284258	0.00774323	0.0530819	58.1262	89.8326	0.595325	0.353726	0.232467	0.0912688	0.205318	44.254	74.164	43.931	74.368	0.42	0.3	0.67	0.517681	0.533675
Churikova73	512	Line35SHIV0805Ol8	SHIV-08-05	17	Ol-8-2	2	35	44.05	74.292	43.931	74.368	0.141198	39.9531	48.1181	9.5257	0.1357	0.0171	0.3802	0.0069	0.0886	0.0267521	0.00732378	0.0518768	58.2991	90.0016	0.646387	0.353726	0.232467	0.0912688	0.212527	44.254	74.164	43.931	74.368	0.42	0.3	0.67	0.524277	0.529277
Churikova73	513	Line36SHIV0805Ol8	SHIV-08-05	17	Ol-8-2	2	36	44.044	74.296	43.931	74.368	0.133989	39.996	47.9637	9.4127	0.1335	0.0146	0.3841	0.0062	0.0888	0.0268137	0.00785039	0.0516902	58.0304	90.0798	0.697447	0.353726	0.232467	0.0912688	0.219737	44.254	74.164	43.931	74.368	0.42	0.3	0.67	0.530873	0.52488
Churikova73	516	Line39SHIV0805Ol8	SHIV-08-05	17	Ol-8-2	2	39	44.026	74.307	43.931	74.368	0.112898	40.1089	47.5383	9.2329	0.13	0.0171	0.3895	0.0076	0.088	0.0268444	0.00799184	0.0546109	57.4302	90.1721	0.846816	0.353726	0.232467	0.0912688	0.240828	44.254	74.164	43.931	74.368	0.42	0.3	0.67	0.550663	0.512786
Churikova73	517	Line40SHIV0805Ol8	SHIV-08-05	17	Ol-8-2	2	40	44.02	74.311	43.931	74.368	0.105688	39.7428	47.8145	9.3606	0.1319	0.016	0.3966		0.0888	0.0306205	0.00921687	0.0537651	57.839	90.1015	0.897879	0.353726	0.232467	0.0912688	0.248038	44.254	74.164	43.931	74.368	0.42	0.3	0.67	0.557259	0.508389
Churikova73	518	Line41SHIV0805Ol8	SHIV-08-05	17	Ol-8-2	2	41	44.014	74.314	43.931	74.368	0.0990202	39.9098	47.969	9.1928	0.1321	0.0166	0.3988	0.0082	0.0888	0.0271975	0.00756622	0.0541905	57.8335	90.29	0.945103	0.353726	0.232467	0.0912688	0.254706	44.254	74.164	43.931	74.368	0.42	0.3	0.67	0.563855	0.50509
Churikova73	519	Line42SHIV0805Ol8	SHIV-08-05	17	Ol-8-2	2	42	44.008	74.319	43.931	74.368	0.0912688	40.0139	47.8104	9.1169	0.134	0.0164	0.4026	0.0066	0.0876	0.0289722	0.00819002	0.0564088	57.6035	90.3335	1	0.353726	0.232467	0.0912688	0.262457	44.254	74.164	43.931	74.368	0.42	0.3	0.67	0.570452	0.499593
Churikova73	520	Line43SHIV0805Ol8	SHIV-08-05	17	Ol-8-2	2	43	44.002	74.322	43.931	74.368	0.0845991	39.9701	47.6845	9.1895	0.1305	0.016	0.4014	0.0088	0.0869	0.0269538	0.00635412	0.0556498	57.5446	90.2409	0.952787	-0.172	-0.05	0.0912688	0.256599	44.254	74.164	43.931	74.368	0.42	0.3	0.67	0.577048	0.496295
Churikova73	521	Line44SHIV0805Ol8	SHIV-08-05	17	Ol-8-2	2	44	43.996	74.326	43.931	74.368	0.0773886	39.799	47.9465	9.275	0.1282	0.0164	0.4055	0.0097	0.0889	0.0266996	0.00388729	0.0565703	57.8969	90.2075	0.901746	-0.172	-0.05	0.0912688	0.249389	44.254	74.164	43.931	74.368	0.42	0.3	0.67	0.583645	0.491898
Churikova73	522	Line45SHIV0805Ol8	SHIV-08-05	17	Ol-8-2	2	45	43.99	74.33	43.931	74.368	0.0701783	39.6744	47.8142	9.2699	0.1311	0.0153	0.4054		0.087	0.0269785	0.00389804	0.0553931	57.7499	90.1879	0.850707	-0.172	-0.05	0.0912688	0.242178	44.254	74.164	43.931	74.368	0.42	0.3	0.67	0.590241	0.4875
Churikova73	523	Line46SHIV0805Ol8	SHIV-08-05	17	Ol-8-2	2	46	43.984	74.334	43.931	74.368	0.0629682	39.7436	48.4284	9.3612	0.1304	0.0188	0.4078	0.0096	0.0876	0.0264573	0.00274749	0.0563744	58.4703	90.2141	0.799669	-0.172	-0.05	0.0912688	0.234968	44.254	74.164	43.931	74.368	0.42	0.3	0.67	0.596837	0.483102
Churikova73	524	Line47SHIV0805Ol8	SHIV-08-05	17	Ol-8-2	2	47	43.978	74.343	43.931	74.368	0.0532353	40.0356	47.6843	9.3943	0.1285	0.0174	0.4106	0.0064	0.0894	0.0268777	0.00480323	0.0544707	57.7578	90.045	0.730772	-0.172	-0.05	0.0912688	0.225235	44.254	74.164	43.931	74.368	0.42	0.3	0.67	0.603434	0.473208
Churikova73	526	Line49SHIV0805Ol8	SHIV-08-05	17	Ol-8-2	2	49	43.966	74.341	43.931	74.368	0.0442041	39.603	47.1047	9.6066	0.1301	0.0168	0.4134	0.0069	0.0885	0.0283341	0.00515165	0.0554317	57.3953	89.7307	0.666843	-0.172	-0.05	0.0912688	0.216204	44.254	74.164	43.931	74.368	0.42	0.3	0.67	0.616626	0.475407
Churikova73	527	Line50SHIV0805Ol8	SHIV-08-05	17	Ol-8-2	2	50	43.96	74.349	43.931	74.368	0.0346699	39.2657	47.4272	9.6717	0.1354	0.0161	0.4087	0.0081	0.0894	0.0289374	0.00360431	0.0536527	57.7855	89.7314	0.599353	-0.172	-0.05	0.0912688	0.20667	44.254	74.164	43.931	74.368	0.42	0.3	0.67	0.623223	0.466611
Churikova73	528	Line51SHIV0805Ol8	SHIV-08-05	17	Ol-8-2	2	51	43.954	74.353	43.931	74.368	0.0274591	39.5367	47.4902	9.8499	0.1375	0.0163	0.4037	0.0093	0.0918	0.0296049	0.00594147	0.0499903	58.0283	89.5743	0.54831	-0.172	-0.05	0.0912688	0.199459	44.254	74.164	43.931	74.368	0.42	0.3	0.67	0.629819	0.462214
Churikova73	529	Line52SHIV0805Ol8	SHIV-08-05	17	Ol-8-2	2	52	43.948	74.356	43.931	74.368	0.0208087	39.2133	46.8763	10.0561	0.142	0.0161	0.3994		0.093	0.0306546	0.00681213	0.0508845	57.6136	89.2551	0.501233	-0.172	-0.05	0.0912688	0.192809	44.254	74.164	43.931	74.368	0.42	0.3	0.67	0.636416	0.458916
Churikova73	530	Line53SHIV0805Ol8	SHIV-08-05	17	Ol-8-2	2	53	43.942	74.36	43.931	74.368	0.0136015	39.8379	46.9225	10.1654	0.1434	0.0167	0.3899	0.008	0.0984	0.0304067	0.00675705	0.0585611	57.7747	89.1605	0.450216	-0.172	-0.05	0.0912688	0.185601	44.254	74.164	43.931	74.368	0.42	0.3	0.67	0.643012	0.454518
Churikova73	531	Line54SHIV0805Ol8	SHIV-08-05	17	Ol-8-2	2	54	43.936	74.364	43.931	74.368	0.00640312														0.399261	-0.172	-0.05	0.0912688	0.178403	44.254	74.164	43.931	74.368	0.42	0.3	0.67	0.649608	0.450121
Churikova73	532	Line55SHIV0805Ol8	SHIV-08-05	17	Ol-8-2	2	55	43.931	74.368	43.931	74.368	0														0.353935	-0.172	-0.05	0.0912688	0.172	44.254	74.164	43.931	74.368	0.42	0.3	0.67	0.655105	0.445723
Churikova73			SHIV-08-05	17	Ol-8-2	2
Churikova139	107	Line1SHIV080517Ol8-3	SHIV-08-05	17	Ol-8-3	2	1	44.307	76.222	44.307	76.222	0														-1.34375	0.022	0.086	0.17	-0.022	44.307	76.222	44.196	76.135	0.14	0.33	0.2	0.33	0.2
Churikova139	108	Line2SHIV080517Ol8-3	SHIV-08-05	17	Ol-8-3	2	2	44.306	76.221	44.307	76.222	0.00141421	38.8719	38.9925	19.2417	0.3383	0.0168	0.0615	0.0233	0.3033	0.6649	0.0495	0.0187	59.6423	78.3134	-1.32165	0.022	0.086	0.17	-0.0205858	44.307	76.222	44.196	76.135	0.14	0.33	0.2	0.330993	0.200993
Churikova139	109	Line3SHIV080517Ol8-3	SHIV-08-05	17	Ol-8-3	2	3	44.305	76.221	44.307	76.222	0.00223607	39.0162	41.0502	17.8197	0.3126	0.0173	0.0792	0.023	0.188	0.071	0.0321	0.0276	59.561	80.4117	-1.30881	0.022	0.086	0.17	-0.0197639	44.307	76.222	44.196	76.135	0.14	0.33	0.2	0.331985	0.200993
Churikova139	110	Line4SHIV080517Ol8-3	SHIV-08-05	17	Ol-8-3	2	4	44.304	76.22	44.307	76.222	0.00360555	39.2234	42.1602	16.9974	0.2921	0.0175	0.0905	0.0209	0.178	0.0348	0.0243	0.0317	59.7914	81.55	-1.28741	0.022	0.086	0.17	-0.0183944	44.307	76.222	44.196	76.135	0.14	0.33	0.2	0.332978	0.201985
Churikova139	111	Line5SHIV080517Ol8-3	SHIV-08-05	17	Ol-8-3	2	5	44.303	76.219	44.307	76.222	0.005	39.3849	43.0474	15.8581	0.2766	0.0181	0.105	0.0159	0.1652	0.0258	0.0185	0.034	59.5121	82.8688	-1.26562	0.022	0.086	0.17	-0.017	44.307	76.222	44.196	76.135	0.14	0.33	0.2	0.333971	0.202978
Churikova139	112	Line6SHIV080517Ol8-3	SHIV-08-05	17	Ol-8-3	2	6	44.3025	76.2185	44.307	76.222	0.00570088	39.4351	43.2647	15.627	0.2673	0.0164	0.1132	0.0172	0.1578	0.0241	0.0165	0.035	59.4877	83.1468	-1.25467	0.022	0.086	0.17	-0.0162991	44.307	76.222	44.196	76.135	0.14	0.33	0.2	0.334467	0.203474
Churikova139	113	Line7SHIV080517Ol8-3	SHIV-08-05	17	Ol-8-3	2	7	44.302	76.218	44.307	76.222	0.00640312	39.5412	43.1498	15.5092	0.2635	0.0193	0.1183	0.0191	0.1505	0.0217	0.0139	0.03	59.2514	83.2155	-1.2437	0.022	0.086	0.17	-0.0155969	44.307	76.222	44.196	76.135	0.14	0.33	0.2	0.334963	0.203971
Churikova139	114	Line8SHIV080517Ol8-3	SHIV-08-05	17	Ol-8-3	2	8	44.301	76.218	44.307	76.222	0.0072111	39.5513	43.3454	15.5086	0.2572	0.0181	0.1274	0.015	0.1404	0.0225	0.0142	0.0283	59.4346	83.2791	-1.23108	0.022	0.086	0.17	-0.0147889	44.307	76.222	44.196	76.135	0.14	0.33	0.2	0.335956	0.203971
Churikova139	115	Line9SHIV080517Ol8-3	SHIV-08-05	17	Ol-8-3	2	9	44.3	76.217	44.307	76.222	0.00860233	39.6184	43.4222	15.586	0.2591	0.0185	0.1299	0.0164	0.1366	0.0225	0.0149	0.0278	59.5912	83.2344	-1.20934	0.022	0.086	0.17	-0.0133977	44.307	76.222	44.196	76.135	0.14	0.33	0.2	0.336949	0.204963
Churikova139	116	Line10SHIV080517Ol8-3	SHIV-08-05	17	Ol-8-3	2	10	44.3	76.216	44.307	76.222	0.00921954	39.5783	43.2472	15.7735	0.2594	0.0185	0.1256	0.0191	0.1285	0.0212	0.0194	0.0254	59.593	83.01	-1.19969	0.022	0.086	0.17	-0.0127805	44.307	76.222	44.196	76.135	0.14	0.33	0.2	0.336949	0.205956
Churikova139	117	Line11SHIV080517Ol8-3	SHIV-08-05	17	Ol-8-3	2	11	44.299	76.216	44.307	76.222	0.01	39.7093	43.1165	15.8094	0.2565	0.0185	0.1283	0.0175	0.1258	0.0214	0.0217	0.0269	59.4939	82.9351	-1.1875	0.022	0.086	0.17	-0.012	44.307	76.222	44.196	76.135	0.14	0.33	0.2	0.337941	0.205956
Churikova139	118	Line12SHIV080517Ol8-3	SHIV-08-05	17	Ol-8-3	2	12	44.298	76.215	44.307	76.222	0.0114018	39.7253	43.2117	15.9522	0.2625	0.0189	0.1306	0.0122	0.1227	0.021	0.0174	0.0226	59.7318	82.8388	-1.1656	0.022	0.086	0.17	-0.0105982	44.307	76.222	44.196	76.135	0.14	0.33	0.2	0.338934	0.206949
Churikova139	119	Line13SHIV080517Ol8-3	SHIV-08-05	17	Ol-8-3	2	13	44.297	76.215	44.307	76.222	0.0122066	39.5379	42.9098	16.0744	0.2623	0.0192	0.1286	0.0188	0.1211	0.0206	0.0149	0.0212	59.5548	82.6297	-1.15302	0.022	0.086	0.17	-0.00979344	44.307	76.222	44.196	76.135	0.14	0.33	0.2	0.339927	0.206949
Churikova139	120	Line14SHIV080517Ol8-3	SHIV-08-05	17	Ol-8-3	2	14	44.297	76.213	44.307	76.222	0.0134536	39.6177	43.2656	16.0607	0.2615	0.0187	0.1312	0.0177	0.1173	0.022	0.017	0.018	59.8947	82.76	-1.13354	0.022	0.086	0.17	-0.00854638	44.307	76.222	44.196	76.135	0.14	0.33	0.2	0.339927	0.208934
Churikova139	121	Line15SHIV080517Ol8-3	SHIV-08-05	17	Ol-8-3	2	15	44.296	76.213	44.307	76.222	0.0142127	39.5889	42.9229	16.2443	0.2668	0.0187	0.1315	0.0125	0.1141	0.0207	0.0172	0.0179	59.7315	82.4827	-1.12168	0.022	0.086	0.17	-0.00778733	44.307	76.222	44.196	76.135	0.14	0.33	0.2	0.34092	0.208934
Churikova139	122	Line16SHIV080517Ol8-3	SHIV-08-05	17	Ol-8-3	2	16	44.295	76.213	44.307	76.222	0.015	39.5829	42.8962	16.112	0.2626	0.0191	0.1323	0.0158	0.1131	0.0206	0.0163	0.0212	59.5717	82.5916	-1.10937	0.022	0.086	0.17	-0.007	44.307	76.222	44.196	76.135	0.14	0.33	0.2	0.341912	0.208934
Churikova139	123	Line17SHIV080517Ol8-3	SHIV-08-05	17	Ol-8-3	2	17	44.294	76.212	44.307	76.222	0.0164012	39.6467	42.8917	16.3685	0.2597	0.0195	0.1346	0.0167	0.1117	0.0209	0.0159	0.0203	59.8233	82.3618	-1.08748	0.022	0.086	0.17	-0.00559878	44.307	76.222	44.196	76.135	0.14	0.33	0.2	0.342905	0.209927
Churikova139	124	Line18SHIV080517Ol8-3	SHIV-08-05	17	Ol-8-3	2	18	44.293	76.211	44.307	76.222	0.0178045	39.4715	43.0371	16.1857	0.2614	0.0207	0.1344	0.0175	0.1126	0.0203	0.0154	0.0252	59.7897	82.5731	-1.06555	0.022	0.086	0.17	-0.00419551	44.307	76.222	44.196	76.135	0.14	0.33	0.2	0.343898	0.21092
Churikova139	125	Line19SHIV080517Ol8-3	SHIV-08-05	17	Ol-8-3	2	19	44.2925	76.2105	44.307	76.222	0.0185068	39.4991	43.007	16.0548	0.2589	0.0192	0.1354	0.0189	0.1111	0.02	0.0164	0.0306	59.6253	82.6796	-1.05458	0.022	0.086	0.17	-0.00349324	44.307	76.222	44.196	76.135	0.14	0.33	0.2	0.344394	0.211416
Churikova139	126	Line20SHIV080517Ol8-3	SHIV-08-05	17	Ol-8-3	2	20	44.292	76.21	44.307	76.222	0.0192094	39.5782	42.9186	16.0661	0.2584	0.0191	0.134	0.0168	0.1105	0.0221	0.0167	0.0274	59.5456	82.64	-1.0436	0.022	0.086	0.17	-0.00279063	44.307	76.222	44.196	76.135	0.14	0.33	0.2	0.34489	0.211912
Churikova139	127	Line21SHIV080517Ol8-3	SHIV-08-05	17	Ol-8-3	2	21	44.291	76.21	44.307	76.222	0.02	39.5823	43.0586	15.981	0.2565	0.02	0.1393	0.0141	0.1061	0.0217	0.0148	0.0219	59.5973	82.7626	-1.03125	0.022	0.086	0.17	-0.002	44.307	76.222	44.196	76.135	0.14	0.33	0.2	0.345883	0.211912
Churikova139	128	Line22SHIV080517Ol8-3	SHIV-08-05	17	Ol-8-3	2	22	44.29	76.209	44.307	76.222	0.0214009	39.6167	43.3102	15.8417	0.2575	0.0188	0.1411	0.0114	0.1033	0.0208	0.0171	0.0207	59.7048	82.9696	-1.00936	0.022	0.086	0.17	-0.000599065	44.307	76.222	44.196	76.135	0.14	0.33	0.2	0.346876	0.212905
Churikova139	129	Line23SHIV080517Ol8-3	SHIV-08-05	17	Ol-8-3	2	23	44.289	76.208	44.307	76.222	0.0228035	39.7932	43.6921	15.7274	0.2536	0.0208	0.139	0.0164	0.102	0.019	0.0212	0.0226	59.9703	83.1948	-0.987445	0.022	0.086	0.17	0.000803509	44.307	76.222	44.196	76.135	0.14	0.33	0.2	0.347868	0.213898
Churikova139	130	Line24SHIV080517Ol8-3	SHIV-08-05	17	Ol-8-3	2	24	44.2885	76.2075	44.307	76.222	0.0235053	39.7474	43.8689	15.2684	0.2496	0.0187	0.1374	0.0125	0.1021	0.0218	0.0273	0.0252	59.6794	83.6601	-0.976479	0.022	0.086	0.17	0.00150532	44.307	76.222	44.196	76.135	0.14	0.33	0.2	0.348365	0.214394
Churikova139	131	Line25SHIV080517Ol8-3	SHIV-08-05	17	Ol-8-3	2	25	44.288	76.207	44.307	76.222	0.0242074	39.824	43.8507	15.1774	0.2486	0.0193	0.134	0.015	0.1059	0.0231	0.0278	0.0351	59.574	83.736	-0.965509	0.022	0.086	0.17	0.00220744	44.307	76.222	44.196	76.135	0.14	0.33	0.2	0.348861	0.21489
Churikova139	132	Line26SHIV080517Ol8-3	SHIV-08-05	17	Ol-8-3	2	26	44.287	76.207	44.307	76.222	0.025	39.73	44.0882	14.7726	0.2427	0.0186	0.1312	0.0135	0.1107	0.0264	0.0319	0.04	59.4039	84.1729	-0.953125	0.022	0.086	0.17	0.003	44.307	76.222	44.196	76.135	0.14	0.33	0.2	0.349854	0.21489
Churikova139	133	Line27SHIV080517Ol8-3	SHIV-08-05	17	Ol-8-3	2	27	44.286	76.206	44.307	76.222	0.0264008	39.7342	44.6997	14.326	0.2356	0.0177	0.1377	0.0117	0.1168	0.0248	0.0217	0.0358	59.57	84.7564	-0.931238	0.022	0.086	0.17	0.00440076	44.307	76.222	44.196	76.135	0.14	0.33	0.2	0.350846	0.215883
Churikova139	134	Line28SHIV080517Ol8-3	SHIV-08-05	17	Ol-8-3	2	28	44.285	76.205	44.307	76.222	0.0278029	40.1307	44.873	14.2021	0.2318	0.0175	0.14	0.0128	0.1183	0.0227	0.0132	0.0349	59.6182	84.9179	-0.90933	0.022	0.086	0.17	0.00580288	44.307	76.222	44.196	76.135	0.14	0.33	0.2	0.351839	0.216876
Churikova139	135	Line29SHIV080517Ol8-3	SHIV-08-05	17	Ol-8-3	2	29	44.285	76.204	44.307	76.222	0.0284253	40.0616	45.4381	13.7466	0.2267	0.0163	0.1508	0.0145	0.1223	0.0201	0.0117	0.0328	59.7354	85.4867	-0.899604	0.022	0.086	0.17	0.00642534	44.307	76.222	44.196	76.135	0.14	0.33	0.2	0.351839	0.217868
Churikova139	136	Line30SHIV080517Ol8-3	SHIV-08-05	17	Ol-8-3	2	30	44.284	76.204	44.307	76.222	0.0292062	40.1615	45.5631	13.4983	0.2241	0.0172	0.1545	0.0136	0.1219	0.0223	0.0108	0.035	59.615	85.745	-0.887404	0.022	0.086	0.17	0.00720616	44.307	76.222	44.196	76.135	0.14	0.33	0.2	0.352832	0.217868
Churikova139	137	Line31SHIV080517Ol8-3	SHIV-08-05	17	Ol-8-3	2	31	44.283	76.203	44.307	76.222	0.0306105	40.2464	45.7244	13.0782	0.2146	0.0176	0.1694	0.0128	0.1211	0.0213	0.0113	0.0415	59.3594	86.1692	-0.865462	0.022	0.086	0.17	0.00861046	44.307	76.222	44.196	76.135	0.14	0.33	0.2	0.353824	0.218861
Churikova139	138	Line32SHIV080517Ol8-3	SHIV-08-05	17	Ol-8-3	2	32	44.282	76.203	44.307	76.222	0.0314006	40.4435	45.7749	12.6913	0.2115	0.017	0.1744	0.0102	0.1189	0.0223	0.0124	0.0489	59.0205	86.5361	-0.853115	0.022	0.086	0.17	0.00940064	44.307	76.222	44.196	76.135	0.14	0.33	0.2	0.354817	0.218861
Churikova139	139	Line33SHIV080517Ol8-3	SHIV-08-05	17	Ol-8-3	2	33	44.282	76.202	44.307	76.222	0.0320156	40.4274	46.4258	12.5796	0.2056	0.0165	0.183	0.0148	0.119	0.0226	0.0133	0.0585	59.5669	86.8014	-0.843506	0.022	0.086	0.17	0.0100156	44.307	76.222	44.196	76.135	0.14	0.33	0.2	0.354817	0.219854
Churikova139	140	Line34SHIV080517Ol8-3	SHIV-08-05	17	Ol-8-3	2	34	44.281	76.201	44.307	76.222	0.0334215	40.2613	46.0225	12.3764	0.2028	0.0156	0.1889	0.0121	0.1186	0.0273	0.0212	0.0794	58.9642	86.8878	-0.821538	0.022	0.086	0.17	0.0114215	44.307	76.222	44.196	76.135	0.14	0.33	0.2	0.35581	0.220846
Churikova139	141	Line35SHIV080517Ol8-3	SHIV-08-05	17	Ol-8-3	2	35	44.28	76.201	44.307	76.222	0.0342053	40.332	46.4646	12.4242	0.1986	0.0162	0.1928	0.016	0.1183	0.0286	0.0274	0.0891	59.4593	86.9526	-0.809293	0.022	0.086	0.17	0.0122053	44.307	76.222	44.196	76.135	0.14	0.33	0.2	0.356802	0.220846
Churikova139	142	Line36SHIV080517Ol8-3	SHIV-08-05	17	Ol-8-3	2	36	44.2795	76.2005	44.307	76.222	0.034907	40.1959	46.3272	12.1524	0.1976	0.0172	0.1978	0.0117	0.1174	0.0282	0.04	0.0875	59.0495	87.1685	-0.798328	0.022	0.086	0.17	0.012907	44.307	76.222	44.196	76.135	0.14	0.33	0.2	0.357299	0.221343
Churikova139	143	Line37SHIV080517Ol8-3	SHIV-08-05	17	Ol-8-3	2	37	44.2788	76.1997	44.307	76.222	0.03596	40.5428	46.6573	12.1481	0.1949	0.0174	0.2024	0.0098	0.1155	0.0262	0.0384	0.0872	59.3716	87.2516	-0.781874	0.022	0.086	0.17	0.01396	44.307	76.222	44.196	76.135	0.14	0.33	0.2	0.358043	0.222087
Churikova139	144	Line38SHIV080517Ol8-3	SHIV-08-05	17	Ol-8-3	2	38	44.278	76.199	44.307	76.222	0.0370135	40.3322	46.4398	12.1036	0.1944	0.0176	0.2117	0.0149	0.1142	0.0263	0.0255	0.0763	59.1225	87.2404	-0.765414	0.022	0.086	0.17	0.0150135	44.307	76.222	44.196	76.135	0.14	0.33	0.2	0.358788	0.222832
Churikova139	145	Line39SHIV080517Ol8-3	SHIV-08-05	17	Ol-8-3	2	39	44.277	76.198	44.307	76.222	0.0384187	40.3994	46.7012	11.9523	0.1899	0.0167	0.217	0.0131	0.1146	0.0258	0.0206	0.0675	59.2306	87.4416	-0.743457	0.022	0.086	0.17	0.0164187	44.307	76.222	44.196	76.135	0.14	0.33	0.2	0.35978	0.223824
Churikova139	146	Line40SHIV080517Ol8-3	SHIV-08-05	17	Ol-8-3	2	40	44.276	76.198	44.307	76.222	0.0392046	40.5425	46.9924	11.75	0.1914	0.0165	0.2348	0.0137	0.1117	0.022	0.0118	0.051	59.3325	87.6951	-0.731178	0.022	0.086	0.17	0.0172046	44.307	76.222	44.196	76.135	0.14	0.33	0.2	0.360773	0.223824
Churikova139	147	Line41SHIV080517Ol8-3	SHIV-08-05	17	Ol-8-3	2	41	44.275	76.197	44.307	76.222	0.0406079	40.439	46.942	11.8448	0.1864	0.0172	0.2418	0.0103	0.112	0.0223	0.0075	0.044	59.3768	87.5964	-0.709252	0.022	0.086	0.17	0.0186079	44.307	76.222	44.196	76.135	0.14	0.33	0.2	0.361766	0.224817
Churikova139	148	Line42SHIV080517Ol8-3	SHIV-08-05	17	Ol-8-3	2	42	44.274	76.1965	44.307	76.222	0.0417043	40.513	46.6444	11.7613	0.1837	0.0154	0.2455	0.0116	0.1113	0.0225	0.0081	0.0404	58.9957	87.6042	-0.69212	0.022	0.086	0.17	0.0197043	44.307	76.222	44.196	76.135	0.14	0.33	0.2	0.362759	0.225313
Churikova139	149	Line43SHIV080517Ol8-3	SHIV-08-05	17	Ol-8-3	2	43	44.273	76.196	44.307	76.222	0.0428019	40.6342	46.8841	11.5197	0.1837	0.0175	0.2564	0.0137	0.1092	0.0229	0.0091	0.0411	59.0072	87.8825	-0.674971	0.022	0.086	0.17	0.0208019	44.307	76.222	44.196	76.135	0.14	0.33	0.2	0.363751	0.22581
Churikova139	150	Line44SHIV080517Ol8-3	SHIV-08-05	17	Ol-8-3	2	44	44.273	76.195	44.307	76.222	0.0434166	40.3653	46.9638	11.5566	0.1814	0.0181	0.2617	0.0129	0.1089	0.0231	0.0104	0.0463	59.1265	87.8666	-0.665366	0.022	0.086	0.17	0.0214166	44.307	76.222	44.196	76.135	0.14	0.33	0.2	0.363751	0.226802
Churikova139	151	Line45SHIV080517Ol8-3	SHIV-08-05	17	Ol-8-3	2	45	44.272	76.195	44.307	76.222	0.0442041	40.4859	47.127	11.476	0.1813	0.0174	0.2695	0.0136	0.1067	0.0236	0.0102	0.044	59.2151	87.9777	-0.653061	0.022	0.086	0.17	0.0222041	44.307	76.222	44.196	76.135	0.14	0.33	0.2	0.364744	0.226802
Churikova139	152	Line46SHIV080517Ol8-3	SHIV-08-05	17	Ol-8-3	2	46	44.272	76.194	44.307	76.222	0.0448219	40.5215	47.1364	11.5167	0.1763	0.0155	0.2747	0.0151	0.1061	0.0244	0.009	0.0442	59.2652	87.9423	-0.643408	0.022	0.086	0.17	0.0228219	44.307	76.222	44.196	76.135	0.14	0.33	0.2	0.364744	0.227795
Churikova139	153	Line47SHIV080517Ol8-3	SHIV-08-05	17	Ol-8-3	2	47	44.27	76.194	44.307	76.222	0.0464004	40.7592	47.1038	11.2802	0.1757	0.017	0.2814	0.0137	0.1043	0.0232	0.0079	0.044	58.9993	88.1534	-0.618743	0.022	0.086	0.17	0.0244004	44.307	76.222	44.196	76.135	0.14	0.33	0.2	0.366729	0.227795
Churikova139	154	Line48SHIV080517Ol8-3	SHIV-08-05	17	Ol-8-3	2	48	44.27	76.192	44.307	76.222	0.047634	40.6214	47.2628	11.3213	0.1723	0.0143	0.2865	0.0115	0.105	0.0254	0.0105	0.0466	59.1991	88.1506	-0.599468	0.022	0.086	0.17	0.025634	44.307	76.222	44.196	76.135	0.14	0.33	0.2	0.366729	0.22978
Churikova139	155	Line49SHIV080517Ol8-3	SHIV-08-05	17	Ol-8-3	2	49	44.269	76.192	44.307	76.222	0.0484149	40.4436	47.1278	11.1442	0.1729	0.0168	0.2892	0.0098	0.1068	0.0251	0.0106	0.0456	58.8926	88.2848	-0.587268	0.022	0.086	0.17	0.0264149	44.307	76.222	44.196	76.135	0.14	0.33	0.2	0.367722	0.22978
Churikova139	156	Line50SHIV080517Ol8-3	SHIV-08-05	17	Ol-8-3	2	50	44.268	76.192	44.307	76.222	0.0492037	40.8072	47.2214	11.3786	0.176	0.015	0.296	0.0115	0.1036	0.0262	0.0099	0.0489	59.2283	88.0886	-0.574943	0.022	0.086	0.17	0.0272037	44.307	76.222	44.196	76.135	0.14	0.33	0.2	0.368715	0.22978
Churikova139	157	Line51SHIV080517Ol8-3	SHIV-08-05	17	Ol-8-3	2	51	44.267	76.191	44.307	76.222	0.0506063	40.5062	47.3982	11.2405	0.1678	0.0175	0.3029	0.013	0.1033	0.0245	0.0088	0.0457	59.2677	88.2549	-0.553026	0.022	0.086	0.17	0.0286063	44.307	76.222	44.196	76.135	0.14	0.33	0.2	0.369707	0.230773
Churikova139	158	Line52SHIV080517Ol8-3	SHIV-08-05	17	Ol-8-3	2	52	44.2665	76.19	44.307	76.222	0.0516164	40.5994	47.318	11.1781	0.17	0.0164	0.3053	0.0076	0.1021	0.0232	0.0094	0.0448	59.1207	88.295	-0.537244	0.022	0.086	0.17	0.0296164	44.307	76.222	44.196	76.135	0.14	0.33	0.2	0.370204	0.231766
Churikova139	159	Line53SHIV080517Ol8-3	SHIV-08-05	17	Ol-8-3	2	53	44.266	76.189	44.307	76.222	0.0526308	40.8232	47.5497	11.0306	0.1677	0.0156	0.3135	0.0102	0.1027	0.0244	0.0068	0.0461	59.2144	88.4815	-0.521394	0.022	0.086	0.17	0.0306308	44.307	76.222	44.196	76.135	0.14	0.33	0.2	0.3707	0.232759
Churikova139	160	Line54SHIV080517Ol8-3	SHIV-08-05	17	Ol-8-3	2	54	44.265	76.189	44.307	76.222	0.0534135	40.6144	47.2281	10.9419	0.1684	0.0158	0.3214	0.0113	0.1013	0.025	0.0095	0.0498	58.8132	88.4946	-0.509164	0.022	0.086	0.17	0.0314135	44.307	76.222	44.196	76.135	0.14	0.33	0.2	0.371693	0.232759
Churikova139	161	Line55SHIV080517Ol8-3	SHIV-08-05	17	Ol-8-3	2	55	44.264	76.189	44.307	76.222	0.0542033	40.5658	47.3614	10.9685	0.1675	0.0158	0.3285	0.0106	0.1002	0.0251	0.0094	0.0488	58.9776	88.4985	-0.496823	0.022	0.086	0.17	0.0322033	44.307	76.222	44.196	76.135	0.14	0.33	0.2	0.372685	0.232759
Churikova139	162	Line56SHIV080517Ol8-3	SHIV-08-05	17	Ol-8-3	2	56	44.264	76.188	44.307	76.222	0.0548179	40.7739	47.5322	10.9445	0.1665	0.016	0.3318	0.0113	0.0983	0.0259	0.0106	0.0496	59.1265	88.5574	-0.487221	0.022	0.086	0.17	0.0328179	44.307	76.222	44.196	76.135	0.14	0.33	0.2	0.372685	0.233751
Churikova139	163	Line57SHIV080517Ol8-3	SHIV-08-05	17	Ol-8-3	2	57	44.263	76.187	44.307	76.222	0.0562228	40.5612	47.5924	10.771	0.1628	0.0193	0.3439	0.0105	0.0998	0.0243	0.0101	0.0503	59.024	88.731	-0.465269	0.022	0.086	0.17	0.0342228	44.307	76.222	44.196	76.135	0.14	0.33	0.2	0.373678	0.234744
Churikova139	164	Line58SHIV080517Ol8-3	SHIV-08-05	17	Ol-8-3	2	58	44.262	76.186	44.307	76.222	0.0576281	40.7127	47.5434	10.7794	0.1598	0.0176	0.349	0.0124	0.0986	0.0252	0.0101	0.052	58.9854	88.7128	-0.443311	0.022	0.086	0.17	0.0356281	44.307	76.222	44.196	76.135	0.14	0.33	0.2	0.374671	0.235737
Churikova139	165	Line59SHIV080517Ol8-3	SHIV-08-05	17	Ol-8-3	2	59	44.261	76.186	44.307	76.222	0.0584123	40.6854	47.827	10.7171	0.1624	0.0165	0.3582	0.0108	0.0995	0.0265	0.0173	0.0565	59.218	88.8299	-0.431057	0.022	0.086	0.17	0.0364123	44.307	76.222	44.196	76.135	0.14	0.33	0.2	0.375663	0.235737
Churikova139	166	Line60SHIV080517Ol8-3	SHIV-08-05	17	Ol-8-3	2	60	44.26	76.186	44.307	76.222	0.059203	40.5615	47.6836	10.8066	0.1582	0.0163	0.3576	0.0098	0.0971	0.0281	0.0227	0.064	59.1573	88.7171	-0.418702	0.022	0.086	0.17	0.037203	44.307	76.222	44.196	76.135	0.14	0.33	0.2	0.376656	0.235737
Churikova139	167	Line61SHIV080517Ol8-3	SHIV-08-05	17	Ol-8-3	2	61	44.26	76.184	44.307	76.222	0.0604401	40.8348	47.9752	10.5874	0.1626	0.0168	0.3594	0.0129	0.0988	0.0296	0.0301	0.0681	59.2427	88.9805	-0.399374	0.022	0.086	0.17	0.0384401	44.307	76.222	44.196	76.135	0.14	0.33	0.2	0.376656	0.237722
Churikova139	168	Line62SHIV080517Ol8-3	SHIV-08-05	17	Ol-8-3	2	62	44.258	76.184	44.307	76.222	0.0620081	40.9328	47.7996	10.5262	0.1593	0.0164	0.3647	0.0106	0.0989	0.0283	0.0329	0.0657	59.004	89.0014	-0.374874	0.022	0.086	0.17	0.0400081	44.307	76.222	44.196	76.135	0.14	0.33	0.2	0.378641	0.237722
Churikova139	169	Line63SHIV080517Ol8-3	SHIV-08-05	17	Ol-8-3	2	63	44.258	76.183	44.307	76.222	0.0626259	40.5214	47.8084	10.5374	0.1557	0.0173	0.3697	0.0101	0.0987	0.0273	0.0249	0.0611	59.0246	88.9928	-0.365221	0.022	0.086	0.17	0.0406259	44.307	76.222	44.196	76.135	0.14	0.33	0.2	0.378641	0.238715
Churikova139	170	Line64SHIV080517Ol8-3	SHIV-08-05	17	Ol-8-3	2	64	44.257	76.183	44.307	76.222	0.0634114	40.782	47.9269	10.5717	0.1583	0.0174	0.3718	0.0115	0.0978	0.0273	0.0168	0.0571	59.1827	88.9852	-0.352948	0.022	0.086	0.17	0.0414114	44.307	76.222	44.196	76.135	0.14	0.33	0.2	0.379634	0.238715
Churikova139	171	Line65SHIV080517Ol8-3	SHIV-08-05	17	Ol-8-3	2	65	44.257	76.182	44.307	76.222	0.0640312	40.8426	48.0474	10.5069	0.1593	0.0159	0.3745	0.011	0.0986	0.026	0.0168	0.0536	59.2396	89.0698	-0.343262	0.022	0.086	0.17	0.0420312	44.307	76.222	44.196	76.135	0.14	0.33	0.2	0.379634	0.239707
Churikova139	172	Line66SHIV080517Ol8-3	SHIV-08-05	17	Ol-8-3	2	66	44.256	76.1815	44.307	76.222	0.0651249	40.5685	47.7638	10.3744	0.1553	0.0169	0.3832	0.0099	0.1	0.0269	0.0167	0.052	58.8304	89.1355	-0.326174	0.022	0.086	0.17	0.0431249	44.307	76.222	44.196	76.135	0.14	0.33	0.2	0.380627	0.240204
Churikova139	173	Line67SHIV080517Ol8-3	SHIV-08-05	17	Ol-8-3	2	67	44.255	76.181	44.307	76.222	0.0662193	40.8466	47.9514	10.3841	0.1556	0.016	0.3864	0.0097	0.1016	0.0265	0.0158	0.0515	59.0313	89.1644	-0.309073	0.022	0.086	0.17	0.0442193	44.307	76.222	44.196	76.135	0.14	0.33	0.2	0.38162	0.2407
Churikova139	174	Line68SHIV080517Ol8-3	SHIV-08-05	17	Ol-8-3	2	68	44.254	76.18	44.307	76.222	0.067624	40.775	47.9957	10.3323	0.1525	0.0148	0.3933	0.0102	0.101	0.027	0.0142	0.0518	59.0268	89.2215	-0.287126	0.022	0.086	0.17	0.045624	44.307	76.222	44.196	76.135	0.14	0.33	0.2	0.382612	0.241693
Churikova139	175	Line69SHIV080517Ol8-3	SHIV-08-05	17	Ol-8-3	2	69	44.253	76.18	44.307	76.222	0.0684105	40.833	47.9632	10.3121	0.1549	0.0167	0.3918	0.0085	0.1029	0.0268	0.0084	0.0491	58.9769	89.2338	-0.274836	0.022	0.086	0.17	0.0464105	44.307	76.222	44.196	76.135	0.14	0.33	0.2	0.383605	0.241693
Churikova139	176	Line70SHIV080517Ol8-3	SHIV-08-05	17	Ol-8-3	2	70	44.252	76.179	44.307	76.222	0.069814	40.7624	47.6494	10.146	0.1582	0.0176	0.3952	0.01	0.1027	0.0273	0.0089	0.0491	58.5064	89.3264	-0.252906	0.022	0.086	0.17	0.047814	44.307	76.222	44.196	76.135	0.14	0.33	0.2	0.384598	0.242685
Churikova139	177	Line71SHIV080517Ol8-3	SHIV-08-05	17	Ol-8-3	2	71	44.252	76.178	44.307	76.222	0.0704344	40.7522	48.3529	10.2289	0.1555	0.0168	0.4	0.009	0.1042	0.0273	0.0078	0.048	59.2946	89.3884	-0.243213	0.022	0.086	0.17	0.0484344	44.307	76.222	44.196	76.135	0.14	0.33	0.2	0.384598	0.243678
Churikova139	178	Line72SHIV080517Ol8-3	SHIV-08-05	17	Ol-8-3	2	72	44.251	76.178	44.307	76.222	0.071218	40.8026	48.0896	10.2647	0.1544	0.0165	0.4056	0.0101	0.1042	0.0273	0.0063	0.0505	59.0724	89.3032	-0.230969	0.022	0.086	0.17	0.049218	44.307	76.222	44.196	76.135	0.14	0.33	0.2	0.38559	0.243678
Churikova139	179	Line73SHIV080517Ol8-3	SHIV-08-05	17	Ol-8-3	2	73	44.25	76.177	44.307	76.222	0.0726223	40.774	48.0915	10.1812	0.1553	0.0169	0.4055	0.0095	0.1057	0.027	0.0074	0.0547	58.9926	89.3813	-0.209026	0.022	0.086	0.17	0.0506223	44.307	76.222	44.196	76.135	0.14	0.33	0.2	0.386583	0.244671
Churikova139	180	Line74SHIV080517Ol8-3	SHIV-08-05	17	Ol-8-3	2	74	44.249	76.177	44.307	76.222	0.0734098	40.7508	48.0908	10.3006	0.1544	0.0153	0.4147	0.0104	0.1051	0.0278	0.0103	0.0643	59.1191	89.27	-0.196722	0.022	0.086	0.17	0.0514098	44.307	76.222	44.196	76.135	0.14	0.33	0.2	0.387576	0.244671
Churikova139	181	Line75SHIV080517Ol8-3	SHIV-08-05	17	Ol-8-3	2	75	44.248	76.176	44.307	76.222	0.0748131	40.8795	48.1328	10.2755	0.1543	0.0168	0.4154	0.0103	0.1044	0.0285	0.0116	0.0691	59.138	89.3017	-0.174795	0.022	0.086	0.17	0.0528131	44.307	76.222	44.196	76.135	0.14	0.33	0.2	0.388568	0.245663
Churikova139	182	Line76SHIV080517Ol8-3	SHIV-08-05	17	Ol-8-3	2	76	44.248	76.175	44.307	76.222	0.0754321	40.7737	48.2624	10.3503	0.1565	0.0153	0.4172	0.0098	0.1047	0.0314	0.012	0.0805	59.3476	89.258	-0.165124	0.022	0.086	0.17	0.0534321	44.307	76.222	44.196	76.135	0.14	0.33	0.2	0.388568	0.246656
Churikova139	183	Line77SHIV080517Ol8-3	SHIV-08-05	17	Ol-8-3	2	77	44.247	76.175	44.307	76.222	0.0762168	40.6408	47.8482	10.2747	0.1545	0.0167	0.4195	0.014	0.1047	0.0318	0.0121	0.0866	58.8641	89.2456	-0.152863	0.022	0.086	0.17	0.0542168	44.307	76.222	44.196	76.135	0.14	0.33	0.2	0.389561	0.246656
Churikova139	184	Line78SHIV080517Ol8-3	SHIV-08-05	17	Ol-8-3	2	78	44.246	76.174	44.307	76.222	0.0776209	40.6641	47.9044	10.3714	0.1545	0.0161	0.4223	0.0118	0.106	0.0308	0.0135	0.088	59.0173	89.1668	-0.130924	0.022	0.086	0.17	0.0556209	44.307	76.222	44.196	76.135	0.14	0.33	0.2	0.390554	0.247649
Churikova139	185	Line79SHIV080517Ol8-3	SHIV-08-05	17	Ol-8-3	2	79	44.245	76.174	44.307	76.222	0.0784092	40.6421	47.9075	10.4685	0.1549	0.0166	0.4262	0.0106	0.1043	0.0302	0.0162	0.0879	59.1188	89.077	-0.118607	0.022	0.086	0.17	0.0564092	44.307	76.222	44.196	76.135	0.14	0.33	0.2	0.391546	0.247649
Churikova139	186	Line80SHIV080517Ol8-3	SHIV-08-05	17	Ol-8-3	2	80	44.245	76.173	44.307	76.222	0.0790253	40.6159	47.7557	10.4491	0.1556	0.0154	0.4279	0.0118	0.1031	0.0304	0.0174	0.0878	58.949	89.0642	-0.108979	0.022	0.086	0.17	0.0570253	44.307	76.222	44.196	76.135	0.14	0.33	0.2	0.391546	0.248641
Churikova139	187	Line81SHIV080517Ol8-3	SHIV-08-05	17	Ol-8-3	2	81	44.243	76.172	44.307	76.222	0.0812158	40.6873	47.3001	10.4735	0.1568	0.0167	0.4272	0.011	0.1031	0.0341	0.0195	0.0945	58.5225	88.9476	-0.0747537	0.022	0.086	0.17	0.0592158	44.307	76.222	44.196	76.135	0.14	0.33	0.2	0.393532	0.249634
Churikova139	188	Line82SHIV080517Ol8-3	SHIV-08-05	17	Ol-8-3	2	82	44.243	76.171	44.307	76.222	0.0818352	40.5061	47.5118	10.7536	0.1601	0.016	0.4261	0.0089	0.1041	0.0439	0.0193	0.1302	59.0245	88.7302	-0.065075	0.022	0.086	0.17	0.0598352	44.307	76.222	44.196	76.135	0.14	0.33	0.2	0.393532	0.250627
Churikova139	189	Line83SHIV080517Ol8-3	SHIV-08-05	17	Ol-8-3	2	83	44.242	76.171	44.307	76.222	0.0826196	40.63	47.5961	10.7769	0.1596	0.0163	0.4225	0.0098	0.1021	0.0431	0.0177	0.1295	59.1264	88.7263	-0.0528186	0.022	0.086	0.17	0.0606196	44.307	76.222	44.196	76.135	0.14	0.33	0.2	0.394524	0.250627
Churikova139	190	Line84SHIV080517Ol8-3	SHIV-08-05	17	Ol-8-3	2	84	44.241	76.1705	44.307	76.222	0.0837153	40.4302	47.355	10.7542	0.1628	0.0159	0.4191	0.0076	0.0992	0.0426	0.019	0.121	58.8564	88.6965	-0.0356986	0.022	0.086	0.17	0.0617153	44.307	76.222	44.196	76.135	0.14	0.33	0.2	0.395517	0.251123
Churikova139	191	Line85SHIV080517Ol8-3	SHIV-08-05	17	Ol-8-3	2	85	44.24	76.17	44.307	76.222	0.0848116	40.601	47.19	10.9683	0.1622	0.0161	0.4138	0.0087	0.0984	0.0334	0.0152	0.0892	58.8909	88.4618	-0.0185694	0.022	0.086	0.17	0.0628116	44.307	76.222	44.196	76.135	0.14	0.33	0.2	0.39651	0.25162
Churikova139	192	Line86SHIV080517Ol8-3	SHIV-08-05	17	Ol-8-3	2	86	44.239	76.169	44.307	76.222	0.0862148	40.5878	47.1131	10.9849	0.1622	0.0159	0.406	0.011	0.0948	0.0256	0.0093	0.0623	58.8135	88.4297	0.00255771	0.022	0.086	0.17	0.0642148	44.307	76.222	44.196	76.135	0.14	0.33	0.2	0.397502	0.252612
Churikova139	193	Line87SHIV080517Ol8-3	SHIV-08-05	17	Ol-8-3	2	87	44.239	76.168	44.307	76.222	0.0868332	40.772	47.0107	11.0411	0.1641	0.0167	0.399	0.009	0.0916	0.024	0.0062	0.0436	58.7562	88.355	0.00991873	0.022	0.086	0.17	0.0648332	44.307	76.222	44.196	76.135	0.14	0.33	0.2	0.397502	0.253605
Churikova139	194	Line88SHIV080517Ol8-3	SHIV-08-05	17	Ol-8-3	2	88	44.238	76.168	44.307	76.222	0.0876185	40.4756	47.0566	11.2853	0.1642	0.0165	0.3851	0.0105	0.0873	0.0233	0.0062	0.0317	59.0288	88.1382	0.0192678	0.022	0.086	0.17	0.0656185	44.307	76.222	44.196	76.135	0.14	0.33	0.2	0.398495	0.253605
Churikova139	195	Line89SHIV080517Ol8-3	SHIV-08-05	17	Ol-8-3	2	89	44.237	76.168	44.307	76.222	0.0884081	40.5413	46.7173	11.2997	0.1645	0.017	0.3791	0.0106	0.0862	0.0232	0.005	0.0255	58.6976	88.0489	0.0286684	0.022	0.086	0.17	0.0664081	44.307	76.222	44.196	76.135	0.14	0.33	0.2	0.399488	0.253605
Churikova139	196	Line90SHIV080517Ol8-3	SHIV-08-05	17	Ol-8-3	2	90	44.236	76.167	44.307	76.222	0.0898109	40.7884	47.0096	11.5503	0.1643	0.0164	0.3734	0.0093	0.0841	0.0258	0.0049	0.0194	59.2332	87.8827	0.045368	0.022	0.086	0.17	0.0678109	44.307	76.222	44.196	76.135	0.14	0.33	0.2	0.400481	0.254598
Churikova139	197	Line91SHIV080517Ol8-3	SHIV-08-05	17	Ol-8-3	2	91	44.236	76.166	44.307	76.222	0.0904268	40.4234	46.6041	11.5403	0.171	0.0175	0.3722	0.0099	0.0824	0.0278	0.0045	0.02	58.8252	87.7995	0.0526996	0.022	0.086	0.17	0.0684268	44.307	76.222	44.196	76.135	0.14	0.33	0.2	0.400481	0.25559
Churikova139	198	Line92SHIV080517Ol8-3	SHIV-08-05	17	Ol-8-3	2	92	44.235	76.165	44.307	76.222	0.0918314	40.4272	46.9417	11.6576	0.1658	0.0168	0.3724	0.0114	0.0819	0.0299	0.005	0.0237	59.2775	87.7684	0.069421	0.022	0.086	0.17	0.0698314	44.307	76.222	44.196	76.135	0.14	0.33	0.2	0.401473	0.256583
Churikova139	199	Line93SHIV080517Ol8-3	SHIV-08-05	17	Ol-8-3	2	93	44.234	76.165	44.307	76.222	0.0926175	40.4656	46.986	11.6821	0.1713	0.0176	0.3683	0.0149	0.0823	0.0282	0.0051	0.0255	59.3507	87.756	0.0787797	0.022	0.086	0.17	0.0706175	44.307	76.222	44.196	76.135	0.14	0.33	0.2	0.402466	0.256583
Churikova139	200	Line94SHIV080517Ol8-3	SHIV-08-05	17	Ol-8-3	2	94	44.233	76.165	44.307	76.222	0.0934077	40.446	46.5111	11.7117	0.1734	0.0183	0.3679	0.0128	0.0813	0.0266	0.0053	0.0245	58.9031	87.619	0.088187	0.022	0.086	0.17	0.0714077	44.307	76.222	44.196	76.135	0.14	0.33	0.2	0.403459	0.256583
Churikova139	201	Line95SHIV080517Ol8-3	SHIV-08-05	17	Ol-8-3	2	95	44.233	76.163	44.307	76.222	0.0946414	40.4822	46.7461	11.7391	0.1736	0.0164	0.371	0.0119	0.0825	0.0263	0.0047	0.0295	59.1669	87.6483	0.102874	0.022	0.086	0.17	0.0726414	44.307	76.222	44.196	76.135	0.14	0.33	0.2	0.403459	0.258568
Churikova139	202	Line96SHIV080517Ol8-3	SHIV-08-05	17	Ol-8-3	2	96	44.232	76.163	44.307	76.222	0.0954254	40.6167	47.0798	11.7674	0.1689	0.0173	0.3688	0.0124	0.0862	0.0284	0.007	0.0327	59.5292	87.6992	0.112207	0.022	0.086	0.17	0.0734254	44.307	76.222	44.196	76.135	0.14	0.33	0.2	0.404451	0.258568
Churikova139	203	Line97SHIV080517Ol8-3	SHIV-08-05	17	Ol-8-3	2	97	44.231	76.162	44.307	76.222	0.0968297	40.5431	46.9712	11.5626	0.1713	0.0178	0.3701	0.0089	0.0848	0.0297	0.0075	0.0335	59.2164	87.8627	0.128926	0.022	0.086	0.17	0.0748297	44.307	76.222	44.196	76.135	0.14	0.33	0.2	0.405444	0.259561
Churikova139	204	Line98SHIV080517Ol8-3	SHIV-08-05	17	Ol-8-3	2	98	44.23	76.162	44.307	76.222	0.0976166	40.5505	46.7922	11.5614	0.1643	0.0162	0.3711	0.0107	0.085	0.0299	0.0081	0.0357	59.0308	87.823	0.138293	0.022	0.086	0.17	0.0756166	44.307	76.222	44.196	76.135	0.14	0.33	0.2	0.406437	0.259561
Churikova139	205	Line99SHIV080517Ol8-3	SHIV-08-05	17	Ol-8-3	2	99	44.23	76.161	44.307	76.222	0.0982344	40.4059	47.2494	11.4841	0.1689	0.017	0.3718	0.0118	0.087	0.0303	0.0065	0.0371	59.4203	87.9977	0.145648	0.022	0.086	0.17	0.0762344	44.307	76.222	44.196	76.135	0.14	0.33	0.2	0.406437	0.260554
Churikova139	206	Line100SHIV080517Ol8-3	SHIV-08-05	17	Ol-8-3	2	100	44.229	76.1605	44.307	76.222	0.099329	40.5354	47.0416	11.3765	0.1653	0.0174	0.3746	0.0098	0.0869	0.0286	0.0073	0.0378	59.1007	88.0504	0.158679	0.022	0.086	0.17	0.077329	44.307	76.222	44.196	76.135	0.14	0.33	0.2	0.407429	0.26105
Churikova139	207	Line101SHIV080517Ol8-3	SHIV-08-05	17	Ol-8-3	2	101	44.228	76.16	44.307	76.222	0.100424	40.4316	46.9587	11.2781	0.161	0.0165	0.3739	0.0128	0.0871	0.0284	0.0069	0.0347	58.9165	88.1231	0.171715	0.022	0.086	0.17	0.0784241	44.307	76.222	44.196	76.135	0.14	0.33	0.2	0.408422	0.261546
Churikova139	208	Line102SHIV080517Ol8-3	SHIV-08-05	17	Ol-8-3	2	102	44.227	76.159	44.307	76.222	0.101828	40.7203	47.0899	11.2372	0.1603	0.016	0.3744	0.0104	0.0878	0.0284	0.0064	0.0388	59.0044	88.1902	0.188432	0.022	0.086	0.17	0.0798283	44.307	76.222	44.196	76.135	0.14	0.33	0.2	0.409415	0.262539
Churikova139	209	Line103SHIV080517Ol8-3	SHIV-08-05	17	Ol-8-3	2	103	44.226	76.1585	44.307	76.222	0.102924	40.5537	47.5409	11.2126	0.1634	0.0184	0.3747	0.0118	0.0865	0.0287	0.0075	0.0362	59.437	88.3117	0.20147	0.022	0.086	0.17	0.0809235	44.307	76.222	44.196	76.135	0.14	0.33	0.2	0.410407	0.263035
Churikova139	210	Line104SHIV080517Ol8-3	SHIV-08-05	17	Ol-8-3	2	104	44.225	76.158	44.307	76.222	0.104019	40.3043	47.3519	11.0998	0.1595	0.0172	0.3738	0.0139	0.0877	0.0291	0.0072	0.0369	59.1329	88.3748	0.214515	0.022	0.086	0.17	0.0820192	44.307	76.222	44.196	76.135	0.14	0.33	0.2	0.4114	0.263532
Churikova139	211	Line105SHIV080517Ol8-3	SHIV-08-05	17	Ol-8-3	2	105	44.224	76.157	44.307	76.222	0.105423	40.6822	47.4139	11.0691	0.1588	0.0163	0.3746	0.0106	0.0872	0.029	0.0082	0.0388	59.1595	88.4166	0.231226	0.022	0.086	0.17	0.083423	44.307	76.222	44.196	76.135	0.14	0.33	0.2	0.412393	0.264524
Churikova139	212	Line106SHIV080517Ol8-3	SHIV-08-05	17	Ol-8-3	2	106	44.2235	76.1565	44.307	76.222	0.106125	40.4405	47.3176	10.927	0.1579	0.0134	0.3764	0.0108	0.0904	0.0283	0.0064	0.0403	58.9218	88.5277	0.239582	0.022	0.086	0.17	0.0841249	44.307	76.222	44.196	76.135	0.14	0.33	0.2	0.412889	0.265021
Churikova139	213	Line107SHIV080517Ol8-3	SHIV-08-05	17	Ol-8-3	2	107	44.223	76.156	44.307	76.222	0.106827	40.5229	47.4655	10.9866	0.1604	0.0182	0.3747	0.0096	0.0898	0.0284	0.0057	0.0384	59.1332	88.5041	0.24794	0.022	0.086	0.17	0.084827	44.307	76.222	44.196	76.135	0.14	0.33	0.2	0.413385	0.265517
Churikova139	214	Line108SHIV080517Ol8-3	SHIV-08-05	17	Ol-8-3	2	108	44.222	76.156	44.307	76.222	0.107615	40.5507	47.2749	10.6204	0.1579	0.0161	0.3761	0.0111	0.0905	0.0286	0.0072	0.0382	58.5756	88.8046	0.257322	0.022	0.086	0.17	0.0856151	44.307	76.222	44.196	76.135	0.14	0.33	0.2	0.414378	0.265517
Churikova139	215	Line109SHIV080517Ol8-3	SHIV-08-05	17	Ol-8-3	2	109	44.221	76.155	44.307	76.222	0.109018	40.6166	47.621	10.6458	0.157	0.015	0.3747	0.009	0.0898	0.0283	0.0072	0.0403	58.9406	88.8533	0.274028	0.022	0.086	0.17	0.0870183	44.307	76.222	44.196	76.135	0.14	0.33	0.2	0.415371	0.26651
Churikova139	216	Line110SHIV080517Ol8-3	SHIV-08-05	17	Ol-8-3	2	110	44.221	76.154	44.307	76.222	0.109636	40.8236	47.7714	10.6838	0.1565	0.0165	0.3743	0.012	0.09	0.0299	0.0078	0.04	59.1344	88.8492	0.281378	0.022	0.086	0.17	0.0876358	44.307	76.222	44.196	76.135	0.14	0.33	0.2	0.415371	0.267502
Churikova139	217	Line111SHIV080517Ol8-3	SHIV-08-05	17	Ol-8-3	2	111	44.22	76.154	44.307	76.222	0.110422	40.6591	47.4224	10.7044	0.1542	0.0177	0.3729	0.0112	0.0915	0.0299	0.0068	0.0406	58.8042	88.7572	0.290737	0.022	0.086	0.17	0.0884219	44.307	76.222	44.196	76.135	0.14	0.33	0.2	0.416363	0.267502
Churikova139	218	Line112SHIV080517Ol8-3	SHIV-08-05	17	Ol-8-3	2	112	44.219	76.153	44.307	76.222	0.111826	40.6312	47.4956	10.5271	0.1549	0.0155	0.3734	0.0093	0.0901	0.0278	0.0051	0.042	58.6937	88.9379	0.307449	0.022	0.086	0.17	0.0898258	44.307	76.222	44.196	76.135	0.14	0.33	0.2	0.417356	0.268495
Churikova139	219	Line113SHIV080517Ol8-3	SHIV-08-05	17	Ol-8-3	2	113	44.218	76.153	44.307	76.222	0.112614	40.5943	47.74	10.5554	0.1505	0.0142	0.3752	0.0106	0.0927	0.0276	0.0063	0.0412	58.9662	88.962	0.316838	0.022	0.086	0.17	0.0906144	44.307	76.222	44.196	76.135	0.14	0.33	0.2	0.418349	0.268495
Churikova139	220	Line114SHIV080517Ol8-3	SHIV-08-05	17	Ol-8-3	2	114	44.218	76.152	44.307	76.222	0.11323	40.4672	47.4615	10.5281	0.1527	0.0151	0.373	0.0116	0.0923	0.0282	0.0052	0.0424	58.6625	88.9299	0.324165	0.022	0.086	0.17	0.0912299	44.307	76.222	44.196	76.135	0.14	0.33	0.2	0.418349	0.269488
Churikova139	221	Line115SHIV080517Ol8-3	SHIV-08-05	17	Ol-8-3	2	115	44.217	76.151	44.307	76.222	0.114634	40.6179	47.7585	10.5489	0.1501	0.0168	0.3747	0.011	0.0919	0.0279	0.0063	0.0434	58.9798	88.9718	0.340883	0.022	0.086	0.17	0.0926342	44.307	76.222	44.196	76.135	0.14	0.33	0.2	0.419341	0.270481
Churikova139	222	Line116SHIV080517Ol8-3	SHIV-08-05	17	Ol-8-3	2	116	44.216	76.15	44.307	76.222	0.116039	40.4726	47.6227	10.4151	0.1502	0.0159	0.377	0.0097	0.0907	0.0289	0.0061	0.0408	58.7102	89.0688	0.357605	0.022	0.086	0.17	0.0940388	44.307	76.222	44.196	76.135	0.14	0.33	0.2	0.420334	0.271473
Churikova139	223	Line117SHIV080517Ol8-3	SHIV-08-05	17	Ol-8-3	2	117	44.215	76.15	44.307	76.222	0.116825	40.6524	47.9553	10.3582	0.1491	0.0181	0.3729	0.0092	0.0913	0.0292	0.0053	0.0438	58.9833	89.1893	0.36696	0.022	0.086	0.17	0.0948247	44.307	76.222	44.196	76.135	0.14	0.33	0.2	0.421327	0.271473
Churikova139	224	Line118SHIV080517Ol8-3	SHIV-08-05	17	Ol-8-3	2	118	44.2145	76.1495	44.307	76.222	0.117527	40.7407	47.9058	10.3591	0.1471	0.0163	0.372	0.0091	0.0902	0.0281	0.006	0.0419	58.9277	89.1785	0.375317	0.022	0.086	0.17	0.0955266	44.307	76.222	44.196	76.135	0.14	0.33	0.2	0.421823	0.27197
Churikova139	225	Line119SHIV080517Ol8-3	SHIV-08-05	17	Ol-8-3	2	119	44.214	76.149	44.307	76.222	0.118229	40.8133	47.8736	10.2832	0.1474	0.0155	0.3741	0.0113	0.0918	0.0285	0.006	0.045	58.8254	89.2428	0.383674	0.022	0.086	0.17	0.0962286	44.307	76.222	44.196	76.135	0.14	0.33	0.2	0.42232	0.272466
Churikova139	226	Line120SHIV080517Ol8-3	SHIV-08-05	17	Ol-8-3	2	120	44.213	76.148	44.307	76.222	0.119633	40.5651	47.8615	10.2966	0.1459	0.0168	0.3756	0.0082	0.0892	0.0267	0.0062	0.0424	58.8205	89.2279	0.40039	0.022	0.086	0.17	0.0976328	44.307	76.222	44.196	76.135	0.14	0.33	0.2	0.423312	0.273459
Churikova139	227	Line121SHIV080517Ol8-3	SHIV-08-05	17	Ol-8-3	2	121	44.2125	76.1475	44.307	76.222	0.120335	40.535	48.0108	10.0755	0.1439	0.0168	0.3723	0.0099	0.0908	0.0273	0.0054	0.0445	58.7473	89.4641	0.408749	0.022	0.086	0.17	0.0983349	44.307	76.222	44.196	76.135	0.14	0.33	0.2	0.423809	0.273955
Churikova139	228	Line122SHIV080517Ol8-3	SHIV-08-05	17	Ol-8-3	2	122	44.212	76.147	44.307	76.222	0.121037	40.5765	47.7708	10.2384	0.146	0.0164	0.3739	0.0108	0.0892	0.0281	0.0066	0.0494	58.6736	89.2641	0.417109	0.022	0.086	0.17	0.0990372	44.307	76.222	44.196	76.135	0.14	0.33	0.2	0.424305	0.274451
Churikova139	229	Line123SHIV080517Ol8-3	SHIV-08-05	17	Ol-8-3	2	123	44.211	76.147	44.307	76.222	0.121824	40.6399	47.9734	10.1252	0.1439	0.0154	0.373	0.0101	0.091	0.0274	0.0051	0.0459	58.7594	89.4103	0.426472	0.022	0.086	0.17	0.0998236	44.307	76.222	44.196	76.135	0.14	0.33	0.2	0.425298	0.274451
Churikova139	230	Line124SHIV080517Ol8-3	SHIV-08-05	17	Ol-8-3	2	124	44.21	76.146	44.307	76.222	0.123227	40.6159	47.9637	10.0048	0.139	0.0158	0.3725	0.0091	0.09	0.0279	0.0056	0.0455	58.6228	89.5211	0.443184	0.022	0.086	0.17	0.101227	44.307	76.222	44.196	76.135	0.14	0.33	0.2	0.42629	0.275444
Churikova139	231	Line125SHIV080517Ol8-3	SHIV-08-05	17	Ol-8-3	2	125	44.209	76.145	44.307	76.222	0.124631	40.8176	48.2022	10.0742	0.1431	0.016	0.3759	0.0094	0.0903	0.0288	0.0051	0.046	58.9399	89.5028	0.459898	0.022	0.086	0.17	0.102631	44.307	76.222	44.196	76.135	0.14	0.33	0.2	0.427283	0.276437
Churikova139	232	Line126SHIV080517Ol8-3	SHIV-08-05	17	Ol-8-3	2	126	44.208	76.144	44.307	76.222	0.126036	40.7877	47.9816	10.0456	0.144	0.0155	0.3743	0.0107	0.0889	0.0288	0.0087	0.0492	58.6894	89.4864	0.476616	0.022	0.086	0.17	0.104036	44.307	76.222	44.196	76.135	0.14	0.33	0.2	0.428276	0.277429
Churikova139	233	Line127SHIV080517Ol8-3	SHIV-08-05	17	Ol-8-3	2	127	44.207	76.144	44.307	76.222	0.126823	40.6635	48.1845	10.0945	0.1418	0.0161	0.373	0.0107	0.0898	0.0282	0.0086	0.0499	58.9386	89.4804	0.485985	0.022	0.086	0.17	0.104823	44.307	76.222	44.196	76.135	0.14	0.33	0.2	0.429268	0.277429
Churikova139	234	Line128SHIV080517Ol8-3	SHIV-08-05	17	Ol-8-3	2	128	44.206	76.144	44.307	76.222	0.127613	40.4982	48.0602	10.1166	0.1422	0.0161	0.3752	0.012	0.0898	0.0294	0.0083	0.0504	58.8415	89.4354	0.495389	0.022	0.086	0.17	0.105613	44.307	76.222	44.196	76.135	0.14	0.33	0.2	0.430261	0.277429
Churikova139	235	Line129SHIV080517Ol8-3	SHIV-08-05	17	Ol-8-3	2	129	44.206	76.142	44.307	76.222	0.128845	40.7346	48.0618	9.9474	0.1444	0.0158	0.3731	0.0118	0.0897	0.0297	0.0081	0.0481	58.6737	89.594	0.510058	0.022	0.086	0.17	0.106845	44.307	76.222	44.196	76.135	0.14	0.33	0.2	0.430261	0.279415
Churikova139	236	Line130SHIV080517Ol8-3	SHIV-08-05	17	Ol-8-3	2	130	44.205	76.142	44.307	76.222	0.12963	40.6037	48.3069	9.8917	0.1431	0.0157	0.3738	0.0095	0.0903	0.0299	0.0081	0.0518	58.8609	89.6934	0.519408	0.022	0.086	0.17	0.10763	44.307	76.222	44.196	76.135	0.14	0.33	0.2	0.431254	0.279415
Churikova139	237	Line131SHIV080517Ol8-3	SHIV-08-05	17	Ol-8-3	2	131	44.204	76.141	44.307	76.222	0.131034	40.7339	48.3479	9.8305	0.1441	0.0152	0.3751	0.0137	0.0911	0.0283	0.0084	0.0515	58.8459	89.7584	0.536123	0.022	0.086	0.17	0.109034	44.307	76.222	44.196	76.135	0.14	0.33	0.2	0.432246	0.280407
Churikova139	238	Line132SHIV080517Ol8-3	SHIV-08-05	17	Ol-8-3	2	132	44.203	76.141	44.307	76.222	0.131822	40.6657	48.2205	9.9338	0.1456	0.0146	0.3734	0.0106	0.0898	0.0288	0.0089	0.052	58.8171	89.6374	0.545498	0.022	0.086	0.17	0.109822	44.307	76.222	44.196	76.135	0.14	0.33	0.2	0.433239	0.280407
Churikova139	239	Line133SHIV080517Ol8-3	SHIV-08-05	17	Ol-8-3	2	133	44.2025	76.14	44.307	76.222	0.132832	40.7633	48.2486	9.9252	0.1425	0.0161	0.3782	0.0106	0.0895	0.029	0.0068	0.0521	58.8397	89.6509	0.55752	0.022	0.086	0.17	0.110832	44.307	76.222	44.196	76.135	0.14	0.33	0.2	0.433735	0.2814
Churikova139	240	Line134SHIV080517Ol8-3	SHIV-08-05	17	Ol-8-3	2	134	44.202	76.139	44.307	76.222	0.133843	40.8321	48.0915	9.8657	0.1425	0.0165	0.3762	0.0091	0.0912	0.0299	0.0095	0.0535	58.6226	89.6764	0.569562	0.022	0.086	0.17	0.111843	44.307	76.222	44.196	76.135	0.14	0.33	0.2	0.434232	0.282393
Churikova139	241	Line135SHIV080517Ol8-3	SHIV-08-05	17	Ol-8-3	2	135	44.201	76.139	44.307	76.222	0.134629	40.6777	48.2793	9.688	0.1422	0.0173	0.3809	0.0095	0.09	0.0288	0.0109	0.0552	58.636	89.879	0.578918	0.022	0.086	0.17	0.112629	44.307	76.222	44.196	76.135	0.14	0.33	0.2	0.435224	0.282393
Churikova139	242	Line136SHIV080517Ol8-3	SHIV-08-05	17	Ol-8-3	2	136	44.2005	76.1385	44.307	76.222	0.135331	40.8686	48.508	9.8147	0.1455	0.0154	0.3771	0.0146	0.0912	0.0303	0.0109	0.0557	58.9968	89.8035	0.587275	0.022	0.086	0.17	0.113331	44.307	76.222	44.196	76.135	0.14	0.33	0.2	0.435721	0.282889
Churikova139	243	Line137SHIV080517Ol8-3	SHIV-08-05	17	Ol-8-3	2	137	44.1998	76.1377	44.307	76.222	0.136384	40.6884	48.4	9.7382	0.1415	0.0169	0.3746	0.0123	0.089	0.0329	0.0093	0.0569	58.8054	89.8546	0.599811	0.022	0.086	0.17	0.114384	44.307	76.222	44.196	76.135	0.14	0.33	0.2	0.436465	0.283634
Churikova139	244	Line138SHIV080517Ol8-3	SHIV-08-05	17	Ol-8-3	2	138	44.199	76.137	44.307	76.222	0.137437	40.8782	48.2501	9.6801	0.1416	0.0156	0.3763	0.0104	0.0892	0.0461	0.0104	0.0611	58.6094	89.8809	0.612348	0.022	0.086	0.17	0.115437	44.307	76.222	44.196	76.135	0.14	0.33	0.2	0.43721	0.284378
Churikova139	245	Line139SHIV080517Ol8-3	SHIV-08-05	17	Ol-8-3	2	139	44.198	76.136	44.307	76.222	0.138842	40.6994	48.3175	9.7368	0.1395	0.0163	0.3798	0.0134	0.0901	0.0436	0.0101	0.0595	58.737	89.8404	0.629067	0.022	0.086	0.17	0.116842	44.307	76.222	44.196	76.135	0.14	0.33	0.2	0.438202	0.285371
Churikova139	246	Line140SHIV080517Ol8-3	SHIV-08-05	17	Ol-8-3	2	140	44.197	76.136	44.307	76.222	0.139628	40.8446	48.4412	9.5557	0.1398	0.0163	0.3796	0.0105	0.0882	0.0355	0.011	0.0614	58.6668	90.0334	0.638429	0.022	0.086	0.17	0.117628	44.307	76.222	44.196	76.135	0.14	0.33	0.2	0.439195	0.285371
Churikova139	247	Line141SHIV080517Ol8-3	SHIV-08-05	17	Ol-8-3	2	141	44.197	76.135	44.307	76.222	0.140246	40.831	48.651	9.7785	0.1455	0.0169	0.3799	0.0112	0.0883	0.0327	0.0087	0.0619	59.104	89.8641	0.645788	0.022	0.086	0.17	0.118246	44.307	76.222	44.196	76.135	0.14	0.33	0.2	0.439195	0.286363
Churikova139	248	Line142SHIV080517Ol8-3	SHIV-08-05	17	Ol-8-3	2	142	44.196	76.135	44.307	76.222	0.141032	40.7291	48.4555	9.5615	0.1423	0.017	0.3811	0.0111	0.0892	0.0288	0.0075	0.0627	58.6865	90.0306	0.655142	0.022	0.086	0.17	0.119032	44.307	76.222	44.196	76.135	0.14	0.33	0.2	0.440188	0.286363
Churikova139			SHIV-08-05	17	Ol-8-3	2
Churikova91	212	Line1SHIV08053-2Ol23	SHIV-08-05	3-2	Ol-23	2	1	41.314	66.693	41.314	66.693	0	39.6562	42.6154	17.0846	0.2881	0.0186	0.1124	0.0206	0.1798	0.0841	0.0229	0.0272	60.4036	81.6344	-1	0	0.046	0.1	0	41.314	66.693	41.204	66.624	0.195	0.335	0.25	0.335	0.25
Churikova91	213	Line2SHIV08053-2Ol23	SHIV-08-05	3-2	Ol-23	2	2	41.309	66.69	41.314	66.693	0.00583095	40.102	44.8557	14.118	0.2235	0.0181	0.1371	0.0121	0.1521	0.0183	0.0159	0.031	59.5349	84.9889	-0.87324	0	0.046	0.1	0.00583095	41.314	66.693	41.204	66.624	0.195	0.335	0.25	0.342509	0.254505
Churikova91	214	Line3SHIV08053-2Ol23	SHIV-08-05	3-2	Ol-23	2	3	41.305	66.687	41.314	66.693	0.0108167	40.4318	46.5035	12.4061	0.1936	0.0183	0.1811	0.0107	0.1367	0.0164	0.0138	0.0456	59.4664	86.9786	-0.764855	0	0.046	0.1	0.0108167	41.314	66.693	41.204	66.624	0.195	0.335	0.25	0.348516	0.25901
Churikova91	215	Line4SHIV08053-2Ol23	SHIV-08-05	3-2	Ol-23	2	4	41.301	66.684	41.314	66.693	0.0158114	40.86	47.6336	11.6588	0.1819	0.0189	0.2373	0.007	0.1254	0.0188	0.0172	0.0597	59.8817	87.9235	-0.656274	0	0.046	0.1	0.0158114	41.314	66.693	41.204	66.624	0.195	0.335	0.25	0.354523	0.263516
Churikova91	218	Line7SHIV08053-2Ol23	SHIV-08-05	3-2	Ol-23	2	5	41.288	66.676	41.314	66.693	0.0310644	40.7612	47.8025	11.0145	0.1629	0.0177	0.3306	0.0097	0.1095	0.0204	0.0076	0.0408	59.4678	88.5502	-0.324686	0	0.046	0.1	0.0310644	41.314	66.693	41.204	66.624	0.195	0.335	0.25	0.374045	0.275529
Churikova91	219	Line8SHIV08053-2Ol23	SHIV-08-05	3-2	Ol-23	2	6	41.283	66.674	41.314	66.693	0.0363593	40.7246	47.7743	11.12	0.1638	0.0193	0.3306	0.0084	0.1087	0.0181	0.0074	0.0422	59.5432	88.4472	-0.20958	0	0.046	0.1	0.0363593	41.314	66.693	41.204	66.624	0.195	0.335	0.25	0.381554	0.278533
Churikova91	220	Line9SHIV08053-2Ol23	SHIV-08-05	3-2	Ol-23	2	7	41.279	66.671	41.314	66.693	0.0413401	40.3296	47.6088	11.2403	0.1661	0.0184	0.3467	0.0126	0.1061	0.0175	0.008	0.0503	59.5165	88.301	-0.101303	0	0.046	0.1	0.0413401	41.314	66.693	41.204	66.624	0.195	0.335	0.25	0.387561	0.283038
Churikova91	221	Line10SHIV08053-2Ol23	SHIV-08-05	3-2	Ol-23	2	8	41.275	66.668	41.314	66.693	0.0463249	40.4849	46.7983	11.7343	0.1716	0.019	0.3028		0.1066	0.0175	0.0082	0.0641	59.1501	87.6648	0.00601739	0	0.046	0.1	0.0463249	41.314	66.693	41.204	66.624	0.195	0.335	0.25	0.393568	0.287543
Churikova91	222	Line11SHIV08053-2Ol23	SHIV-08-05	3-2	Ol-23	2	9	41.27	66.665	41.314	66.693	0.0521536	40.5388	47.0078	11.6553	0.1668	0.0173	0.2732	0.012	0.0994	0.0357	0.037	0.1621	59.2675	87.7856	0.113956	0	0.046	0.1	0.0521536	41.314	66.693	41.204	66.624	0.195	0.335	0.25	0.401076	0.292049
Churikova91	223	Line12SHIV08053-2Ol23	SHIV-08-05	3-2	Ol-23	2	10	41.266	66.662	41.314	66.693	0.0571402	40.5242	47.4795	11.2265	0.1659	0.0188	0.3343		0.0969	0.0245	0.0311	0.1209	59.3464	88.2856	0.2063	0	0.046	0.1	0.0571402	41.314	66.693	41.204	66.624	0.195	0.335	0.25	0.407083	0.296554
Churikova91	224	Line13SHIV08053-2Ol23	SHIV-08-05	3-2	Ol-23	2	11	41.261	66.659	41.314	66.693	0.0629682	40.98	47.9105	10.511	0.1556	0.0188	0.389	0.0102	0.1038	0.0212	0.0104	0.073	59.1201	89.0382	0.314227	0	0.046	0.1	0.0629682	41.314	66.693	41.204	66.624	0.195	0.335	0.25	0.414592	0.301059
Churikova91	225	Line14SHIV08053-2Ol23	SHIV-08-05	3-2	Ol-23	2	12	41.257	66.656	41.314	66.693	0.0679559	41.0343	48.3062	10.0975	0.149	0.0164	0.4143	0.008	0.1036	0.0254	0.0108	0.0828	59.1204	89.5013	0.40659	0	0.046	0.1	0.0679559	41.314	66.693	41.204	66.624	0.195	0.335	0.25	0.420599	0.305564
Churikova91	226	Line15SHIV08053-2Ol23	SHIV-08-05	3-2	Ol-23	2	13	41.252	66.654	41.314	66.693	0.0732462	40.98	48.822	9.9274	0.1482	0.017	0.4265		0.1047	0.0289	0.0241	0.0996	59.4747	89.758	0.504559	0	0.046	0.1	0.0732462	41.314	66.693	41.204	66.624	0.195	0.335	0.25	0.428107	0.308568
Churikova91	227	Line16SHIV08053-2Ol23	SHIV-08-05	3-2	Ol-23	2	14	41.248	66.651	41.314	66.693	0.0782304	40.8054	48.333	9.8187	0.1375	0.0178	0.4303	0.006	0.1049	0.03	0.0303	0.1112	58.8782	89.7666	0.59686	0	0.046	0.1	0.0782304	41.314	66.693	41.204	66.624	0.195	0.335	0.25	0.434114	0.313073
Churikova91	228	Line17SHIV08053-2Ol23	SHIV-08-05	3-2	Ol-23	2	15	41.243	66.648	41.314	66.693	0.0840595	40.9177	48.517	9.7818	0.14	0.0183	0.4384		0.1035	0.031	0.0191	0.0968	59.03	89.8359	0.704806	0	0.046	0.1	0.0840595	41.314	66.693	41.204	66.624	0.195	0.335	0.25	0.441623	0.317578
Churikova91	229	Line18SHIV08053-2Ol23	SHIV-08-05	3-2	Ol-23	2	16	41.239	66.645	41.314	66.693	0.0890449	41.1569	48.7956	9.8692	0.1413	0.0179	0.4342	0.0075	0.1047	0.0268	0.0108	0.0766	59.3972	89.8069	0.797128	0	0.046	0.1	0.0890449	41.314	66.693	41.204	66.624	0.195	0.335	0.25	0.44763	0.322083
Churikova91	230	Line19SHIV08053-2Ol23	SHIV-08-05	3-2	Ol-23	2	17	41.235	66.643	41.314	66.693	0.0934933	41.0272	49.1387	9.842	0.1397	0.0175	0.4337	0.0079	0.1011	0.03	0.0073	0.0645	59.7106	89.896	0.879506	0	0.046	0.1	0.0934933	41.314	66.693	41.204	66.624	0.195	0.335	0.25	0.453637	0.325087
Churikova91	231	Line20SHIV08053-2Ol23	SHIV-08-05	3-2	Ol-23	2	18	41.23	66.64	41.314	66.693	0.0993227	40.8264	48.5729	9.9518	0.1422	0.0194	0.4302	0.007	0.1022	0.0233	0.0077	0.0596	59.249	89.6882	0.987458	0	0.046	0.1	0.0993227	41.314	66.693	41.204	66.624	0.195	0.335	0.25	0.461146	0.329592
Churikova91	232	Line21SHIV08053-2Ol23	SHIV-08-05	3-2	Ol-23	2	19	41.231	66.629	41.314	66.693	0.104809	40.69	48.6139	9.805	0.1408	0.0162	0.4354	0.0081	0.106	0.0322	0.0134	0.0654	59.1576	89.8325	0.910938	0.2	0.154	0.1	0.0951906	41.314	66.693	41.204	66.624	0.195	0.335	0.25	0.459644	0.346111
Churikova91	233	Line22SHIV08053-2Ol23	SHIV-08-05	3-2	Ol-23	2	20	41.224	66.627	41.314	66.693	0.111606	40.7688	48.4691	9.777	0.1402	0.0163	0.4383	0.0076	0.1047	0.0257	0.0163	0.0678	58.9789	89.8314	0.785066	0.2	0.154	0.1	0.0883935	41.314	66.693	41.204	66.624	0.195	0.335	0.25	0.470156	0.349114
Churikova91	234	Line23SHIV08053-2Ol23	SHIV-08-05	3-2	Ol-23	2	21	41.217	66.632	41.314	66.693	0.114586	40.8203	48.5093	9.7597	0.1433	0.0176	0.4416	0.006	0.1032	0.0251	0.0145	0.0689	59.0058	89.8551	0.729885	0.2	0.154	0.1	0.0854138	41.314	66.693	41.204	66.624	0.195	0.335	0.25	0.480668	0.341606
Churikova91	235	Line24SHIV08053-2Ol23	SHIV-08-05	3-2	Ol-23	2	22	41.213	66.629	41.314	66.693	0.11957	40.9677	48.5489	9.7625	0.1387	0.0176	0.4399	0.007	0.1041	0.0245	0.0198	0.0785	59.0432	89.8599	0.637591	0.2	0.154	0.1	0.0804299	41.314	66.693	41.204	66.624	0.195	0.335	0.25	0.486675	0.346111
Churikova91	236	Line25SHIV08053-2Ol23	SHIV-08-05	3-2	Ol-23	2	23	41.209	66.626	41.314	66.693	0.124555	40.9296	48.7195	9.8136	0.1382	0.0167	0.4432	0.0084	0.1035	0.0302	0.0432	0.0983	59.2733	89.8443	0.545274	0.2	0.154	0.1	0.0754448	41.314	66.693	41.204	66.624	0.195	0.335	0.25	0.492682	0.350616
Churikova91	237	Line26SHIV08053-2Ol23	SHIV-08-05	3-2	Ol-23	2	24	41.204	66.624	41.314	66.693	0.12985	41.0229	48.772	9.8163	0.142	0.0172	0.4374	0.0091	0.1024	0.0284	0.0406	0.0995	59.3248	89.8516	-0.54448	0.2	0.046	0.1	0.0701501	41.314	66.693	41.204	66.624	0.195	0.335	0.25	0.500191	0.35362
Churikova91			SHIV-08-05	3-2	Ol-23	2
Churikova91	174	Line1SHUV08053-2Ol18	SHIV-08-05	3-2	Ol-18	3	1	39.301	66.982	39.117	66.995	0.184459	40.378	48.2505	10.4371	0.1491	0.0159	0.3863	0.0077	0.0955	0.0229	0.0066	0.0397	59.365	89.1753	1	0.011	0.294917	0.184459	0.173459	39.117	66.995	39.301	66.982	0.26	0.86	0.35	0.600647	0.368324
Churikova91	175	Line2SHUV08053-2Ol18	SHIV-08-05	3-2	Ol-18	3	2	39.296	66.982	39.117	66.995	0.179471	40.1866	48.0157	10.4558	0.153	0.0164	0.3823	0.0083	0.0958	0.0226	0.0045	0.0382	59.1499	89.1108	0.95485	0.011	0.074	0.184459	0.168471	39.117	66.995	39.301	66.982	0.26	0.86	0.35	0.607694	0.368324
Churikova91	176	Line3SHUV08053-2Ol18	SHIV-08-05	3-2	Ol-18	3	3	39.291	66.983	39.117	66.995	0.174413	40.1021	48.2552	10.4197	0.1529	0.0175	0.387	0.0093	0.0968	0.0236	0.007	0.0394	59.362	89.1923	0.909058	0.011	0.074	0.184459	0.163413	39.117	66.995	39.301	66.982	0.26	0.86	0.35	0.614742	0.366914
Churikova91	177	Line4SHUV08053-2Ol18	SHIV-08-05	3-2	Ol-18	3	4	39.285	66.983	39.117	66.995	0.168428	40.101	48.1707	10.4677	0.1523	0.0164	0.3875	0.0111	0.0962	0.0234	0.0045	0.0406	59.3253	89.131	0.854872	0.011	0.074	0.184459	0.157428	39.117	66.995	39.301	66.982	0.26	0.86	0.35	0.623199	0.366914
Churikova91	178	Line5SHUV08053-2Ol18	SHIV-08-05	3-2	Ol-18	3	5	39.281	66.983	39.117	66.995	0.164438	40.122	48.2424	10.4115	0.1482	0.0177	0.3857	0.0072	0.0938	0.0234	0.0056	0.041	59.3299	89.1974	0.818754	0.011	0.074	0.184459	0.153438	39.117	66.995	39.301	66.982	0.26	0.86	0.35	0.628837	0.366914
Churikova91	179	Line6SHUV08053-2Ol18	SHIV-08-05	3-2	Ol-18	3	6	39.276	66.984	39.117	66.995	0.15938	40.2507	48.355	10.4202	0.1522	0.0175	0.3898	0.0102	0.0939	0.0245	0.0075	0.0427	59.4633	89.2118	0.772959	0.011	0.074	0.184459	0.14838	39.117	66.995	39.301	66.982	0.26	0.86	0.35	0.635885	0.365505
Churikova91	180	Line7SHUV08053-2Ol18	SHIV-08-05	3-2	Ol-18	3	7	39.27	66.984	39.117	66.995	0.153395	40.1064	47.9836	10.4747	0.1522	0.017	0.3935	0.0085	0.0953	0.0228	0.0071	0.0407	59.1476	89.0867	0.718775	0.011	0.074	0.184459	0.142395	39.117	66.995	39.301	66.982	0.26	0.86	0.35	0.644342	0.365505
Churikova91	181	Line8SHUV08053-2Ol18	SHIV-08-05	3-2	Ol-18	3	8	39.266	66.984	39.117	66.995	0.149405	40.2999	48.1577	10.4986	0.1502	0.0168	0.3951	0.0085	0.0937	0.0241	0.0071	0.0438	59.3447	89.0998	0.682658	0.011	0.074	0.184459	0.138405	39.117	66.995	39.301	66.982	0.26	0.86	0.35	0.64998	0.365505
Churikova91	182	Line9SHUV08053-2Ol18	SHIV-08-05	3-2	Ol-18	3	9	39.26	66.984	39.117	66.995	0.143422	40.0865	47.6213	10.622	0.1551	0.0174	0.3938	0.0081	0.0934	0.0231	0.0067	0.0419	58.9342	88.8755	0.628493	0.011	0.074	0.184459	0.132422	39.117	66.995	39.301	66.982	0.26	0.86	0.35	0.658437	0.365505
Churikova91	183	Line10SHUV08053-2Ol18	SHIV-08-05	3-2	Ol-18	3	10	39.255	66.985	39.117	66.995	0.138362	40.4118	47.1267	11.2844	0.16	0.0172	0.3912	0.0136	0.0915	0.0218	0.0062	0.0419	59.1064	88.1546	0.582678	0.011	0.074	0.184459	0.127362	39.117	66.995	39.301	66.982	0.26	0.86	0.35	0.665485	0.364095
Churikova91	184	Line11SHUV08053-2Ol18	SHIV-08-05	3-2	Ol-18	3	11	39.25	66.986	39.117	66.995	0.133304	40.4196	47.2845	11.3922	0.1583	0.017	0.394	0.0139	0.0942	0.0213	0.0089	0.0412	59.3754	88.0901	0.53689	0.011	0.074	0.184459	0.122304	39.117	66.995	39.301	66.982	0.26	0.86	0.35	0.672533	0.362686
Churikova91	185	Line12SHUV08053-2Ol18	SHIV-08-05	3-2	Ol-18	3	12	39.245	66.986	39.117	66.995	0.128316	40.3913	47.1854	10.9733	0.1573	0.017	0.4018	0.0078	0.0928	0.0226	0.0089	0.0439	58.858	88.4561	0.491732	0.011	0.074	0.184459	0.117316	39.117	66.995	39.301	66.982	0.26	0.86	0.35	0.67958	0.362686
Churikova91	186	Line13SHUV08053-2Ol18	SHIV-08-05	3-2	Ol-18	3	13	39.24	66.986	39.117	66.995	0.123329	40.4847	47.6154	10.7942	0.155	0.0166	0.4059	0.0093	0.0932	0.0214	0.0107	0.0478	59.111	88.7143	0.446582	0.011	0.074	0.184459	0.112329	39.117	66.995	39.301	66.982	0.26	0.86	0.35	0.686628	0.362686
Churikova91	187	Line14SHUV08053-2Ol18	SHIV-08-05	3-2	Ol-18	3	14	39.234	66.987	39.117	66.995	0.117273	40.688	47.58	10.8717	0.1557	0.0174	0.41	0.0121	0.0933	0.0242	0.0138	0.0518	59.1644	88.6349	0.391759	0.011	0.074	0.184459	0.106273	39.117	66.995	39.301	66.982	0.26	0.86	0.35	0.695085	0.361276
Churikova91	188	Line15SHUV08053-2Ol18	SHIV-08-05	3-2	Ol-18	3	15	39.23	66.987	39.117	66.995	0.113283	40.4456	47.5993	10.8146	0.1564	0.0167	0.4088	0.0115	0.0909	0.0245	0.0211	0.0566	59.1227	88.6919	0.355634	0.011	0.074	0.184459	0.102283	39.117	66.995	39.301	66.982	0.26	0.86	0.35	0.700723	0.361276
Churikova91	189	Line16SHUV08053-2Ol18	SHIV-08-05	3-2	Ol-18	3	16	39.224	66.987	39.117	66.995	0.107299	40.3328	47.5815	10.9163	0.1547	0.017	0.4061	0.0103	0.0927	0.0281	0.0365	0.0631	59.2067	88.594	0.301458	0.011	0.074	0.184459	0.0962986	39.117	66.995	39.301	66.982	0.26	0.86	0.35	0.70918	0.361276
Churikova91	190	Line17SHUV08053-2Ol18	SHIV-08-05	3-2	Ol-18	3	17	39.219	66.987	39.117	66.995	0.102313	40.539	47.7281	10.9269	0.1579	0.0174	0.41	0.0125	0.0938	0.0299	0.055	0.0653	59.3765	88.6152	0.256324	0.011	0.074	0.184459	0.0913132	39.117	66.995	39.301	66.982	0.26	0.86	0.35	0.716228	0.361276
Churikova91	191	Line18SHUV08053-2Ol18	SHIV-08-05	3-2	Ol-18	3	18	39.214	66.988	39.117	66.995	0.0972522	40.3823	47.5581	11.0065	0.1621	0.0158	0.4082	0.0086	0.0927	0.0318	0.0137	0.0602	59.2838	88.5055	0.210506	0.011	0.074	0.184459	0.0862522	39.117	66.995	39.301	66.982	0.26	0.86	0.35	0.723276	0.359867
Churikova91	192	Line19SHUV08053-2Ol18	SHIV-08-05	3-2	Ol-18	3	19	39.209	66.989	39.117	66.995	0.0921954	40.5531	47.3749	10.9993	0.1573	0.0173	0.4064	0.0106	0.0925	0.0246	0.0142	0.0497	59.0829	88.4729	0.164726	0.011	0.074	0.184459	0.0811954	39.117	66.995	39.301	66.982	0.26	0.86	0.35	0.730323	0.358457
Churikova91	193	Line20SHUV08053-2Ol18	SHIV-08-05	3-2	Ol-18	3	20	39.204	66.989	39.117	66.995	0.0872067	40.3748	47.6087	11.0879	0.1586	0.0174	0.4076	0.0099	0.0923	0.0232	0.0106	0.0472	59.4056	88.4412	0.119562	0.011	0.074	0.184459	0.0762067	39.117	66.995	39.301	66.982	0.26	0.86	0.35	0.737371	0.358457
Churikova91	194	Line21SHUV08053-2Ol18	SHIV-08-05	3-2	Ol-18	3	21	39.199	66.989	39.117	66.995	0.0822192	40.4716	47.1922	10.9961	0.1583	0.0181	0.4069	0.0076	0.0937	0.0215	0.0081	0.0448	58.8944	88.4364	0.0744099	0.011	0.074	0.184459	0.0712192	39.117	66.995	39.301	66.982	0.26	0.86	0.35	0.744419	0.358457
Churikova91	195	Line22SHUV08053-2Ol18	SHIV-08-05	3-2	Ol-18	3	22	39.194	66.99	39.117	66.995	0.0771622	40.5165	47.3832	10.7165	0.1552	0.0174	0.4112	0.0164	0.0994	0.0223	0.0215	0.0578	58.8216	88.7376	0.0286276	0.011	0.074	0.184459	0.0661622	39.117	66.995	39.301	66.982	0.26	0.86	0.35	0.751466	0.357048
Churikova91	196	Line23SHUV08053-2Ol18	SHIV-08-05	3-2	Ol-18	3	23	39.188	66.99	39.117	66.995	0.0711758	40.7346	48.2703	10.4805	0.152	0.0166	0.4039	0.0083	0.1036	0.023	0.0102	0.0648	59.4582	89.1391	-0.044828	0.011	0.074	0.184459	0.0601758	39.117	66.995	39.301	66.982	0.26	0.86	0.35	0.759923	0.357048
Churikova91	197	Line24SHUV08053-2Ol18	SHIV-08-05	3-2	Ol-18	3	24	39.184	66.99	39.117	66.995	0.0671863	40.6979	48.3116	10.2931	0.149	0.0171	0.3997	0.0082	0.1045	0.0234	0.0097	0.0583	59.3066	89.3207	-0.108154	0.011	0.074	0.184459	0.0561863	39.117	66.995	39.301	66.982	0.26	0.86	0.35	0.765561	0.357048
Churikova91	198	Line25SHUV08053-2Ol18	SHIV-08-05	3-2	Ol-18	3	25	39.178	66.99	39.117	66.995	0.0612046	40.6779	48.1384	10.3014	0.1536	0.0152	0.3908	0.0147	0.1017	0.0212	0.0098	0.0514	59.137	89.2787	-0.203102	0.011	0.074	0.184459	0.0502046	39.117	66.995	39.301	66.982	0.26	0.86	0.35	0.774019	0.357048
Churikova91	199	Line26SHUV08053-2Ol18	SHIV-08-05	3-2	Ol-18	3	26	39.173	66.991	39.117	66.995	0.0561427	40.7896	48.0353	10.5282	0.1568	0.0198	0.3701	0.0067	0.0993	0.0217	0.0096	0.0523	59.2379	89.0476	-0.28345	0.011	0.074	0.184459	0.0451427	39.117	66.995	39.301	66.982	0.26	0.86	0.35	0.781066	0.355638
Churikova91	200	Line27SHUV08053-2Ol18	SHIV-08-05	3-2	Ol-18	3	27	39.17	66.99	39.117	66.995	0.0532353	40.7598	47.8551	10.6616	0.1605	0.0175	0.3517	0.0132	0.098	0.0204	0.0137	0.0491	59.178	88.8871	-0.329598	0.011	0.074	0.184459	0.0422353	39.117	66.995	39.301	66.982	0.26	0.86	0.35	0.785295	0.357048
Churikova91	202	Line29SHUV08053-2Ol18	SHIV-08-05	3-2	Ol-18	3	29	39.158	66.992	39.117	66.995	0.0411096	40.262	47.455	11.2825	0.173	0.0187	0.2849	0.011	0.1075	0.0243	0.0142	0.0578	59.3569	88.2286	-0.52207	0.011	0.074	0.184459	0.0301096	39.117	66.995	39.301	66.982	0.26	0.86	0.35	0.802209	0.354229
Churikova91	201	Line28SHUV08053-2Ol18	SHIV-08-05	3-2	Ol-18	3	28	39.156	66.993	39.117	66.995	0.0390512	40.3816	47.0319	11.5326	0.1754	0.0171	0.2635	0.0128	0.1109	0.0189	0.0124	0.0494	59.1631	87.9041	-0.554742	0.011	0.074	0.184459	0.0280512	39.117	66.995	39.301	66.982	0.26	0.86	0.35	0.805028	0.352819
Churikova91	203	Line30SHUV08053-2Ol18	SHIV-08-05	3-2	Ol-18	3	30	39.153	66.992	39.117	66.995	0.0361248	40.3417	46.9479	11.6523	0.1805	0.0183	0.2375	0.012	0.1128	0.0192	0.0154	0.0581	59.1805	87.7747	-0.601194	0.011	0.074	0.184459	0.0251248	39.117	66.995	39.301	66.982	0.26	0.86	0.35	0.809257	0.354229
Churikova91	204	Line31SHUV08053-2Ol18	SHIV-08-05	3-2	Ol-18	3	31	39.148	66.993	39.117	66.995	0.0310644	40.5	46.3876	12.2567	0.1947	0.0188	0.1956	0.0113	0.1193	0.0183	0.0149	0.0497	59.2023	87.0872	-0.681517	0.011	0.074	0.184459	0.0200644	39.117	66.995	39.301	66.982	0.26	0.86	0.35	0.816305	0.352819
Churikova91	205	Line32SHUV08053-2Ol18	SHIV-08-05	3-2	Ol-18	3	32	39.143	66.993	39.117	66.995	0.0260768	40.3149	46.252	12.6754	0.2031	0.0185	0.1692		0.1254	0.0173	0.0095	0.0342	59.4609	86.671	-0.760686	0.011	0.074	0.184459	0.0150768	39.117	66.995	39.301	66.982	0.26	0.86	0.35	0.823352	0.352819
Churikova91	206	Line33SHUV08053-2Ol18	SHIV-08-05	3-2	Ol-18	3	33	39.138	66.993	39.117	66.995	0.021095	40.0777	45.5035	13.4981	0.2198	0.0174	0.1498	0.0101	0.136	0.0166	0.0112	0.0402	59.5513	85.7291	-0.839762	0.011	0.074	0.184459	0.010095	39.117	66.995	39.301	66.982	0.26	0.86	0.35	0.8304	0.352819
Churikova91	207	Line34SHUV08053-2Ol18	SHIV-08-05	3-2	Ol-18	3	34	39.133	66.993	39.117	66.995	0.0161245	40.1661	44.1613	14.7466	0.2342	0.02	0.1323	0.0137	0.1235	0.0169	0.0235	0.0321	59.4485	84.2184	-0.918658	0.011	0.074	0.184459	0.00512452	39.117	66.995	39.301	66.982	0.26	0.86	0.35	0.837448	0.352819
Churikova91	208	Line35SHUV08053-2Ol18	SHIV-08-05	3-2	Ol-18	3	35	39.127	66.994	39.117	66.995	0.0100499	39.7025	43.5869	15.5477	0.2578	0.0208	0.1236	0.0144	0.1409	0.0184	0.0148	0.0313	59.7105	83.3214	-1.01508	0.011	0.074	0.184459	-0.000950124	39.117	66.995	39.301	66.982	0.26	0.86	0.35	0.845905	0.35141
Churikova91	209	Line36SHUV08053-2Ol18	SHIV-08-05	3-2	Ol-18	3	36	39.123	66.995	39.117	66.995	0.006														-1.07937	0.011	0.074	0.184459	-0.005	39.117	66.995	39.301	66.982	0.26	0.86	0.35	0.851543	0.35
Churikova91	210	Line37SHUV08053-2Ol18	SHIV-08-05	3-2	Ol-18	3	37	39.117	66.995	39.117	66.995	0														-1.1746	0.011	0.074	0.184459	-0.011	39.117	66.995	39.301	66.982	0.26	0.86	0.35	0.86	0.35
Churikova91			SHIV-08-05	3-2	Ol-18	3
Churikova66	248	Line1SHIV08-05ol3	SHIV-08-05	17	Ol-3	3	1	44.227	47.783	44.469	47.767	0.242528	39.22	48.28	10.57	0.1486	0.0211	0.3494		0.1006	0.0224	0.00019753	0.0679	59.4921	89.0585	0.871698	-0.0025	0.365003	0.224502	0.245028	44.469	47.767	44.227	47.783	0.39	0.14	0.52	0.52915	0.494271
Churikova66	249	Line2SHIV08-05ol3	SHIV-08-05	17	Ol-3	3	2	44.233	47.783	44.469	47.767	0.236542	39.29	48.22	10.48	0.1355	0.0245	0.3423		0.1011	0.0176	0.00857864	0.0493	59.321	89.1295	0.914306	-0.0025	0.365003	0.224502	0.239042	44.469	47.767	44.227	47.783	0.39	0.14	0.52	0.519502	0.494271
Churikova66	250	Line3SHIV08-05ol3	SHIV-08-05	17	Ol-3	3	3	44.239	47.782	44.469	47.767	0.230489	39.38	48.34	10.56	0.1421	0.0184	0.352		0.1009	0.021	0.00663092	0.0434	59.5344	89.0798	0.957389	-0.0025	0.365003	0.224502	0.232989	44.469	47.767	44.227	47.783	0.39	0.14	0.52	0.509854	0.495879
Churikova66	251	Line4SHIV08-05ol3	SHIV-08-05	17	Ol-3	3	4	44.245	47.782	44.469	47.767	0.224502	39.55	48.23	10.46	0.1428	0.0102	0.3461		0.0987	0.0217	0.0105264	0.0583	59.3095	89.15	1.6243	-0.0025	0.084	0.224502	0.227002	44.469	47.767	44.227	47.783	0.39	0.14	0.52	0.500205	0.495879
Churikova66	252	Line5SHIV08-05ol3	SHIV-08-05	17	Ol-3	3	5	44.252	47.782	44.469	47.767	0.217518	39.7	48.15	10.49	0.1471	0.0216	0.3462		0.0986	0.0195	0.00728016	0.0627	59.273	89.1062	0.950293	-0.0025	0.084	0.224502	0.220018	44.469	47.767	44.227	47.783	0.39	0.14	0.52	0.488949	0.495879
Churikova66	253	Line6SHIV08-05ol3	SHIV-08-05	17	Ol-3	3	6	44.258	47.782	44.469	47.767	0.211533	38.75	48.12	10.59	0.144	0.016	0.349		0.0989	0.0226	0.00857864	0.0659	59.3405	89.0076	0.907694	-0.0025	0.084	0.224502	0.214033	44.469	47.767	44.227	47.783	0.39	0.14	0.52	0.479301	0.495879
Churikova66	254	Line7SHIV08-05ol3	SHIV-08-05	17	Ol-3	3	7	44.264	47.781	44.469	47.767	0.205477	39.17	48.22	10.65	0.1484	0.0176	0.3505		0.1019	0.029	0.00533243	0.0643	59.5174	88.9726	0.864598	-0.0025	0.084	0.224502	0.207977	44.469	47.767	44.227	47.783	0.39	0.14	0.52	0.469652	0.497487
Churikova66	255	Line8SHIV08-05ol3	SHIV-08-05	17	Ol-3	3	8	44.27	47.781	44.469	47.767	0.199492	39.52	48.12	10.57	0.1381	0.0159	0.3464		0.097	0.0256	0.00663092	0.054	59.313	89.0261	0.821996	-0.0025	0.084	0.224502	0.201992	44.469	47.767	44.227	47.783	0.39	0.14	0.52	0.460004	0.497487
Churikova66	256	Line9SHIV08-05ol3	SHIV-08-05	17	Ol-3	3	9	44.276	47.78	44.469	47.767	0.193437	39.04	48.04	10.73	0.1413	0.0131	0.3596		0.101	0.0255	0.0079294	0.056	59.4105	88.862	0.778904	-0.0025	0.084	0.224502	0.195937	44.469	47.767	44.227	47.783	0.39	0.14	0.52	0.450355	0.499095
Churikova66	257	Line10SHIV08-05ol3	SHIV-08-05	17	Ol-3	3	10	44.282	47.779	44.469	47.767	0.187385	39.07	47.97	10.83	0.151	0.0199	0.3601		0.0976	0.0165	0.00338471	0.0502	59.4451	88.7553	0.735825	-0.0025	0.084	0.224502	0.189885	44.469	47.767	44.227	47.783	0.39	0.14	0.52	0.440707	0.500703
Churikova66	258	Line11SHIV08-05ol3	SHIV-08-05	17	Ol-3	3	11	44.288	47.779	44.469	47.767	0.181397	39.11	48.01	10.9	0.1482	0.0225	0.3559		0.1008	0.021		0.0838	59.5584	88.6992	0.693211	-0.0025	0.084	0.224502	0.183897	44.469	47.767	44.227	47.783	0.39	0.14	0.52	0.431059	0.500703
Churikova66	259	Line12SHIV08-05ol3	SHIV-08-05	17	Ol-3	3	12	44.294	47.779	44.469	47.767	0.175411	39.17	47.65	10.99	0.1505	0.0221	0.3625		0.1006	0.018	0.00598168	0.0897	59.2937	88.5404	0.650604	-0.0025	0.084	0.224502	0.177911	44.469	47.767	44.227	47.783	0.39	0.14	0.52	0.42141	0.500703
Churikova66	260	Line13SHIV08-05ol3	SHIV-08-05	17	Ol-3	3	13	44.3	47.779	44.469	47.767	0.169425	39.18	47.7	11.1	0.1591	0.0267	0.3621		0.0976	0.0215	0.00403395	0.0636	59.467	88.4497	0.608003	-0.0025	0.084	0.224502	0.171925	44.469	47.767	44.227	47.783	0.39	0.14	0.52	0.411762	0.500703
Churikova66	261	Line14SHIV08-05ol3	SHIV-08-05	17	Ol-3	3	14	44.306	47.778	44.469	47.767	0.163371	39.02	47.65	11.31	0.1518	0.0205	0.3583		0.1014	0.0248	0.00598168	0.0532	59.6168	88.2459	0.56491	-0.0025	0.084	0.224502	0.165871	44.469	47.767	44.227	47.783	0.39	0.14	0.52	0.402114	0.502311
Churikova66	262	Line15SHIV08-05ol3	SHIV-08-05	17	Ol-3	3	15	44.312	47.778	44.469	47.767	0.157385	39.23	47.53	11.44	0.162	0.024	0.3558		0.1015	0.0201	0.00279449	0.044	59.6334	88.1005	0.522306	-0.0025	0.084	0.224502	0.159885	44.469	47.767	44.227	47.783	0.39	0.14	0.52	0.392465	0.502311
Churikova66	263	Line16SHIV08-05ol3	SHIV-08-05	17	Ol-3	3	16	44.318	47.777	44.469	47.767	0.151331	39.35	47.39	11.69	0.1578	0.0257	0.3556		0.0992	0.0232	0.00149601	0.0346	59.7415	87.8405	0.479217	-0.0025	0.084	0.224502	0.153831	44.469	47.767	44.227	47.783	0.39	0.14	0.52	0.382817	0.503919
Churikova66	264	Line17SHIV08-05ol3	SHIV-08-05	17	Ol-3	3	17	44.324	47.777	44.469	47.767	0.145344	39.31	47.26	11.75	0.1698	0.027	0.36		0.1015	0.0253	0.00214525	0.0287	59.6936	87.7562	0.43661	-0.0025	0.084	0.224502	0.147844	44.469	47.767	44.227	47.783	0.39	0.14	0.52	0.373169	0.503919
Churikova66	265	Line18SHIV08-05ol3	SHIV-08-05	17	Ol-3	3	18	44.33	47.776	44.469	47.767	0.139291	39.11	47.04	12.07	0.1549	0.0268	0.3478		0.1009	0.0275	0.00279449	0.0441	59.7679	87.4133	0.393526	-0.0025	0.084	0.224502	0.141791	44.469	47.767	44.227	47.783	0.39	0.14	0.52	0.36352	0.505527
Churikova66	266	Line19SHIV08-05ol3	SHIV-08-05	17	Ol-3	3	19	44.337	47.776	44.469	47.767	0.132306	39.17	46.89	12.34	0.1594	0.018	0.3388		0.0981	0.0236	0.00663092	0.0332	59.8679	87.1321	0.343814	-0.0025	0.084	0.224502	0.134806	44.469	47.767	44.227	47.783	0.39	0.14	0.52	0.352264	0.505527
Churikova66	267	Line20SHIV08-05ol3	SHIV-08-05	17	Ol-3	3	20	44.342	47.779	44.469	47.767	0.127566	39.6	46.77	12.43	0.1557	0.0151	0.3291		0.0972	0.0159	0.00409297	0.0404	59.813	87.0215	0.310072	-0.0025	0.084	0.224502	0.130066	44.469	47.767	44.227	47.783	0.39	0.14	0.52	0.344224	0.500703
Churikova66	268	Line21SHIV08-05ol3	SHIV-08-05	17	Ol-3	3	21	44.352	47.767	44.469	47.767	0.117	40.23	47.13	12.9	0.1745	0.0297	0.3605		0.0946	0.0255	0.00609972	0.0261	60.7148	86.6853	0.234873	-0.0025	0.084	0.224502	0.1195	44.469	47.767	44.227	47.783	0.39	0.14	0.52	0.328143	0.52
Churikova66	269	Line22SHIV08-05ol3	SHIV-08-05	17	Ol-3	3	22	44.358	47.772	44.469	47.767	0.111113	39.65	46.78	12.74	0.171	0.0142	0.3593		0.0849	0.0196	0.00533243	0.036	60.169	86.7432	0.19297	-0.0025	0.084	0.224502	0.113613	44.469	47.767	44.227	47.783	0.39	0.14	0.52	0.318495	0.51196
Churikova66	270	Line23SHIV08-05ol3	SHIV-08-05	17	Ol-3	3	23	44.361	47.775	44.469	47.767	0.108296	39.35	46.71	12.61	0.1769	0.0232	0.3461		0.0835	0.0145	0.00344373	0.0293	59.9642	86.8436	0.172922	-0.0025	0.084	0.224502	0.110796	44.469	47.767	44.227	47.783	0.39	0.14	0.52	0.31367	0.507136
Churikova66	271	Line24SHIV08-05ol3	SHIV-08-05	17	Ol-3	3	24	44.367	47.774	44.469	47.767	0.10224	39.74	46.75	12.58	0.1807	0.0152	0.3562		0.0848	0.0229	0.0168	0.0335	59.9898	86.8806	0.12982	-0.0025	0.084	0.224502	0.10474	44.469	47.767	44.227	47.783	0.39	0.14	0.52	0.304022	0.508744
Churikova66	272	Line25SHIV08-05ol3	SHIV-08-05	17	Ol-3	3	25	44.373	47.773	44.469	47.767	0.0961873	39.28	46.28	12.79	0.1936	0.0212	0.3013		0.1214	0.0145	0.0079294	0.0224	59.722	86.5737	0.0867414	-0.0025	0.084	0.224502	0.0986873	44.469	47.767	44.227	47.783	0.39	0.14	0.52	0.294374	0.510352
Churikova66	273	Line26SHIV08-05ol3	SHIV-08-05	17	Ol-3	3	26	44.379	47.773	44.469	47.767	0.0901998	38.74	46.43	13.02	0.1912	0.0217	0.2963		0.1255	0.0171	0.00663092	0.0235	60.1018	86.4032	0.044126	-0.0025	0.084	0.224502	0.0926998	44.469	47.767	44.227	47.783	0.39	0.14	0.52	0.284725	0.510352
Churikova66	274	Line27SHIV08-05ol3	SHIV-08-05	17	Ol-3	3	27	44.385	47.773	44.469	47.767	0.084214	39.06	46.85	12.32	0.1767	0.0106	0.3391		0.1135	0.0196	0.012	0.0364	59.8295	87.1407	0.00152321	-0.0025	0.084	0.224502	0.086714	44.469	47.767	44.227	47.783	0.39	0.14	0.52	0.275077	0.510352
Churikova66	275	Line28SHIV08-05ol3	SHIV-08-05	17	Ol-3	3	28	44.391	47.772	44.469	47.767	0.0781601	39.32	47.8	11.16	0.1478	0.0154	0.4033		0.1122	0.0262	0.0176	0.064	59.6649	88.4159	-0.0675134	-0.0025	0.084	0.224502	0.0806601	44.469	47.767	44.227	47.783	0.39	0.14	0.52	0.265429	0.51196
Churikova66	276	Line29SHIV08-05ol3	SHIV-08-05	17	Ol-3	3	29	44.397	47.772	44.469	47.767	0.0721734	39.51	48.07	10.65	0.1475	0.017	0.389		0.1123	0.0508	0.00987712	0.0909	59.4366	88.942	-0.136724	-0.0025	0.084	0.224502	0.0746734	44.469	47.767	44.227	47.783	0.39	0.14	0.52	0.25578	0.51196
Churikova66	277	Line30SHIV08-05ol3	SHIV-08-05	17	Ol-3	3	30	44.403	47.772	44.469	47.767	0.0661891	39.46	48.28	10.41	0.1544	0.0185	0.3902		0.1156	0.025	0.00922788	0.04	59.3937	89.2062	-0.205906	-0.0025	0.084	0.224502	0.0686891	44.469	47.767	44.227	47.783	0.39	0.14	0.52	0.246132	0.51196
Churikova66	278	Line31SHIV08-05ol3	SHIV-08-05	17	Ol-3	3	31	44.409	47.771	44.469	47.767	0.0601332	39.49	48.16	10.62	0.1468	0.0151	0.367		0.1096	0.0241	0.00663092	0.0534	59.4426	88.9881	-0.275917	-0.0025	0.084	0.224502	0.0626332	44.469	47.767	44.227	47.783	0.39	0.14	0.52	0.236484	0.513568
Churikova66	279	Line32SHIV08-05ol3	SHIV-08-05	17	Ol-3	3	32	44.415	47.77	44.469	47.767	0.0540833	39.44	48.13	10.76	0.1506	0.0279	0.3619		0.1075	0.0198	0.00857864	0.0632	59.5577	88.8529	-0.345858	-0.0025	0.084	0.224502	0.0565833	44.469	47.767	44.227	47.783	0.39	0.14	0.52	0.226835	0.515176
Churikova66	280	Line33SHIV08-05ol3	SHIV-08-05	17	Ol-3	3	33	44.421	47.77	44.469	47.767	0.0480937	39.72	48.16	10.8	0.1521	0.0256	0.353		0.1067	0.0188	0.00663092	0.0529	59.6162	88.8223	-0.415102	-0.0025	0.084	0.224502	0.0505937	44.469	47.767	44.227	47.783	0.39	0.14	0.52	0.217187	0.515176
Churikova66	281	Line34SHIV08-05ol3	SHIV-08-05	17	Ol-3	3	34	44.427	47.77	44.469	47.767	0.042107	39.77	47.94	10.99	0.1595	0.0184	0.3363		0.109	0.0229	0.0121	0.0482	59.5761	88.6018	-0.484312	-0.0025	0.084	0.224502	0.044607	44.469	47.767	44.227	47.783	0.39	0.14	0.52	0.207538	0.515176
Churikova66	282	Line35SHIV08-05ol3	SHIV-08-05	17	Ol-3	3	35	44.433	47.77	44.469	47.767	0.0361248	39.92	47.75	11.15	0.1679	0.019	0.3197		0.1116	0.0212	0.0111756	0.0454	59.5394	88.4144	-0.553471	-0.0025	0.084	0.224502	0.0386248	44.469	47.767	44.227	47.783	0.39	0.14	0.52	0.19789	0.515176
Churikova66	283	Line36SHIV08-05ol3	SHIV-08-05	17	Ol-3	3	36	44.439	47.769	44.469	47.767	0.0300666	39.9	47.55	11.51	0.172	0.0114	0.2731		0.1146	0.0172	0.0182	0.0523	59.6483	88.0408	-0.623508	-0.0025	0.084	0.224502	0.0325666	44.469	47.767	44.227	47.783	0.39	0.14	0.52	0.188242	0.516784
Churikova66	284	Line37SHIV08-05ol3	SHIV-08-05	17	Ol-3	3	37	44.445	47.769	44.469	47.767	0.0240832	39.46	47.24	12.19	0.1798	0.0185	0.2132		0.122	0.0175	0.0162	0.0396	59.981	87.351	-0.69268	-0.0025	0.084	0.224502	0.0265832	44.469	47.767	44.227	47.783	0.39	0.14	0.52	0.178593	0.516784
Churikova66	285	Line38SHIV08-05ol3	SHIV-08-05	17	Ol-3	3	38	44.451	47.768	44.469	47.767	0.0180278	39.44	46.5	13.21	0.2083	0.0285	0.1646		0.1303	0.0169	0.00539146	0.0359	60.2586	86.25	-0.762685	-0.0025	0.084	0.224502	0.0205278	44.469	47.767	44.227	47.783	0.39	0.14	0.52	0.168945	0.518392
Churikova66	286	Line39SHIV08-05ol3	SHIV-08-05	17	Ol-3	3	39	44.457	47.767	44.469	47.767	0.012	39.15	45.49	14.13	0.2245	0.0244	0.1288		0.1322	0.0181	0.0157	0.0331	60.148	85.1565	-0.83237	-0.0025	0.084	0.224502	0.0145	44.469	47.767	44.227	47.783	0.39	0.14	0.52	0.159297	0.52
Churikova66	287	Line40SHIV08-05ol3	SHIV-08-05	17	Ol-3	3	40	44.463	47.767	44.469	47.767	0.006	38.96	44.2	15.45	0.2521	0.0273	0.1237		0.116	0.012	0.0196	0.0211	60.1811	83.6012	-0.901734	-0.0025	0.084	0.224502	0.0085	44.469	47.767	44.227	47.783	0.39	0.14	0.52	0.149648	0.52
Churikova66	288	Line41SHIV08-05ol3	SHIV-08-05	17	Ol-3	3	41	44.469	47.767	44.469	47.767	0	38.63	42.84	17.31	0.2794	0.0243	0.0926		0.1615	0.0188	0.0151	0.0332	60.7266	81.5164	-0.971098	-0.0025	0.084	0.224502	0.0025	44.469	47.767	44.227	47.783	0.39	0.14	0.52	0.14	0.52
Churikova66			SHIV-08-05	17	Ol-3	3
Churikova100	123	Line1SHIV080535Ol20	SHIV-08-05	3-5	Ol-20	3	1	40.143	76.403	39.992	76.489	0.173773	40.7565	46.7249	11.4465	0.1692	0.018	0.3654	0.0178	0.1075	0.0361	0.0634	0.1114	58.8854	87.9142	1.09365	0	0.083	0.173773	0.173773	39.992	76.489	40.143	76.403	0.15	0.645	0.42	0.514657	0.494235
Churikova100	124	Line2SHIV080535Ol20	SHIV-08-05	3-5	Ol-20	3	2	40.141	76.405	39.992	76.489	0.171047	40.6605	46.9813	11.4146	0.167	0.0182	0.3663	0.0173	0.1096	0.035	0.0452	0.1091	59.1093	88.0017	0.969968	0	0.083	0.173773	0.171047	39.992	76.489	40.143	76.403	0.15	0.645	0.42	0.516384	0.492508
Churikova100	125	Line3SHIV080535Ol20	SHIV-08-05	3-5	Ol-20	3	3	40.138	76.409	39.992	76.489	0.166481	40.6812	46.9532	11.4563	0.1648	0.0171	0.3672	0.0154	0.1114	0.0314	0.0109	0.1124	59.1168	87.9568	0.919672	0	0.083	0.173773	0.166481	39.992	76.489	40.143	76.403	0.15	0.645	0.42	0.518973	0.489056
Churikova100	126	Line4SHIV080535Ol20	SHIV-08-05	3-5	Ol-20	3	4	40.135	76.412	39.992	76.489	0.162413	40.3708	46.9574	11.4	0.1663	0.016	0.3618	0.014	0.1163	0.037	0.0182	0.1111	59.0688	88.0098	0.874855	0	0.083	0.173773	0.162413	39.992	76.489	40.143	76.403	0.15	0.645	0.42	0.521563	0.486466
Churikova100	127	Line5SHIV080535Ol20	SHIV-08-05	3-5	Ol-20	3	5	40.131	76.413	39.992	76.489	0.15842	40.5097	47.276	11.2958	0.1639	0.0168	0.3561	0.0107	0.1181	0.0362	0.0151	0.1093	59.2736	88.1771	0.830869	0	0.083	0.173773	0.15842	39.992	76.489	40.143	76.403	0.15	0.645	0.42	0.525016	0.485603
Churikova100	128	Line6SHIV080535Ol20	SHIV-08-05	3-5	Ol-20	3	6	40.127	76.415	39.992	76.489	0.153951	40.5511	47.0989	11.2245	0.1653	0.018	0.3527	0.0148	0.1219	0.0328	0.011	0.0966	59.0289	88.2039	0.781636	0	0.083	0.173773	0.153951	39.992	76.489	40.143	76.403	0.15	0.645	0.42	0.528469	0.483876
Churikova100	129	Line7SHIV080535Ol20	SHIV-08-05	3-5	Ol-20	3	7	40.123	76.418	39.992	76.489	0.149003	40.6838	47.1208	11.2067	0.1642	0.0157	0.3495	0.015	0.1232	0.0306	0.0107	0.083	59.0257	88.2252	0.727127	0	0.083	0.173773	0.149003	39.992	76.489	40.143	76.403	0.15	0.645	0.42	0.531921	0.481287
Churikova100	130	Line8SHIV080535Ol20	SHIV-08-05	3-5	Ol-20	3	8	40.12	76.419	39.992	76.489	0.14589	40.6887	47.1063	11.0313	0.1628	0.017	0.3489	0.0123	0.1233	0.0305	0.0106	0.0797	58.8324	88.385	0.692832	0	0.083	0.173773	0.14589	39.992	76.489	40.143	76.403	0.15	0.645	0.42	0.534511	0.480424
Churikova100	131	Line9SHIV080535Ol20	SHIV-08-05	3-5	Ol-20	3	9	40.117	76.421	39.992	76.489	0.142299	40.5329	47.4831	11.1763	0.1664	0.0178	0.3476	0.0156	0.122	0.0319	0.0082	0.0744	59.3607	88.3326	0.653268	0	0.083	0.173773	0.142299	39.992	76.489	40.143	76.403	0.15	0.645	0.42	0.537101	0.478697
Churikova100	132	Line10SHIV080535Ol20	SHIV-08-05	3-5	Ol-20	3	10	40.113	76.423	39.992	76.489	0.13783	40.5883	47.1802	11.2021	0.1669	0.0179	0.3451	0.0144	0.1235	0.0289	0.0087	0.0723	59.079	88.2426	0.604031	0	0.083	0.173773	0.13783	39.992	76.489	40.143	76.403	0.15	0.645	0.42	0.540553	0.476971
Churikova100	133	Line11SHIV080535Ol20	SHIV-08-05	3-5	Ol-20	3	11	40.109	76.425	39.992	76.489	0.13336	40.5444	46.945	11.1189	0.1628	0.018	0.3428	0.0152	0.1225	0.0342	0.0094	0.0707	58.7594	88.2681	0.554796	0	0.083	0.173773	0.13336	39.992	76.489	40.143	76.403	0.15	0.645	0.42	0.544006	0.475245
Churikova100	134	Line12SHIV080535Ol20	SHIV-08-05	3-5	Ol-20	3	12	40.106	76.427	39.992	76.489	0.129769	40.7456	46.798	11.1469	0.1626	0.0167	0.339	0.0155	0.1231	0.035	0.0159	0.0713	58.6368	88.2094	0.515231	0	0.083	0.173773	0.129769	39.992	76.489	40.143	76.403	0.15	0.645	0.42	0.546596	0.473518
Churikova100	135	Line13SHIV080535Ol20	SHIV-08-05	3-5	Ol-20	3	13	40.102	76.429	39.992	76.489	0.1253	40.7061	46.9431	11.2107	0.1653	0.0166	0.3321	0.0162	0.1231	0.0363	0.0122	0.0754	58.8434	88.1822	0.465994	0	0.083	0.173773	0.1253	39.992	76.489	40.143	76.403	0.15	0.645	0.42	0.550048	0.471792
Churikova100	136	Line14SHIV080535Ol20	SHIV-08-05	3-5	Ol-20	3	14	40.099	76.431	39.992	76.489	0.121709	40.8471	47.2237	11.2507	0.1654	0.0182	0.3233	0.016	0.1219	0.0298	0.0157	0.083	59.149	88.2072	0.426434	0	0.083	0.173773	0.121709	39.992	76.489	40.143	76.403	0.15	0.645	0.42	0.552638	0.470065
Churikova100	137	Line15SHIV080535Ol20	SHIV-08-05	3-5	Ol-20	3	15	40.095	76.433	39.992	76.489	0.117239	40.8447	47.2023	11.2803	0.166	0.0171	0.3171	0.0153	0.1244	0.0328	0.0377	0.097	59.1553	88.1751	0.377195	0	0.083	0.173773	0.117239	39.992	76.489	40.143	76.403	0.15	0.645	0.42	0.556091	0.468339
Churikova100	138	Line16SHIV080535Ol20	SHIV-08-05	3-5	Ol-20	3	16	40.092	76.434	39.992	76.489	0.114127	40.3466	46.7902	11.3141	0.1677	0.0183	0.3112	0.0151	0.1221	0.0343	0.0378	0.109	58.773	88.0519	0.342912	0	0.083	0.173773	0.114127	39.992	76.489	40.143	76.403	0.15	0.645	0.42	0.55868	0.467476
Churikova100	139	Line17SHIV080535Ol20	SHIV-08-05	3-5	Ol-20	3	17	40.088	76.436	39.992	76.489	0.109659	40.6797	46.9644	11.2843	0.1674	0.0188	0.3029	0.0122	0.1239	0.0282	0.0152	0.091	58.9021	88.1186	0.293684	0	0.083	0.173773	0.109659	39.992	76.489	40.143	76.403	0.15	0.645	0.42	0.562133	0.465749
Churikova100	140	Line18SHIV080535Ol20	SHIV-08-05	3-5	Ol-20	3	18	40.084	76.439	39.992	76.489	0.104709	40.799	47.1848	11.3757	0.1632	0.0157	0.3013	0.0143	0.1253	0.031	0.018	0.1035	59.2113	88.0831	0.239159	0	0.083	0.173773	0.104709	39.992	76.489	40.143	76.403	0.15	0.645	0.42	0.565586	0.46316
Churikova100	141	Line19SHIV080535Ol20	SHIV-08-05	3-5	Ol-20	3	19	40.081	76.441	39.992	76.489	0.101119	40.5687	47.1289	11.4512	0.1649	0.0183	0.3005	0.0174	0.1226	0.0309	0.018	0.1049	59.2347	88.001	0.199605	0	0.083	0.173773	0.101119	39.992	76.489	40.143	76.403	0.15	0.645	0.42	0.568176	0.461433
Churikova100	142	Line20SHIV080535Ol20	SHIV-08-05	3-5	Ol-20	3	20	40.078	76.442	39.992	76.489	0.0980051	40.6096	47.0296	11.2634	0.1658	0.0174	0.2979	0.0158	0.123	0.0357	0.0494	0.1227	58.9486	88.1525	0.165304	0	0.083	0.173773	0.0980051	39.992	76.489	40.143	76.403	0.15	0.645	0.42	0.570765	0.46057
Churikova100	143	Line21SHIV080535Ol20	SHIV-08-05	3-5	Ol-20	3	21	40.074	76.445	39.992	76.489	0.0930591	40.5584	46.8416	11.2157	0.1627	0.0169	0.3035	0.0116	0.1418	0.1074	0.0285	0.3364	58.8012	88.155	0.110816	0	0.083	0.173773	0.0930591	39.992	76.489	40.143	76.403	0.15	0.645	0.42	0.574218	0.457981
Churikova100	144	Line22SHIV080535Ol20	SHIV-08-05	3-5	Ol-20	3	22	40.07	76.446	39.992	76.489	0.0890674	40.8633	47.3565	10.9924	0.1637	0.0181	0.3227	0.0132	0.118	0.0352	0.048	0.1099	59.0198	88.4753	0.0668415	0	0.083	0.173773	0.0890674	39.992	76.489	40.143	76.403	0.15	0.645	0.42	0.577671	0.457117
Churikova100	145	Line23SHIV080535Ol20	SHIV-08-05	3-5	Ol-20	3	23	40.066	76.448	39.992	76.489	0.0845991	40.8192	47.7072	10.7409	0.1565	0.0187	0.3574	0.0135	0.1139	0.0343	0.0317	0.1035	59.1424	88.7829	0.017616	0	0.083	0.173773	0.0845991	39.992	76.489	40.143	76.403	0.15	0.645	0.42	0.581124	0.455391
Churikova100	146	Line24SHIV080535Ol20	SHIV-08-05	3-5	Ol-20	3	24	40.063	76.45	39.992	76.489	0.0810062	40.8471	47.7742	10.4643	0.1578	0.0182	0.4154	0.0159	0.1134	0.0422	0.013	0.1812	59.0014	89.0538	-0.024022	0	0.083	0.173773	0.0810062	39.992	76.489	40.143	76.403	0.15	0.645	0.42	0.583713	0.453665
Churikova100	147	Line25SHIV080535Ol20	SHIV-08-05	3-5	Ol-20	3	25	40.059	76.452	39.992	76.489	0.0765376	41.1044	48.0669	10.2401	0.1503	0.0162	0.4466	0.0136	0.1143	0.0332	0.031	0.1532	59.0812	89.3216	-0.0778606	0	0.083	0.173773	0.0765376	39.992	76.489	40.143	76.403	0.15	0.645	0.42	0.587166	0.451938
Churikova100	148	Line26SHIV080535Ol20	SHIV-08-05	3-5	Ol-20	3	26	40.056	76.454	39.992	76.489	0.0729452	41.0731	48.4741	9.9976	0.1506	0.0178	0.4505	0.0114	0.1145	0.0314	0.0441	0.1519	59.2479	89.6267	-0.121142	0	0.083	0.173773	0.0729452	39.992	76.489	40.143	76.403	0.15	0.645	0.42	0.589755	0.450212
Churikova100	149	Line27SHIV080535Ol20	SHIV-08-05	3-5	Ol-20	3	27	40.053	76.456	39.992	76.489	0.0693542	40.8724	48.1836	9.9768	0.1477	0.0174	0.4495	0.0154	0.117	0.0442	0.0424	0.1911	58.9516	89.5901	-0.164408	0	0.083	0.173773	0.0693542	39.992	76.489	40.143	76.403	0.15	0.645	0.42	0.592345	0.448485
Churikova100	150	Line28SHIV080535Ol20	SHIV-08-05	3-5	Ol-20	3	28	40.049	76.458	39.992	76.489	0.0648845	40.8823	48.2906	9.8736	0.1483	0.0167	0.4399	0.0195	0.1143	0.0499	0.03	0.2538	58.9528	89.7072	-0.218259	0	0.083	0.173773	0.0648845	39.992	76.489	40.143	76.403	0.15	0.645	0.42	0.595798	0.446759
Churikova100	151	Line29SHIV080535Ol20	SHIV-08-05	3-5	Ol-20	3	29	40.045	76.46	39.992	76.489	0.0604152	40.9575	48.1996	9.952	0.1492	0.0162	0.426	0.0155	0.1146	0.0371	0.022	0.153	58.9102	89.6164	-0.272106	0	0.083	0.173773	0.0604152	39.992	76.489	40.143	76.403	0.15	0.645	0.42	0.599251	0.445033
Churikova100	152	Line30SHIV080535Ol20	SHIV-08-05	3-5	Ol-20	3	30	40.041	76.462	39.992	76.489	0.0559464	41.055	48.3309	10.0064	0.1528	0.0173	0.4049	0.0096	0.1148	0.0284	0.0141	0.0947	59.0651	89.591	-0.325947	0	0.083	0.173773	0.0559464	39.992	76.489	40.143	76.403	0.15	0.645	0.42	0.602703	0.443306
Churikova100	153	Line31SHIV080535Ol20	SHIV-08-05	3-5	Ol-20	3	31	40.038	76.463	39.992	76.489	0.0528394	41.0687	48.4049	10.1267	0.1524	0.0174	0.3873	0.0179	0.1192	0.0327	0.0102	0.0907	59.2585	89.4934	-0.363381	0	0.083	0.173773	0.0528394	39.992	76.489	40.143	76.403	0.15	0.645	0.42	0.605293	0.442443
Churikova100	154	Line32SHIV080535Ol20	SHIV-08-05	3-5	Ol-20	3	32	40.035	76.466	39.992	76.489	0.0487647	40.8783	48.1322	10.0132	0.1515	0.0175	0.3771	0.0115	0.1232	0.0274	0.0091	0.069	58.8536	89.5461	-0.412473	0	0.083	0.173773	0.0487647	39.992	76.489	40.143	76.403	0.15	0.645	0.42	0.607883	0.439854
Churikova100	155	Line33SHIV080535Ol20	SHIV-08-05	3-5	Ol-20	3	33	40.031	76.468	39.992	76.489	0.0442945	40.8449	48.306	10.2289	0.1557	0.0162	0.4004	0.0101	0.1192	0.03	0.0125	0.0764	59.2665	89.3792	-0.466332	0	0.083	0.173773	0.0442945	39.992	76.489	40.143	76.403	0.15	0.645	0.42	0.611335	0.438127
Churikova100	156	Line34SHIV080535Ol20	SHIV-08-05	3-5	Ol-20	3	34	40.028	76.469	39.992	76.489	0.0411825	40.7839	48.0647	10.0461	0.1543	0.0155	0.4004	0.0138	0.1199	0.0283	0.0139	0.0743	58.843	89.5022	-0.503825	0	0.083	0.173773	0.0411825	39.992	76.489	40.143	76.403	0.15	0.645	0.42	0.613925	0.437264
Churikova100	157	Line35SHIV080535Ol20	SHIV-08-05	3-5	Ol-20	3	35	40.024	76.471	39.992	76.489	0.0367151	40.736	48.0713	10.0687	0.1534	0.0176	0.3936	0.0131	0.12	0.0277	0.0097	0.0676	58.8654	89.4824	-0.557649	0	0.083	0.173773	0.0367151	39.992	76.489	40.143	76.403	0.15	0.645	0.42	0.617378	0.435538
Churikova100	158	Line36SHIV080535Ol20	SHIV-08-05	3-5	Ol-20	3	36	40.02	76.473	39.992	76.489	0.032249	40.8439	47.4921	10.1868	0.1571	0.0176	0.3846	0.017	0.1236	0.0274	0.0097	0.0575	58.4062	89.2564	-0.611457	0	0.083	0.173773	0.032249	39.992	76.489	40.143	76.403	0.15	0.645	0.42	0.620831	0.433811
Churikova100	159	Line37SHIV080535Ol20	SHIV-08-05	3-5	Ol-20	3	37	40.017	76.475	39.992	76.489	0.0286531	40.6997	47.9102	10.3234	0.1577	0.0157	0.3798	0.0143	0.1211	0.0267	0.0093	0.0558	58.9489	89.2126	-0.654782	0	0.083	0.173773	0.0286531	39.992	76.489	40.143	76.403	0.15	0.645	0.42	0.62342	0.432085
Churikova100	160	Line38SHIV080535Ol20	SHIV-08-05	3-5	Ol-20	3	38	40.013	76.477	39.992	76.489	0.0241868	40.6032	47.5017	10.6261	0.1643	0.0169	0.3462	0.0154	0.122	0.0279	0.0136	0.0508	58.8205	88.8468	-0.708593	0	0.083	0.173773	0.0241868	39.992	76.489	40.143	76.403	0.15	0.645	0.42	0.626873	0.430358
Churikova100	161	Line39SHIV080535Ol20	SHIV-08-05	3-5	Ol-20	3	39	40.01	76.479	39.992	76.489	0.0205913	40.8367	47.1642	10.8382	0.172	0.0161	0.3091	0.0163	0.1279	0.0338	0.0231	0.0768	58.6776	88.5775	-0.751913	0	0.083	0.173773	0.0205913	39.992	76.489	40.143	76.403	0.15	0.645	0.42	0.629462	0.428632
Churikova100	162	Line40SHIV080535Ol20	SHIV-08-05	3-5	Ol-20	3	40	40.006	76.481	39.992	76.489	0.0161245	40.5371	46.9481	11.2685	0.1831	0.0174	0.2684	0.0194	0.1358	0.0257	0.0143	0.0572	58.8664	88.1296	-0.805729	0	0.083	0.173773	0.0161245	39.992	76.489	40.143	76.403	0.15	0.645	0.42	0.632915	0.426906
Churikova100	163	Line41SHIV080535Ol20	SHIV-08-05	3-5	Ol-20	3	41	40.002	76.483	39.992	76.489	0.0116619	40.4604	46.7864	11.788	0.1913	0.0195	0.2206	0.0147	0.1439	0.0257	0.0137	0.0628	59.1901	87.6126	-0.859495	0	0.083	0.173773	0.0116619	39.992	76.489	40.143	76.403	0.15	0.645	0.42	0.636368	0.425179
Churikova100	164	Line42SHIV080535Ol20	SHIV-08-05	3-5	Ol-20	3	42	39.999	76.484	39.992	76.489	0.00860233	40.5828	45.4059	12.7639	0.2129	0.0179	0.1681	0.0176	0.1583	0.023	0.0107	0.0398	58.7676	86.3746	-0.896358	0	0.083	0.173773	0.00860233	39.992	76.489	40.143	76.403	0.15	0.645	0.42	0.638958	0.424316
Churikova100	165	Line43SHIV080535Ol20	SHIV-08-05	3-5	Ol-20	3	43	39.995	76.487	39.992	76.489	0.00360555	39.4518	41.3458	16.9779	0.2974	0.0184	0.1195	0.0285	0.1721	0.0336	0.0221	0.0315	58.9932	81.2721	-0.95656	0	0.083	0.173773	0.00360555	39.992	76.489	40.143	76.403	0.15	0.645	0.42	0.64241	0.421726
Churikova100	166	Line44SHIV080535Ol20	SHIV-08-05	3-5	Ol-20	3	44	39.992	76.489	39.992	76.489	0														-1	0	0.083	0.173773	0	39.992	76.489	40.143	76.403	0.15	0.645	0.42	0.645	0.42
Churikova100			SHIV-08-05	3-5	Ol-20	3
Churikova91	429	Line2SHIV08053-3Ol16	SHIV-08-05	3-3	Ol-16	3	1	75.126	49.663	75.126	49.663	0												0		-1.32632	0.031	0.126	0.167	-0.031	75.126	49.663	75.319	49.663	0.2	0.592	0.52	0.592	0.52
Churikova91	430	Line3SHIV08053-3Ol16	SHIV-08-05	3-3	Ol-16	3	2	75.131	49.663	75.126	49.663	0.005	38.5225	39.0225	20.4843	0.3589	0.0188	0.0535	0.0219	0.2125	0.0422	0.0218	0.0167	60.2146	77.2453	-1.27368	0.031	0.126	0.167	-0.026	75.126	49.663	75.319	49.663	0.2	0.592	0.52	0.586819	0.52
Churikova91	431	Line4SHIV08053-3Ol16	SHIV-08-05	3-3	Ol-16	3	3	75.136	49.663	75.126	49.663	0.01	39.5676	42.617	16.2749	0.2804	0.0183	0.0944	0.0118	0.1773	0.02	0.0143	0.0319	59.4941	82.3517	-1.22105	0.031	0.126	0.167	-0.021	75.126	49.663	75.319	49.663	0.2	0.592	0.52	0.581637	0.52
Churikova91	432	Line5SHIV08053-3Ol16	SHIV-08-05	3-3	Ol-16	3	4	75.14	49.649	75.126	49.663	0.019799	40.9006	44.5578	15.7541	0.2676	0.0196	0.1128	0.0161	0.1571	0.0207	0.013	0.0315	60.9058	83.4439	-1.11791	0.031	0.126	0.167	-0.011201	75.126	49.663	75.319	49.663	0.2	0.592	0.52	0.577492	0.534508
Churikova91	433	Line6SHIV08053-3Ol16	SHIV-08-05	3-3	Ol-16	3	5	75.147	49.663	75.126	49.663	0.021	39.9628	43.6608	15.9778	0.2552	0.0218	0.1265	0.0113	0.1323	0.0184	0.0158	0.0256	60.2041	82.9627	-1.10526	0.031	0.126	0.167	-0.01	75.126	49.663	75.319	49.663	0.2	0.592	0.52	0.570238	0.52
Churikova91	434	Line7SHIV08053-3Ol16	SHIV-08-05	3-3	Ol-16	3	6	75.151	49.663	75.126	49.663	0.025	39.9427	42.9904	16.4825	0.2644	0.0211	0.131	0.0125	0.1263	0.0172	0.0153	0.0201	60.0454	82.2942	-1.06316	0.031	0.126	0.167	-0.006	75.126	49.663	75.319	49.663	0.2	0.592	0.52	0.566093	0.52
Churikova91	435	Line8SHIV08053-3Ol16	SHIV-08-05	3-3	Ol-16	3	7	75.156	49.663	75.126	49.663	0.03	39.5897	42.847	16.3028	0.2593	0.0223	0.1339	0.008	0.1308	0.0175	0.0132	0.0158	59.7216	82.405	-1.01053	0.031	0.126	0.167	-0.001	75.126	49.663	75.319	49.663	0.2	0.592	0.52	0.560912	0.52
Churikova91	436	Line9SHIV08053-3Ol16	SHIV-08-05	3-3	Ol-16	3	8	75.162	49.663	75.126	49.663	0.036	39.9377	43.5686	15.0035	0.2419	0.0187	0.1336			0.0563	0.0134	0.052	59.0226	83.8049	-0.947368	0.031	0.126	0.167	0.005	75.126	49.663	75.319	49.663	0.2	0.592	0.52	0.554694	0.52
Churikova91	437	Line10SHIV08053-3Ol16	SHIV-08-05	3-3	Ol-16	3	9	75.166	49.663	75.126	49.663	0.04	39.8495	45.2037	13.8194	0.2196	0.0176	0.1486	0.0109	0.1633	0.0193	0.0085	0.0313	59.6024	85.3565	-0.905263	0.031	0.126	0.167	0.009	75.126	49.663	75.319	49.663	0.2	0.592	0.52	0.550549	0.52
Churikova91	438	Line11SHIV08053-3Ol16	SHIV-08-05	3-3	Ol-16	3	10	75.171	49.663	75.126	49.663	0.045	40.3142	45.9127	12.7427	0.202	0.0189	0.1818		0.1351	0.0238	0.0105	0.0548	59.217	86.5241	-0.852632	0.031	0.126	0.167	0.014	75.126	49.663	75.319	49.663	0.2	0.592	0.52	0.545368	0.52
Churikova91	439	Line12SHIV08053-3Ol16	SHIV-08-05	3-3	Ol-16	3	11	75.177	49.663	75.126	49.663	0.051	40.4525	46.6094	12.3172	0.1917	0.0186	0.2176		0.1235	0.0202	0.0105	0.0606	59.4982	87.0855	-0.789474	0.031	0.126	0.167	0.02	75.126	49.663	75.319	49.663	0.2	0.592	0.52	0.53915	0.52
Churikova91	440	Line13SHIV08053-3Ol16	SHIV-08-05	3-3	Ol-16	3	12	75.182	49.663	75.126	49.663	0.056	40.1502	47.0616	11.8229	0.1769	0.0175	0.2583		0.1161	0.0206	0.0103	0.0518	59.4739	87.6441	-0.736842	0.031	0.126	0.167	0.025	75.126	49.663	75.319	49.663	0.2	0.592	0.52	0.533969	0.52
Churikova91	441	Line14SHIV08053-3Ol16	SHIV-08-05	3-3	Ol-16	3	13	75.187	49.663	75.126	49.663	0.061	40.222	47.2332	11.4962	0.1723	0.0177	0.2869	0.0057	0.1091	0.0206	0.0092	0.0419	59.3417	87.9829	-0.684211	0.031	0.126	0.167	0.03	75.126	49.663	75.319	49.663	0.2	0.592	0.52	0.528788	0.52
Churikova91	442	Line15SHIV08053-3Ol16	SHIV-08-05	3-3	Ol-16	3	14	75.192	49.663	75.126	49.663	0.066	40.3779	47.2622	11.2899	0.1693	0.0176	0.3123		0.1068	0.0204	0.0082	0.0484	59.1785	88.1795	-0.631579	0.031	0.126	0.167	0.035	75.126	49.663	75.319	49.663	0.2	0.592	0.52	0.523606	0.52
Churikova91	443	Line16SHIV08053-3Ol16	SHIV-08-05	3-3	Ol-16	3	15	75.197	49.663	75.126	49.663	0.071	40.3124	47.4256	11.2107	0.1663	0.0185	0.3322	0.0069	0.1044	0.0209	0.0103	0.067	59.2855	88.2884	-0.578947	0.031	0.126	0.167	0.04	75.126	49.663	75.319	49.663	0.2	0.592	0.52	0.518425	0.52
Churikova91	444	Line17SHIV08053-3Ol16	SHIV-08-05	3-3	Ol-16	3	16	75.202	49.663	75.126	49.663	0.076	40.5967	47.2571	11.041	0.1604	0.0189	0.3474	0.0054	0.1033	0.0211	0.0069	0.0571	58.9546	88.4087	-0.526316	0.031	0.126	0.167	0.045	75.126	49.663	75.319	49.663	0.2	0.592	0.52	0.513244	0.52
Churikova91	445	Line18SHIV08053-3Ol16	SHIV-08-05	3-3	Ol-16	3	17	75.207	49.663	75.126	49.663	0.081	40.4355	47.5099	10.9817	0.1627	0.0181	0.3532	0.0072	0.1016	0.0214	0.0059	0.0547	59.1558	88.5182	-0.473684	0.031	0.126	0.167	0.05	75.126	49.663	75.319	49.663	0.2	0.592	0.52	0.508062	0.52
Churikova91	446	Line19SHIV08053-3Ol16	SHIV-08-05	3-3	Ol-16	3	18	75.212	49.663	75.126	49.663	0.086	40.6542	47.4919	10.8913	0.1582	0.0177	0.3527	0.0096	0.1016	0.0215	0.007	0.0562	59.0445	88.5981	-0.421053	0.031	0.126	0.167	0.055	75.126	49.663	75.319	49.663	0.2	0.592	0.52	0.502881	0.52
Churikova91	447	Line20SHIV08053-3Ol16	SHIV-08-05	3-3	Ol-16	3	19	75.217	49.663	75.126	49.663	0.091	40.9205	47.4594	10.8451	0.1578	0.0187	0.3537		0.1042	0.0205	0.0083	0.0871	58.9594	88.6341	-0.368421	0.031	0.126	0.167	0.06	75.126	49.663	75.319	49.663	0.2	0.592	0.52	0.497699	0.52
Churikova91	448	Line21SHIV08053-3Ol16	SHIV-08-05	3-3	Ol-16	3	20	75.222	49.663	75.126	49.663	0.096	40.6948	47.6321	10.8735	0.1569	0.0182	0.3537	0.0097	0.1058	0.0254	0.0111	0.0903	59.1753	88.6443	-0.315789	0.031	0.126	0.167	0.065	75.126	49.663	75.319	49.663	0.2	0.592	0.52	0.492518	0.52
Churikova91	449	Line22SHIV08053-3Ol16	SHIV-08-05	3-3	Ol-16	3	21	75.228	49.663	75.126	49.663	0.102	40.6449	47.6441	10.8342	0.1564	0.0194	0.3727		0.1058	0.0239	0.007	0.061	59.1565	88.6832	-0.252632	0.031	0.126	0.167	0.071	75.126	49.663	75.319	49.663	0.2	0.592	0.52	0.486301	0.52
Churikova91	450	Line23SHIV08053-3Ol16	SHIV-08-05	3-3	Ol-16	3	22	75.233	49.663	75.126	49.663	0.107	40.7857	47.4833	10.9053	0.1567	0.0189	0.3767		0.1001	0.0238	0.0108	0.0698	59.0648	88.5833	-0.2	0.031	0.126	0.167	0.076	75.126	49.663	75.319	49.663	0.2	0.592	0.52	0.481119	0.52
Churikova91	451	Line24SHIV08053-3Ol16	SHIV-08-05	3-3	Ol-16	3	23	75.237	49.663	75.126	49.663	0.111	40.5308	47.472	11.0562	0.1592	0.0203	0.386	0.0074	0.0899	0.0215	0.0144	0.0616	59.2125	88.4411	-0.157895	0.031	0.126	0.167	0.08	75.126	49.663	75.319	49.663	0.2	0.592	0.52	0.476974	0.52
Churikova91	452	Line25SHIV08053-3Ol16	SHIV-08-05	3-3	Ol-16	3	24	75.243	49.663	75.126	49.663	0.117	40.4063	47.0169	11.2793	0.1594	0.0171	0.3901	0.0071	0.0851	0.0212	0.0246	0.0416	58.9762	88.1349	-0.0947368	0.031	0.126	0.167	0.086	75.126	49.663	75.319	49.663	0.2	0.592	0.52	0.470756	0.52
Churikova91	453	Line26SHIV08053-3Ol16	SHIV-08-05	3-3	Ol-16	3	25	75.248	49.663	75.126	49.663	0.122	40.3402	46.9645	11.4983	0.1588	0.0207	0.3959	0.0066	0.0871	0.0225	0.0222	0.0395	59.1544	87.9205	-0.0421053	0.031	0.126	0.167	0.091	75.126	49.663	75.319	49.663	0.2	0.592	0.52	0.465575	0.52
Churikova91	454	Line27SHIV08053-3Ol16	SHIV-08-05	3-3	Ol-16	3	26	75.252	49.663	75.126	49.663	0.126	40.2908	46.6323	11.6001	0.1612	0.018	0.3965	0.007	0.0858	0.0202	0.0189	0.0381	58.9211	87.7505	-9.93357e-14	0.031	0.126	0.167	0.095	75.126	49.663	75.319	49.663	0.2	0.592	0.52	0.46143	0.52
Churikova91	455	Line28SHIV08053-3Ol16	SHIV-08-05	3-3	Ol-16	3	27	75.257	49.663	75.126	49.663	0.131	40.3535	46.7925	11.6164	0.1633	0.0182	0.3918	0.0065	0.0882	0.0238	0.0281	0.0386	59.1007	87.7723	0.121951	0.031	0.126	0.167	0.1	75.126	49.663	75.319	49.663	0.2	0.592	0.52	0.456249	0.52
Churikova91	456	Line29SHIV08053-3Ol16	SHIV-08-05	3-3	Ol-16	3	28	75.263	49.663	75.126	49.663	0.137	40.2528	46.6082	11.6678	0.1647	0.0182	0.386	0.0059	0.0895	0.0239	0.0225	0.0368	58.9642	87.6822	0.268293	0.031	0.126	0.167	0.106	75.126	49.663	75.319	49.663	0.2	0.592	0.52	0.450031	0.52
Churikova91	457	Line30SHIV08053-3Ol16	SHIV-08-05	3-3	Ol-16	3	29	75.268	49.663	75.126	49.663	0.142	40.1893	46.7083	11.7777	0.1632	0.0173	0.3855		0.0894	0.0218	0.018	0.0382	59.1632	87.6039	0.390244	0.031	0.126	0.167	0.111	75.126	49.663	75.319	49.663	0.2	0.592	0.52	0.44485	0.52
Churikova91	458	Line31SHIV08053-3Ol16	SHIV-08-05	3-3	Ol-16	3	30	75.273	49.663	75.126	49.663	0.147	40.419	46.6368	11.6663	0.1614	0.0196	0.3875	0.0063	0.0898	0.0229	0.0173	0.0366	58.9906	87.6902	0.512195	0.031	0.126	0.167	0.116	75.126	49.663	75.319	49.663	0.2	0.592	0.52	0.439668	0.52
Churikova91	459	Line32SHIV08053-3Ol16	SHIV-08-05	3-3	Ol-16	3	31	75.278	49.663	75.126	49.663	0.152	40.4049	47.0049	11.6977	0.1606	0.0188	0.3834		0.0897	0.0237	0.0185	0.0388	59.3788	87.746	0.634146	0.031	0.126	0.167	0.121	75.126	49.663	75.319	49.663	0.2	0.592	0.52	0.434487	0.52
Churikova91	460	Line33SHIV08053-3Ol16	SHIV-08-05	3-3	Ol-16	3	32	75.283	49.663	75.126	49.663	0.157	40.229	47.0628	11.6482	0.164	0.0179	0.3836	0.0071	0.0896	0.0229	0.0199	0.0391	59.3961	87.8047	0.756098	0.031	0.126	0.167	0.126	75.126	49.663	75.319	49.663	0.2	0.592	0.52	0.429306	0.52
Churikova91	461	Line34SHIV08053-3Ol16	SHIV-08-05	3-3	Ol-16	3	33	75.288	49.663	75.126	49.663	0.162	40.4619	46.6406	11.6757	0.1656	0.0191	0.3841		0.0895	0.0255	0.0267	0.0426	59.0001	87.6824	0.878049	0.031	0.126	0.167	0.131	75.126	49.663	75.319	49.663	0.2	0.592	0.52	0.424124	0.52
Churikova91	462	Line35SHIV08053-3Ol16	SHIV-08-05	3-3	Ol-16	3	34	75.293	49.663	75.126	49.663	0.167	40.1757	47.0526	11.6716	0.1616	0.0197	0.3784	0.008	0.0901	0.0235	0.0308	0.046	59.4055	87.7809	1	0.303	0.208	0.167	0.136	75.126	49.663	75.319	49.663	0.2	0.592	0.52	0.418943	0.52
Churikova91	463	Line36SHIV08053-3Ol16	SHIV-08-05	3-3	Ol-16	3	35	75.298	49.663	75.126	49.663	0.172	40.5859	46.8408	11.6978	0.1622	0.0183	0.3749	0.0102	0.0894	0.0288	0.0337	0.0516	59.2224	87.7082	0.878049	0.303	0.208	0.167	0.131	75.126	49.663	75.319	49.663	0.2	0.592	0.52	0.413762	0.52
Churikova91	464	Line37SHIV08053-3Ol16	SHIV-08-05	3-3	Ol-16	3	36	75.303	49.663	75.126	49.663	0.177	40.3479	46.7164	11.7009	0.1619	0.0187	0.3751	0.006	0.0901	0.0257	0.0371	0.052	59.0948	87.6767	0.756098	0.303	0.208	0.167	0.126	75.126	49.663	75.319	49.663	0.2	0.592	0.52	0.40858	0.52
Churikova91	465	Line38SHIV08053-3Ol16	SHIV-08-05	3-3	Ol-16	3	37	75.308	49.663	75.126	49.663	0.182	40.673	46.6073	11.6876	0.1647	0.0175	0.3778	0.0053	0.089	0.0233	0.0271	0.0475	58.9725	87.6637	0.634146	0.303	0.208	0.167	0.121	75.126	49.663	75.319	49.663	0.2	0.592	0.52	0.403399	0.52
Churikova91	466	Line39SHIV08053-3Ol16	SHIV-08-05	3-3	Ol-16	3	38	75.314	49.663	75.126	49.663	0.188	40.5282	46.9047	11.7112	0.1601	0.019	0.381	0.0053	0.0895	0.0241	0.0222	0.0403	59.2949	87.7106	0.487805	0.303	0.208	0.167	0.115	75.126	49.663	75.319	49.663	0.2	0.592	0.52	0.397181	0.52
Churikova91	467	Line40SHIV08053-3Ol16	SHIV-08-05	3-3	Ol-16	3	39	75.319	49.663	75.126	49.663	0.193	40.5406	46.7667	11.7334	0.1647	0.0175	0.3827	0.0069	0.0895	0.0233	0.0207	0.042	59.1847	87.6583	0.365854	0.303	0.208	0.167	0.11	75.126	49.663	75.319	49.663	0.2	0.592	0.52	0.392	0.52
Churikova91			SHIV-08-05	3-3	Ol-16	3
Churikova79	492	Line1SHIV0805Ol6	SHIV-08-05	17	Ol-6-2	4	1	32.826	45.525	32.826	45.525	0	40.3345											0		-1.06112	0.0045	0.0781302	0.173142	-0.0045	32.826	45.525	32.806	45.2	0.475	0.365	0.175	0.365	0.175
Churikova79	493	Line2SHIV0805Ol6	SHIV-08-05	17	Ol-6-2	4	2	32.824	45.516	32.826	45.525	0.00921954	40.0857	43.7946	15.7293	0.2504	0.0196	0.1345	0.0076	0.1173	0.0193616	0.0193616	0.0204594	60.0727	83.2258	-0.935902	0.0045	0.0781302	0.173142	0.00471954	32.826	45.525	32.806	45.2	0.475	0.365	0.175	0.367918	0.188129
Churikova79	494	Line3SHIV0805Ol6	SHIV-08-05	17	Ol-6-2	4	3	32.824	45.508	32.826	45.525	0.0171172	40.2148	46.1526	12.8793	0.2067	0.0186	0.1697	0.0123	0.1298	0.0210312	0.00871291	0.0383568	59.59	86.4604	-0.82864	0.0045	0.0781302	0.173142	0.0126172	32.826	45.525	32.806	45.2	0.475	0.365	0.175	0.367918	0.199799
Churikova79	495	Line4SHIV0805Ol6	SHIV-08-05	17	Ol-6-2	4	4	32.824	45.499	32.826	45.525	0.0260768	40.6164	47.1555	11.4464	0.1757	0.0165	0.2577	0.0099	0.1146	0.0234294	0.0116146	0.047059	59.1997	88.0114	-0.706957	0.0045	0.0781302	0.173142	0.0215768	32.826	45.525	32.806	45.2	0.475	0.365	0.175	0.367918	0.212928
Churikova79	496	Line5SHIV0805Ol6	SHIV-08-05	17	Ol-6-2	4	5	32.823	45.492	32.826	45.525	0.0331361	40.6941	48.1668	10.9088	0.1616	0.0184	0.3332	0.0081	0.1085	0.0238854	0.011246	0.0447851	59.7293	88.7238	-0.611082	0.0045	0.0781302	0.173142	0.0286361	32.826	45.525	32.806	45.2	0.475	0.365	0.175	0.369376	0.22314
Churikova79	497	Line6SHIV0805Ol6	SHIV-08-05	17	Ol-6-2	4	6	32.822	45.483	32.826	45.525	0.04219	40.5747	48.2678	10.2158	0.1494	0.0158	0.3693		0.1107	0.0291571	0.00781531	0.0631237	59.158	89.3838	-0.488117	0.0045	0.0781302	0.173142	0.03769	32.826	45.525	32.806	45.2	0.475	0.365	0.175	0.370835	0.236269
Churikova79	498	Line7SHIV0805Ol6	SHIV-08-05	17	Ol-6-2	4	7	32.822	45.475	32.826	45.525	0.0501597	40.4584	48.0854	10.0248	0.1485	0.0167	0.4051	0.008	0.1099	0.0328921	0.0181058	0.109037	58.8313	89.5262	-0.379877	0.0045	0.0781302	0.173142	0.0456597	32.826	45.525	32.806	45.2	0.475	0.365	0.175	0.370835	0.247939
Churikova79	499	Line8SHIV0805Ol6	SHIV-08-05	17	Ol-6-2	4	8	32.822	45.467	32.826	45.525	0.0581378	40.7389	48.2748	9.9655	0.1429	0.0163	0.4159	0.0088	0.1094	0.0294456	0.0278431	0.115779	58.963	89.6183	-0.271525	0.0045	0.0781302	0.173142	0.0536378	32.826	45.525	32.806	45.2	0.475	0.365	0.175	0.370835	0.259609
Churikova79	500	Line9SHIV0805Ol6	SHIV-08-05	17	Ol-6-2	4	9	32.822	45.459	32.826	45.525	0.0661211	40.4162	48.2771	10.0333	0.151	0.0157	0.4261		0.1074	0.0309284	0.00964003	0.113772	59.0415	89.5555	-0.1631	0.0045	0.0781302	0.173142	0.0616211	32.826	45.525	32.806	45.2	0.475	0.365	0.175	0.370835	0.271279
Churikova79	501	Line10SHIV0805Ol6	SHIV-08-05	17	Ol-6-2	4	10	32.822	45.451	32.826	45.525	0.074108	40.8259	47.564	10.4632	0.1586	0.0147	0.4208	0.008	0.113	0.0335836	0.0258644	0.124009	58.7759	89.0118	-0.0546262	0.0045	0.0781302	0.173142	0.069608	32.826	45.525	32.806	45.2	0.475	0.365	0.175	0.370835	0.28295
Churikova79	502	Line11SHIV0805Ol6	SHIV-08-05	17	Ol-6-2	4	11	32.821	45.443	32.826	45.525	0.0821523	40.7978	47.2973	11.4381	0.167	0.0167	0.2917	0.0058	0.1165	0.021057	0.0054888	0.0464053	59.3542	88.0507	0.0423332	0.0045	0.0781302	0.173142	0.0776523	32.826	45.525	32.806	45.2	0.475	0.365	0.175	0.372294	0.29462
Churikova79	503	Line12SHIV0805Ol6	SHIV-08-05	17	Ol-6-2	4	12	32.821	45.434	32.826	45.525	0.0911373	40.7392	46.6539	12.1553	0.1812	0.0192	0.2621	0.0056	0.1121	0.0252508	0.00479066	0.0361296	59.4147	87.2442	0.1369	0.0045	0.0781302	0.173142	0.0866373	32.826	45.525	32.806	45.2	0.475	0.365	0.175	0.372294	0.307749
Churikova79	504	Line13SHIV0805Ol6	SHIV-08-05	17	Ol-6-2	4	13	32.821	45.426	32.826	45.525	0.0991262	40.1387	46.5639	12.2886	0.1843	0.0181	0.2571		0.1116	0.0240894	0.00391453	0.0348293	59.4477	87.1006	0.220984	0.0045	0.0781302	0.173142	0.0946262	32.826	45.525	32.806	45.2	0.475	0.365	0.175	0.372294	0.319419
Churikova79	505	Line14SHIV0805Ol6	SHIV-08-05	17	Ol-6-2	4	14	32.821	45.419	32.826	45.525	0.106118	40.5502	46.589	12.4457	0.1803	0.0184	0.2569	0.0076	0.112	0.0242456	0.00259418	0.037416	59.6341	86.9634	0.294572	0.0045	0.0781302	0.173142	0.101618	32.826	45.525	32.806	45.2	0.475	0.365	0.175	0.372294	0.329631
Churikova79	506	Line15SHIV0805Ol6	SHIV-08-05	17	Ol-6-2	4	15	32.82	45.41	32.826	45.525	0.115156	40.5612	46.7358	12.2078	0.1817	0.0164	0.2483	0.0071	0.1107	0.0259641	0.0049931	0.0380475	59.5338	87.2157	0.389703	0.0045	0.0781302	0.173142	0.110656	32.826	45.525	32.806	45.2	0.475	0.365	0.175	0.373753	0.34276
Churikova79	507	Line16SHIV0805Ol6	SHIV-08-05	17	Ol-6-2	4	16	32.819	45.402	32.826	45.525	0.123199	40.3198	46.607	12.2963	0.18	0.0177	0.2463	0.0094	0.1122	0.0347464	0.0068091	0.0362484	59.5036	87.104	0.474352	0.0045	0.0781302	0.173142	0.118699	32.826	45.525	32.806	45.2	0.475	0.365	0.175	0.375211	0.35443
Churikova79	508	Line17SHIV0805Ol6	SHIV-08-05	17	Ol-6-2	4	17	32.819	45.394	32.826	45.525	0.131187	40.4516	46.6065	12.1953	0.1801	0.0184	0.2471	0.0123	0.1131	0.0264284	0.00480516	0.0371399	59.3992	87.1962	0.558425	0.0045	0.0781302	0.173142	0.126687	32.826	45.525	32.806	45.2	0.475	0.365	0.175	0.375211	0.3661
Churikova79	509	Line18SHIV0805Ol6	SHIV-08-05	17	Ol-6-2	4	18	32.819	45.386	32.826	45.525	0.139176	40.2965	46.7775	12.1412	0.1821	0.0192	0.2457	0.0106	0.1118	0.0267393	0.00400589	0.0376554	59.5148	87.2865	0.642512	0.0045	0.0781302	0.173142	0.134676	32.826	45.525	32.806	45.2	0.475	0.365	0.175	0.375211	0.37777
Churikova79	510	Line19SHIV0805Ol6	SHIV-08-05	17	Ol-6-2	4	19	32.819	45.378	32.826	45.525	0.147167	40.1835	46.9309	12.0828	0.183	0.0172	0.2426	0.0091	0.1112	0.0277474	0.00520891	0.0358613	59.6045	87.3761	0.726612	0.0045	0.0781302	0.173142	0.142667	32.826	45.525	32.806	45.2	0.475	0.365	0.175	0.375211	0.38944
Churikova79	511	Line20SHIV0805Ol6	SHIV-08-05	17	Ol-6-2	4	20	32.811	45.37	32.826	45.525	0.155724	40.5877	46.7598	12.234	0.1779	0.0166	0.237	0.0108	0.1108	0.0269448	0.00528917	0.0378225	59.5738	87.1975	0.81668	0.0045	0.0781302	0.173142	0.151224	32.826	45.525	32.806	45.2	0.475	0.365	0.175	0.386882	0.401111
Churikova79	513	Line22SHIV0805Ol6	SHIV-08-05	17	Ol-6-2	4	22	32.819	45.352	32.826	45.525	0.173142	40.6065	46.9962	12.1079	0.1798	0.0193	0.2408	0.0083	0.112	0.0246168	0.0053818	0.0370747	59.6889	87.3685	1	0.331	0.244	0.173142	0.157858	32.826	45.525	32.806	45.2	0.475	0.365	0.175	0.375211	0.427369
Churikova79	514	Line23SHIV0805Ol6	SHIV-08-05	17	Ol-6-2	4	23	32.818	45.346	32.826	45.525	0.179179	40.2129	46.8867	12.1512	0.1775	0.0154	0.2393	0.0078	0.1119	0.0236313	0.0049065	0.0364483	59.6134	87.3032	0.9148	0.331	0.244	0.173142	0.151821	32.826	45.525	32.806	45.2	0.475	0.365	0.175	0.37667	0.436121
Churikova79	515	Line24SHIV0805Ol6	SHIV-08-05	17	Ol-6-2	4	24	32.817	45.337	32.826	45.525	0.188215	40.2529	46.7123	12.1181	0.1781	0.0179	0.2396	0.0137	0.11	0.0257741	0.00661903	0.0377084	59.4155	87.2921	0.78727	0.331	0.244	0.173142	0.142785	32.826	45.525	32.806	45.2	0.475	0.365	0.175	0.378129	0.44925
Churikova79	516	Line25SHIV0805Ol6	SHIV-08-05	17	Ol-6-2	4	25	32.817	45.329	32.826	45.525	0.196207	40.1236	46.6066	12.2004	0.1818	0.0166	0.2417	0.0109	0.1113	0.0282223	0.00753265	0.0381654	59.3975	87.1916	0.674492	0.331	0.244	0.173142	0.134793	32.826	45.525	32.806	45.2	0.475	0.365	0.175	0.378129	0.460921
Churikova79	517	Line26SHIV0805Ol6	SHIV-08-05	17	Ol-6-2	4	26	32.816	45.321	32.826	45.525	0.204245	40.3678	46.4044	12.1838	0.1817	0.0183	0.2408	0.0057	0.1092	0.0269125	0.00763191	0.0359503	59.1708	87.1582	0.561049	0.331	0.244	0.173142	0.126755	32.826	45.525	32.806	45.2	0.475	0.365	0.175	0.379588	0.472591
Churikova79	519	Line28SHIV0805Ol6	SHIV-08-05	17	Ol-6-2	4	28	32.816	45.304	32.826	45.525	0.221226	40.5655	46.645	12.2797	0.181	0.0183	0.2473	0.0122	0.1093	0.0267657	0.00539309	0.0375519	59.5196	87.1283	0.3214	0.331	0.244	0.173142	0.109774	32.826	45.525	32.806	45.2	0.475	0.365	0.175	0.379588	0.49739
Churikova79	520	Line29SHIV0805Ol6	SHIV-08-05	17	Ol-6-2	4	29	32.816	45.297	32.826	45.525	0.228219	40.2708	46.7498	12.2318	0.1809	0.0166	0.2572	0.0137	0.1127	0.0250244	0.00520507	0.0389379	59.5877	87.1972	0.222709	0.331	0.244	0.173142	0.102781	32.826	45.525	32.806	45.2	0.475	0.365	0.175	0.379588	0.507602
Churikova79	521	Line30SHIV0805Ol6	SHIV-08-05	17	Ol-6-2	4	30	32.816	45.288	32.826	45.525	0.237211	40.5789	46.9685	11.927	0.1741	0.0173	0.2648	0.0085	0.1162	0.0233718	0.0043947	0.0375547	59.4998	87.5273	0.0958125	0.331	0.244	0.173142	0.0937891	32.826	45.525	32.806	45.2	0.475	0.365	0.175	0.379588	0.520731
Churikova79	522	Line31SHIV0805Ol6	SHIV-08-05	17	Ol-6-2	4	31	32.815	45.281	32.826	45.525	0.244248	40.31	47.5198	11.0502	0.1613	0.0185	0.3526		0.1152	0.0309041	0.0173585	0.0829796	59.2485	88.4569	-0.00284856	0.331	0.244	0.173142	0.0867522	32.826	45.525	32.806	45.2	0.475	0.365	0.175	0.381047	0.530942
Churikova79	523	Line32SHIV0805Ol6	SHIV-08-05	17	Ol-6-2	4	32	32.815	45.273	32.826	45.525	0.25224	40.8341	47.7454	10.2567	0.1493	0.0172	0.4255	0.0077	0.1119	0.0377971	0.0275708	0.130435	58.7515	89.2418	-0.0947122	0.331	0.244	0.173142	0.07876	32.826	45.525	32.806	45.2	0.475	0.365	0.175	0.381047	0.542612
Churikova79	524	Line33SHIV0805Ol6	SHIV-08-05	17	Ol-6-2	4	33	32.815	45.264	32.826	45.525	0.261232	40.6116	48.1767	9.9866	0.147	0.0175	0.4118	0.0064	0.1097	0.0298114	0.0154578	0.114227	58.8855	89.5796	-0.198065	0.331	0.244	0.173142	0.0697683	32.826	45.525	32.806	45.2	0.475	0.365	0.175	0.381047	0.555741
Churikova79	526	Line35SHIV0805Ol6	SHIV-08-05	17	Ol-6-2	4	35	32.814	45.248	32.826	45.525	0.27726	40.9208	48.3971	10.0797	0.1474	0.0187	0.3786	0.0065	0.1107	0.0271554	0.0105826	0.0668901	59.1659	89.5355	-0.382297	0.331	0.244	0.173142	0.0537402	32.826	45.525	32.806	45.2	0.475	0.365	0.175	0.382505	0.579082
Churikova79	527	Line36SHIV0805Ol6	SHIV-08-05	17	Ol-6-2	4	36	32.813	45.24	32.826	45.525	0.285296	40.7035	48.1443	10.4105	0.1536	0.0168	0.36	0.01	0.1103	0.0251027	0.0065007	0.0486052	59.2306	89.1787	-0.474671	0.331	0.244	0.173142	0.0457037	32.826	45.525	32.806	45.2	0.475	0.365	0.175	0.383964	0.590752
Churikova79	528	Line37SHIV0805Ol6	SHIV-08-05	17	Ol-6-2	4	37	32.813	45.232	32.826	45.525	0.293288	40.416	47.6818	10.9742	0.1653	0.0182	0.3207	0.0072	0.1082	0.0259585	0.00871965	0.0485093	59.3016	88.5617	-0.566532	0.331	0.244	0.173142	0.0377117	32.826	45.525	32.806	45.2	0.475	0.365	0.175	0.383964	0.602422
Churikova79	529	Line38SHIV0805Ol6	SHIV-08-05	17	Ol-6-2	4	38	32.806	45.224	32.826	45.525	0.301664	40.391	47.4806	11.2079	0.1748	0.019	0.2856		0.1126	0.0255622	0.00882148	0.0466135	59.3061	88.3029	-0.662801	0.331	0.244	0.173142	0.0293363	32.826	45.525	32.806	45.2	0.475	0.365	0.175	0.394176	0.614092
Churikova79	530	Line39SHIV0805Ol6	SHIV-08-05	17	Ol-6-2	4	39	32.806	45.215	32.826	45.525	0.310644	39.9556	46.7094	12.1312	0.189	0.0193	0.2231	0.0089	0.1233	0.0245358	0.0121674	0.0503789	59.4287	87.2795	-0.766029	0.331	0.244	0.173142	0.0203555	32.826	45.525	32.806	45.2	0.475	0.365	0.175	0.394176	0.627221
Churikova79	531	Line40SHIV0805Ol6	SHIV-08-05	17	Ol-6-2	4	40	32.806	45.208	32.826	45.525	0.31763	39.9314	45.3248	13.9724	0.2188	0.0185	0.1461	0.006	0.1334	0.0223393	0.0130229	0.037566	59.8423	85.252	-0.846325	0.331	0.244	0.173142	0.0133697	32.826	45.525	32.806	45.2	0.475	0.365	0.175	0.394176	0.637433
Churikova79	532	Line41SHIV0805Ol6	SHIV-08-05	17	Ol-6-2	4	41	32.806	45.2	32.826	45.525	0.325615	39.7664	43.9953	15.7242	0.2528	0.0198	0.1312	0.0104	0.1326	0.0246734	0.024174	0.0260719	60.291	83.2941	-0.938101	0.331	0.244	0.173142	0.0053852	32.826	45.525	32.806	45.2	0.475	0.365	0.175	0.394176	0.649103
Churikova79	533	Line42SHIV0805Ol6	SHIV-08-05	17	Ol-6-2	4	42	32.807	45.19	32.826	45.525	0.335538														-1.05217	0.331	0.244	0.173142	-0.00453837
Churikova66	152	Line1SHIV08-05ol6	SHIV-08-05	17	Ol-6-1	4	1	34.574	46.55	34.299	46.55	0.275	40.14	47.16	12.19	0.1659	0.0213	0.2296		0.1086	0.0167	0.000846771	0.0338	59.8921	87.3323	1	0.025	0.391	0.275	0.25	34.299	46.55	34.574	46.55	0.4	0.86	0.37	0.46	0.37
Churikova66	153	Line2SHIV08-05ol6	SHIV-08-05	17	Ol-6-1	4	2	34.568	46.55	34.299	46.55	0.269	40.14	47.17	12.22	0.1707	0.0243	0.2276		0.112	0.02	0.00468319	0.0314	59.9446	87.3074	0.948276	0.025	0.159	0.275	0.244	34.299	46.55	34.574	46.55	0.4	0.86	0.37	0.468727	0.37
Churikova66	154	Line3SHIV08-05ol6	SHIV-08-05	17	Ol-6-1	4	3	34.562	46.55	34.299	46.55	0.263	40.09	47.23	12.17	0.1795	0.0213	0.2355		0.1125	0.0176	0.00409297	0.0331	59.9664	87.3668	0.896552	0.025	0.159	0.275	0.238	34.299	46.55	34.574	46.55	0.4	0.86	0.37	0.477455	0.37
Churikova66	155	Line4SHIV08-05ol6	SHIV-08-05	17	Ol-6-1	4	4	34.555	46.55	34.299	46.55	0.256	40.01	47.14	12.24	0.1763	0.0136	0.2295		0.1121	0.0198	0.00214525	0.0407	59.9313	87.2822	0.836207	0.025	0.159	0.275	0.231	34.299	46.55	34.574	46.55	0.4	0.86	0.37	0.487636	0.37
Churikova66	157	Line6SHIV08-05ol6	SHIV-08-05	17	Ol-6-1	4	6	34.54	46.546	34.299	46.55	0.241033	40.14	47.05	12.15	0.1795	0.0145	0.2321		0.1124	0.0189	0.00468319	0.0291	59.7574	87.3428	0.707183	0.025	0.159	0.275	0.216033	34.299	46.55	34.574	46.55	0.4	0.86	0.37	0.509455	0.375818
Churikova66	158	Line7SHIV08-05ol6	SHIV-08-05	17	Ol-6-1	4	7	34.537	46.55	34.299	46.55	0.238	40.06	46.99	12.37	0.172	0.0229	0.234		0.1157	0.0222	0.00279449	0.0325	59.9268	87.1288	0.681034	0.025	0.159	0.275	0.213	34.299	46.55	34.574	46.55	0.4	0.86	0.37	0.513818	0.37
Churikova66	159	Line8SHIV08-05ol6	SHIV-08-05	17	Ol-6-1	4	8	34.531	46.55	34.299	46.55	0.232	40.04	47.21	12.31	0.179	0.0148	0.2449		0.1106	0.022	0.00533243	0.0301	60.0913	87.2353	0.62931	0.025	0.159	0.275	0.207	34.299	46.55	34.574	46.55	0.4	0.86	0.37	0.522545	0.37
Churikova66	160	Line9SHIV08-05ol6	SHIV-08-05	17	Ol-6-1	4	9	34.525	46.55	34.299	46.55	0.226	40.07	46.9	12.34	0.1743	0.0179	0.2404		0.1146	0.0196	0.00409297	0.0382	59.8068	87.1345	0.577586	0.025	0.159	0.275	0.201	34.299	46.55	34.574	46.55	0.4	0.86	0.37	0.531273	0.37
Churikova66	161	Line10SHIV08-05ol6	SHIV-08-05	17	Ol-6-1	4	10	34.519	46.55	34.299	46.55	0.22	40.1	47.05	12.37	0.177	0.0202	0.2524		0.1169	0.0205	0.00728016	0.0374	60.007	87.1431	0.525862	0.025	0.159	0.275	0.195	34.299	46.55	34.574	46.55	0.4	0.86	0.37	0.54	0.37
Churikova66	162	Line11SHIV08-05ol6	SHIV-08-05	17	Ol-6-1	4	11	34.513	46.55	34.299	46.55	0.214	40.2	47.05	12.38	0.1792	0.0165	0.257		0.1142	0.0246	0.00279449	0.0436	60.0215	87.134	0.474138	0.025	0.159	0.275	0.189	34.299	46.55	34.574	46.55	0.4	0.86	0.37	0.548727	0.37
Churikova66	163	Line12SHIV08-05ol6	SHIV-08-05	17	Ol-6-1	4	12	34.507	46.55	34.299	46.55	0.208	40.15	46.95	12.33	0.1748	0.0159	0.2482		0.1141	0.0202	0.00214525	0.0365	59.8532	87.1555	0.422414	0.025	0.159	0.275	0.183	34.299	46.55	34.574	46.55	0.4	0.86	0.37	0.557455	0.37
Churikova66	164	Line13SHIV08-05ol6	SHIV-08-05	17	Ol-6-1	4	13	34.501	46.55	34.299	46.55	0.202	40.15	47.15	12.34	0.1714	0.0125	0.2531		0.1116	0.0196	0.00857864	0.0301	60.0582	87.194	0.37069	0.025	0.159	0.275	0.177	34.299	46.55	34.574	46.55	0.4	0.86	0.37	0.566182	0.37
Churikova66	165	Line14SHIV08-05ol6	SHIV-08-05	17	Ol-6-1	4	14	34.494	46.55	34.299	46.55	0.195	40.06	47.01	12.27	0.1754	0.0214	0.2564		0.1122	0.0141	0.0079294	0.0396	59.8595	87.2243	0.310345	0.025	0.159	0.275	0.17	34.299	46.55	34.574	46.55	0.4	0.86	0.37	0.576364	0.37
Churikova66	166	Line15SHIV08-05ol6	SHIV-08-05	17	Ol-6-1	4	15	34.488	46.55	34.299	46.55	0.189	40.29	46.96	12.37	0.1779	0.0194	0.2466		0.1195	0.0197	0.00663092	0.0393	59.9131	87.1216	0.258621	0.025	0.159	0.275	0.164	34.299	46.55	34.574	46.55	0.4	0.86	0.37	0.585091	0.37
Churikova66	167	Line16SHIV08-05ol6	SHIV-08-05	17	Ol-6-1	4	16	34.482	46.55	34.299	46.55	0.183	40.24	46.96	12.34	0.1865	0.0142	0.2613		0.1197	0.0177	0.00663092	0.0432	59.8994	87.1488	0.206897	0.025	0.159	0.275	0.158	34.299	46.55	34.574	46.55	0.4	0.86	0.37	0.593818	0.37
Churikova66	168	Line17SHIV08-05ol6	SHIV-08-05	17	Ol-6-1	4	17	34.476	46.55	34.299	46.55	0.177	40.31	46.99	12.33	0.1808	0.0297	0.2496		0.1208	0.0176	0.00279449	0.033	59.9185	87.1651	0.155172	0.025	0.159	0.275	0.152	34.299	46.55	34.574	46.55	0.4	0.86	0.37	0.602545	0.37
Churikova66	169	Line18SHIV08-05ol6	SHIV-08-05	17	Ol-6-1	4	18	34.47	46.55	34.299	46.55	0.171	40.24	47.25	12.17	0.1778	0.0234	0.2691		0.1194	0.0221	0.00344373	0.0393	60.0318	87.3715	0.103448	0.025	0.159	0.275	0.146	34.299	46.55	34.574	46.55	0.4	0.86	0.37	0.611273	0.37
Churikova66	170	Line19SHIV08-05ol6	SHIV-08-05	17	Ol-6-1	4	19	34.464	46.55	34.299	46.55	0.165	40.23	47.58	11.76	0.1665	0.0207	0.2774		0.1201	0.0183	0.00149601	0.0329	59.943	87.8194	0.0517241	0.025	0.159	0.275	0.14	34.299	46.55	34.574	46.55	0.4	0.86	0.37	0.62	0.37
Churikova66	171	Line20SHIV08-05ol6	SHIV-08-05	17	Ol-6-1	4	20	34.458	46.55	34.299	46.55	0.159	40.45	48.06	11.07	0.148	0.0251	0.3405		0.1149	0.0317	0.014	0.0485	59.7902	88.5537	0	0.025	0.159	0.275	0.134	34.299	46.55	34.574	46.55	0.4	0.86	0.37	0.628727	0.37
Churikova66	172	Line21SHIV08-05ol6	SHIV-08-05	17	Ol-6-1	4	21	34.452	46.55	34.299	46.55	0.153	40.19	48.37	10.64	0.148	0.015	0.3931		0.1133	0.0369	0.0105264	0.0584	59.7163	89.0122	-0.0447761	0.025	0.159	0.275	0.128	34.299	46.55	34.574	46.55	0.4	0.86	0.37	0.637455	0.37
Churikova66	173	Line22SHIV08-05ol6	SHIV-08-05	17	Ol-6-1	4	22	34.446	46.55	34.299	46.55	0.147	40.18	48.66	10.21	0.148	0.0167	0.4013		0.111	0.0229	0.00663092	0.0543	59.5699	89.4657	-0.0895522	0.025	0.159	0.275	0.122	34.299	46.55	34.574	46.55	0.4	0.86	0.37	0.646182	0.37
Churikova66	174	Line23SHIV08-05ol6	SHIV-08-05	17	Ol-6-1	4	23	34.44	46.55	34.299	46.55	0.141	40.04	48.79	10.13	0.1496	0.017	0.4149		0.1129	0.021	0.00728016	0.0627	59.6354	89.5646	-0.134328	0.025	0.159	0.275	0.116	34.299	46.55	34.574	46.55	0.4	0.86	0.37	0.654909	0.37
Churikova66	175	Line24SHIV08-05ol6	SHIV-08-05	17	Ol-6-1	4	24	34.433	46.55	34.299	46.55	0.134	39.93	48.74	10.04	0.1422	0.0165	0.41		0.1112	0.0265	0.00728016	0.0586	59.4864	89.6382	-0.186567	0.025	0.159	0.275	0.109	34.299	46.55	34.574	46.55	0.4	0.86	0.37	0.665091	0.37
Churikova66	176	Line25SHIV08-05ol6	SHIV-08-05	17	Ol-6-1	4	25	34.427	46.55	34.299	46.55	0.128	40.26	48.84	10.04	0.1396	0.0247	0.3973		0.1105	0.0251	0.00987712	0.047	59.5772	89.6572	-0.231343	0.025	0.159	0.275	0.103	34.299	46.55	34.574	46.55	0.4	0.86	0.37	0.673818	0.37
Churikova66	177	Line26SHIV08-05ol6	SHIV-08-05	17	Ol-6-1	4	26	34.421	46.553	34.299	46.55	0.122037	40.17	48.64	10.08	0.1476	0.0139	0.398		0.1138	0.0231	0.00987712	0.0468	59.4164	89.5821	-0.275844	0.025	0.159	0.275	0.0970369	34.299	46.55	34.574	46.55	0.4	0.86	0.37	0.682545	0.365636
Churikova66	178	Line27SHIV08-05ol6	SHIV-08-05	17	Ol-6-1	4	27	34.416	46.553	34.299	46.55	0.117038	40.7	48.89	10.12	0.1435	0.0238	0.3883		0.1097	0.0281	0.0121	0.0566	59.7034	89.5929	-0.313146	0.025	0.159	0.275	0.0920385	34.299	46.55	34.574	46.55	0.4	0.86	0.37	0.689818	0.365636
Churikova66	179	Line28SHIV08-05ol6	SHIV-08-05	17	Ol-6-1	4	28	34.401	46.543	34.299	46.55	0.10224	40.01	48.56	10.48	0.1434	0.0202			0.1141	0.0199	0.00279449	0.033	59.3376		-0.423583	0.025	0.159	0.275	0.0772399	34.299	46.55	34.574	46.55	0.4	0.86	0.37	0.711636	0.380182
Churikova66	180	Line29SHIV08-05ol6	SHIV-08-05	17	Ol-6-1	4	29	34.396	46.549	34.299	46.55	0.0970052	40.6	48.61	10.42	0.1452	0.019	0.3668		0.1095	0.0176	0.0105264	0.0397	59.6881	89.2625	-0.462648	0.025	0.159	0.275	0.0720052	34.299	46.55	34.574	46.55	0.4	0.86	0.37	0.718909	0.371455
Churikova66	181	Line30SHIV08-05ol6	SHIV-08-05	17	Ol-6-1	4	30	34.391	46.55	34.299	46.55	0.092	40.14	48.2	10.63	0.1527	0.0252	0.3482		0.1077	0.0255	0.00922788	0.0431	59.4893	88.987	-0.5	0.025	0.159	0.275	0.067	34.299	46.55	34.574	46.55	0.4	0.86	0.37	0.726182	0.37
Churikova66	182	Line31SHIV08-05ol6	SHIV-08-05	17	Ol-6-1	4	31	34.391	46.55	34.299	46.55	0.092	40.68	48.36	10.53	0.1577	0.0272	0.348		0.1083	0.0272	0.00668994	0.038	59.5584	89.1115	-0.5	0.025	0.159	0.275	0.067	34.299	46.55	34.574	46.55	0.4	0.86	0.37	0.726182	0.37
Churikova66	183	Line32SHIV08-05ol6	SHIV-08-05	17	Ol-6-1	4	32	34.385	46.55	34.299	46.55	0.086	40.08	48.01	10.91	0.1663	0.0157	0.339		0.1042	0.0166	0.00798842	0.0361	59.5618	88.69	-0.544776	0.025	0.159	0.275	0.061	34.299	46.55	34.574	46.55	0.4	0.86	0.37	0.734909	0.37
Churikova66	184	Line33SHIV08-05ol6	SHIV-08-05	17	Ol-6-1	4	33	34.379	46.55	34.299	46.55	0.08	40.35	47.85	11.23	0.1638	0.0196	0.3067		0.1068	0.0193	0.0060407	0.0365	59.6962	88.3625	-0.589552	0.025	0.159	0.275	0.055	34.299	46.55	34.574	46.55	0.4	0.86	0.37	0.743636	0.37
Churikova66	185	Line34SHIV08-05ol6	SHIV-08-05	17	Ol-6-1	4	34	34.372	46.55	34.299	46.55	0.073	40.33	47.62	11.48	0.1615	0.0173	0.2698		0.1108	0.0178	0.00863766	0.0241	59.6772	88.0837	-0.641791	0.025	0.159	0.275	0.048	34.299	46.55	34.574	46.55	0.4	0.86	0.37	0.753818	0.37
Churikova66	186	Line35SHIV08-05ol6	SHIV-08-05	17	Ol-6-1	4	35	34.366	46.55	34.299	46.55	0.067	40.13	47.5	11.78	0.1717	0.0247	0.2416		0.1128	0.0146	0.00733918	0.0283	59.8454	87.7832	-0.686567	0.025	0.159	0.275	0.042	34.299	46.55	34.574	46.55	0.4	0.86	0.37	0.762545	0.37
Churikova66	187	Line36SHIV08-05ol6	SHIV-08-05	17	Ol-6-1	4	36	34.36	46.55	34.299	46.55	0.061	40.17	47.29	11.96	0.1798	0.0165	0.2189		0.1187	0.0163	0.0112346	0.0342	59.8002	87.5715	-0.731343	0.025	0.159	0.275	0.036	34.299	46.55	34.574	46.55	0.4	0.86	0.37	0.771273	0.37
Churikova66	188	Line37SHIV08-05ol6	SHIV-08-05	17	Ol-6-1	4	37	34.354	46.55	34.299	46.55	0.055	40.16	47.19	12.38	0.1893	0.0256	0.1875		0.1219	0.0194	0.00798842	0.0123	60.1137	87.1673	-0.776119	0.025	0.159	0.275	0.03	34.299	46.55	34.574	46.55	0.4	0.86	0.37	0.78	0.37
Churikova66	189	Line38SHIV08-05ol6	SHIV-08-05	17	Ol-6-1	4	38	34.348	46.55	34.299	46.55	0.049	39.99	46.7	12.75	0.2011	0.0246	0.1658		0.1228	0.0162	0.00409297	0.0214	59.9805	86.7145	-0.820896	0.025	0.159	0.275	0.024	34.299	46.55	34.574	46.55	0.4	0.86	0.37	0.788727	0.37
Churikova66	190	Line39SHIV08-05ol6	SHIV-08-05	17	Ol-6-1	4	39	34.342	46.55	34.299	46.55	0.043	39.95	46.22	13.2	0.2123	0.0165	0.1492		0.1278	0.0193	0.00798842	0.0262	59.9451	86.1872	-0.865672	0.025	0.159	0.275	0.018	34.299	46.55	34.574	46.55	0.4	0.86	0.37	0.797455	0.37
Churikova66	191	Line40SHIV08-05ol6	SHIV-08-05	17	Ol-6-1	4	40	34.336	46.55	34.299	46.55	0.037	39.64	45.4	14.14	0.2232	0.0221	0.1432		0.1299	0.0175	0.0134	0.0181	60.0759	85.1224	-0.910448	0.025	0.159	0.275	0.012	34.299	46.55	34.574	46.55	0.4	0.86	0.37	0.806182	0.37
Churikova66	192	Line41SHIV08-05ol6	SHIV-08-05	17	Ol-6-1	4	41	34.33	46.55	34.299	46.55	0.031	40	44.72	15.93	0.2484	0.0244	0.133		0.1114	0.0117	0.0125	0.0133	61.1789	83.3404	-0.955224	0.025	0.159	0.275	0.006	34.299	46.55	34.574	46.55	0.4	0.86	0.37	0.814909	0.37
Churikova66	193	Line42SHIV08-05ol6	SHIV-08-05	17	Ol-6-1	4	42	34.324	46.55	34.299	46.55	0.025	39.36								0.0112561	0.0092869	0.0157	0.0112561		-1	0.025	0.159	0.275	0	34.299	46.55	34.574	46.55	0.4	0.86	0.37	0.823636	0.37
Churikova66	194	Line43SHIV08-05ol6	SHIV-08-05	17	Ol-6-1	4	43	34.318	46.55	34.299	46.55	0.019	39.38	43.83	16.21	0.2428		0.1161		0.1178	0.0168	0.0191	0.0175	60.5335		-1.04478	0.025	0.159	0.275	-0.006	34.299	46.55	34.574	46.55	0.4	0.86	0.37	0.832364	0.37
Churikova66	195	Line44SHIV08-05ol6	SHIV-08-05	17	Ol-6-1	4	44	34.311	46.55	34.299	46.55	0.012	39.34	44.24	15.66	0.2428		0.1247		0.133	0.0147	0.014	0.0178	60.4152		-1.09701	0.025	0.159	0.275	-0.013	34.299	46.55	34.574	46.55	0.4	0.86	0.37	0.842545	0.37
Churikova66	196	Line45SHIV08-05ol6	SHIV-08-05	17	Ol-6-1	4	45	34.305	46.55	34.299	46.55	0.006	39.24	44.33	15.58	0.2511		0.0962		0.1575	0.0125	0.0206	0.0148	60.4273		-1.14179	0.025	0.159	0.275	-0.019	34.299	46.55	34.574	46.55	0.4	0.86	0.37	0.851273	0.37
Churikova66	197	Line46SHIV08-05ol6	SHIV-08-05	17	Ol-6-1	4	46	34.299	46.55	34.299	46.55	0	39.09	42.05	18.08	0.2962		0.0587		0.1802	0.0155	0.032	0.0129	60.6806		-1.18657	0.025	0.159	0.275	-0.025	34.299	46.55	34.574	46.55	0.4	0.86	0.37	0.86	0.37
Churikova66			SHIV-08-05	17	Ol-6-1	4
Churikova135	73	Line8SHIV080517Ol6-4	SHIV-08-05	17	Ol-6-3	4	1	32.787	47.159	32.787	47.159	0														0.625	0.11	0.05	-0.03	0.11	32.787	47.159	32.746	47.216	0.06	0.42	0.59	0.42	0.59
Churikova135	72	Line7SHIV080517Ol6-4	SHIV-08-05	17	Ol-6-3	4	2	32.784	47.161	32.787	47.159	0.00360555	40.3756	46.5222	12.4035	0.1835	0.0177	0.2639	0.0143	0.1196	0.0292	0.0061	0.0383	59.5539	86.9856	0.579931	0.11	0.05	-0.03	0.106394	32.787	47.159	32.746	47.216	0.06	0.42	0.59	0.422564	0.588291
Churikova135	71	Line6SHIV080517Ol6-4	SHIV-08-05	17	Ol-6-3	4	3	32.782	47.164	32.787	47.159	0.00707107	40.5639	46.5744	12.213	0.1815	0.0187	0.2641	0.0135	0.1173	0.0336	0.0027	0.0392	59.4161	87.1723	0.536612	0.11	0.05	-0.03	0.102929	32.787	47.159	32.746	47.216	0.06	0.42	0.59	0.424273	0.585727
Churikova135	70	Line5SHIV080517Ol6-4	SHIV-08-05	17	Ol-6-3	4	4	32.781	47.167	32.787	47.159	0.01	40.5835	46.9122	12.2222	0.1826	0.016	0.2649	0.0091	0.1145	0.0264	0.0023	0.037	59.7479	87.2446	0.5	0.11	0.05	-0.03	0.1	32.787	47.159	32.746	47.216	0.06	0.42	0.59	0.425127	0.583164
Churikova135	69	Line4SHIV080517Ol6-4	SHIV-08-05	17	Ol-6-3	4	5	32.779	47.17	32.787	47.159	0.0136015	40.4705	46.554	12.1448	0.1794	0.0154	0.2614	0.0074	0.1144	0.028	0.0034	0.0368	59.3048	87.2299	0.454982	0.11	0.05	-0.03	0.0963985	32.787	47.159	32.746	47.216	0.06	0.42	0.59	0.426836	0.5806
Churikova135	68	Line3SHIV080517Ol6-4	SHIV-08-05	17	Ol-6-3	4	6	32.777	47.173	32.787	47.159	0.0172047	40.561	46.6691	12.1496	0.1778	0.0169	0.2626	0.009	0.1149	0.0259	0.005	0.0379	59.4258	87.253	0.409942	0.11	0.05	-0.03	0.0927953	32.787	47.159	32.746	47.216	0.06	0.42	0.59	0.428545	0.578037
Churikova135	67	Line2SHIV080517Ol6-4	SHIV-08-05	17	Ol-6-3	4	7	32.775	47.176	32.787	47.159	0.0208087	40.2971	47.0179	12.1653	0.182	0.0181	0.2623	0.0128	0.115	0.0256	0.0036	0.0351	59.799	87.3213	0.364892	0.11	0.05	-0.03	0.0891913	32.787	47.159	32.746	47.216	0.06	0.42	0.59	0.430254	0.575473
Churikova135	66	Line1SHIV080517Ol6-4	SHIV-08-05	17	Ol-6-3	4	8	32.773	47.179	32.787	47.159	0.0244131	40.3339	46.8807	12.2238	0.1808	0.0169	0.2614	0.0121	0.1145	0.0249	0.0038	0.0378	59.7151	87.2356	0.319836	0.11	0.05	-0.03	0.0855869	32.787	47.159	32.746	47.216	0.06	0.42	0.59	0.431963	0.572909
Churikova133	3	Line1SHIV080517Ol6-3	SHIV-08-05	17	Ol-6-3	4	9	32.771	47.181	32.787	47.159	0.0272029	40.3704	46.8543	12.0768	0.1816	0.0177	0.2629	0.0073	0.1166	0.0247	0.0038	0.0391	59.5419	87.3635	0.284963	0.11	0.05	-0.03	0.0827971	32.787	47.159	32.746	47.216	0.06	0.42	0.59	0.433672	0.5712
Churikova133	5	Line3SHIV080517Ol6-3	SHIV-08-05	17	Ol-6-3	4	10	32.77	47.182	32.787	47.159	0.0286007	40.391	46.6238	12.1712	0.1814	0.0163	0.263	0.0107	0.1151	0.0253	0.0038	0.0378	59.4068	87.2224	0.267491	0.11	0.05	-0.03	0.0813993	32.787	47.159	32.746	47.216	0.06	0.42	0.59	0.434527	0.570346
Churikova133	7	Line5SHIV080517Ol6-3	SHIV-08-05	17	Ol-6-3	4	11	32.769	47.184	32.787	47.159	0.0308058	40.4015	46.9034	12.2149	0.1824	0.0156	0.2639	0.0129	0.1161	0.0252	0.0036	0.0379	59.7344	87.2491	0.239927	0.11	0.05	-0.03	0.0791942	32.787	47.159	32.746	47.216	0.06	0.42	0.59	0.435382	0.568637
Churikova133	9	Line7SHIV080517Ol6-3	SHIV-08-05	17	Ol-6-3	4	12	32.767	47.185	32.787	47.159	0.0328024	40.3543	46.4826	12.1603	0.1796	0.0162	0.2634	0.0118	0.1168	0.0256	0.0047	0.0379	59.2563	87.1986	0.21497	0.11	0.05	-0.03	0.0771976	32.787	47.159	32.746	47.216	0.06	0.42	0.59	0.437091	0.567782
Churikova133	10	Line8SHIV080517Ol6-3	SHIV-08-05	17	Ol-6-3	4	13	32.767	47.187	32.787	47.159	0.0344093	40.4984	46.628	12.1255	0.1826	0.0156	0.2619	0.0113	0.1176	0.0253	0.0031	0.0385	59.3678	87.2653	0.194884	0.11	0.05	-0.03	0.0755907	32.787	47.159	32.746	47.216	0.06	0.42	0.59	0.437091	0.566073
Churikova133	11	Line9SHIV080517Ol6-3	SHIV-08-05	17	Ol-6-3	4	14	32.767	47.187	32.787	47.159	0.0344093	40.4184	46.5531	12.1636	0.1799	0.0169	0.262	0.0129	0.1159	0.0248	0.0031	0.0388	59.3291	87.2125	0.194884	0.11	0.05	-0.03	0.0755907	32.787	47.159	32.746	47.216	0.06	0.42	0.59	0.437091	0.566073
Churikova133	12	Line10SHIV080517Ol6-3	SHIV-08-05	17	Ol-6-3	4	15	32.766	47.188	32.787	47.159	0.035805	40.4767	46.4911	12.0911	0.1779	0.0177	0.2619	0.0115	0.1176	0.0256	0.0033	0.0383	59.1944	87.2642	0.177437	0.11	0.05	-0.03	0.074195	32.787	47.159	32.746	47.216	0.06	0.42	0.59	0.437945	0.565219
Churikova133	13	Line11SHIV080517Ol6-3	SHIV-08-05	17	Ol-6-3	4	16	32.765	47.189	32.787	47.159	0.0372022	40.3299	46.7413	12.0957	0.1798	0.0178	0.2622	0.0109	0.1188	0.0234	0.0037	0.0396	59.4499	87.3195	0.159973	0.11	0.05	-0.03	0.0727978	32.787	47.159	32.746	47.216	0.06	0.42	0.59	0.4388	0.564364
Churikova133	14	Line12SHIV080517Ol6-3	SHIV-08-05	17	Ol-6-3	4	17	32.764	47.19	32.787	47.159	0.0386005	40.4797	46.7973	12.0398	0.1809	0.0155	0.2613	0.0108	0.1171	0.0236	0.0034	0.0412	59.4463	87.3839	0.142494	0.11	0.05	-0.03	0.0713995	32.787	47.159	32.746	47.216	0.06	0.42	0.59	0.439654	0.56351
Churikova133	15	Line13SHIV080517Ol6-3	SHIV-08-05	17	Ol-6-3	4	18	32.764	47.191	32.787	47.159	0.0394081	40.2701	46.9722	12.0675	0.1775	0.0165	0.2624	0.0104	0.1178	0.0242	0.0037	0.0397	59.6485	87.3997	0.132398	0.11	0.05	-0.03	0.0705919	32.787	47.159	32.746	47.216	0.06	0.42	0.59	0.439654	0.562655
Churikova133	16	Line14SHIV080517Ol6-3	SHIV-08-05	17	Ol-6-3	4	19	32.764	47.191	32.787	47.159	0.0394081	40.3458	46.861	11.9786	0.1752	0.017	0.2623	0.0104	0.1198	0.0243	0.0033	0.0402	59.4486	87.4549	0.132398	0.11	0.05	-0.03	0.0705919	32.787	47.159	32.746	47.216	0.06	0.42	0.59	0.439654	0.562655
Churikova133	17	Line15SHIV080517Ol6-3	SHIV-08-05	17	Ol-6-3	4	20	32.763	47.193	32.787	47.159	0.0416173	40.3957	46.9741	12.0218	0.1766	0.0176	0.2665	0.0077	0.1196	0.0257	0.0034	0.0447	59.6096	87.4419	0.104784	0.11	0.05	-0.03	0.0683827	32.787	47.159	32.746	47.216	0.06	0.42	0.59	0.440509	0.560946
Churikova133	18	Line16SHIV080517Ol6-3	SHIV-08-05	17	Ol-6-3	4	21	32.763	47.193	32.787	47.159	0.0416173	40.4975	47.3221	11.8175	0.1732	0.0156	0.2649	0.0119	0.1189	0.0239	0.0036	0.0398	59.748	87.7087	0.104784	0.11	0.05	-0.03	0.0683827	32.787	47.159	32.746	47.216	0.06	0.42	0.59	0.440509	0.560946
Churikova133	19	Line17SHIV080517Ol6-3	SHIV-08-05	17	Ol-6-3	4	22	32.761	47.194	32.787	47.159	0.0436005	40.5103	46.9969	11.6577	0.173	0.0169	0.2646	0.0134	0.1189	0.0244	0.0034	0.0415	59.2658	87.7809	0.0799943	0.11	0.05	-0.03	0.0663995	32.787	47.159	32.746	47.216	0.06	0.42	0.59	0.442218	0.560091
Churikova133	20	Line18SHIV080517Ol6-3	SHIV-08-05	17	Ol-6-3	4	23	32.761	47.195	32.787	47.159	0.0444072	40.5223	47.2863	11.5134	0.1727	0.017	0.2695	0.014	0.1192	0.024	0.0042	0.0431	59.4161	87.979	0.0699099	0.11	0.05	-0.03	0.0655928	32.787	47.159	32.746	47.216	0.06	0.42	0.59	0.442218	0.559237
Churikova133	21	Line19SHIV080517Ol6-3	SHIV-08-05	17	Ol-6-3	4	24	32.761	47.196	32.787	47.159	0.0452217	40.5488	47.5174	11.5105	0.1663	0.0157	0.2833	0.0103	0.1194	0.0229	0.0033	0.0459	59.6458	88.0331	0.059729	0.11	0.05	-0.03	0.0647783	32.787	47.159	32.746	47.216	0.06	0.42	0.59	0.442218	0.558382
Churikova133	22	Line20SHIV080517Ol6-3	SHIV-08-05	17	Ol-6-3	4	25	32.76	47.197	32.787	47.159	0.0466154	40.4625	47.611	11.0416	0.1659	0.0156	0.3027	0.0098	0.1188	0.0237	0.004	0.0549	59.2891	88.4844	0.0423069	0.11	0.05	-0.03	0.0633846	32.787	47.159	32.746	47.216	0.06	0.42	0.59	0.443072	0.557528
Churikova133	23	Line21SHIV080517Ol6-3	SHIV-08-05	17	Ol-6-3	4	26	32.76	47.197	32.787	47.159	0.0466154	40.6592	47.6542	11.1031	0.1633	0.0167	0.3281	0.0109	0.1183	0.0245	0.0073	0.0665	59.4191	88.437	0.0423069	0.11	0.05	-0.03	0.0633846	32.787	47.159	32.746	47.216	0.06	0.42	0.59	0.443072	0.557528
Churikova133	24	Line22SHIV080517Ol6-3	SHIV-08-05	17	Ol-6-3	4	27	32.759	47.198	32.787	47.159	0.0480104	40.6356	47.8478	10.8905	0.1629	0.0162	0.3578	0.0135	0.1194	0.0265	0.0135	0.0855	59.4346	88.674	0.0248698	0.11	0.05	-0.03	0.0619896	32.787	47.159	32.746	47.216	0.06	0.42	0.59	0.443927	0.556673
Churikova133	25	Line23SHIV080517Ol6-3	SHIV-08-05	17	Ol-6-3	4	28	32.758	47.199	32.787	47.159	0.0494065	40.5058	47.8291	10.7097	0.159	0.0172	0.3801	0.0121	0.1185	0.033	0.0283	0.1146	59.2587	88.8372	0.00741903	0.11	0.05	-0.03	0.0605935	32.787	47.159	32.746	47.216	0.06	0.42	0.59	0.444781	0.555819
Churikova133	26	Line24SHIV080517Ol6-3	SHIV-08-05	17	Ol-6-3	4	29	32.758	47.2	32.787	47.159	0.0502195	40.5855	47.7429	10.7225	0.1562	0.0155	0.4024	0.0107	0.1168	0.039	0.0396	0.1378	59.206	88.8074	-0.00365864	0.11	0.05	-0.03	0.0597805	32.787	47.159	32.746	47.216	0.06	0.42	0.59	0.444781	0.554964
Churikova133	27	Line25SHIV080517Ol6-3	SHIV-08-05	17	Ol-6-3	4	30	32.757	47.2	32.787	47.159	0.0508035	40.8264	47.8334	10.5801	0.1545	0.0167	0.4138	0.0099	0.1169	0.0403	0.0443	0.1456	59.1656	88.9582	-0.0133924	0.11	0.05	-0.03	0.0591965	32.787	47.159	32.746	47.216	0.06	0.42	0.59	0.445636	0.554964
Churikova133	28	Line26SHIV080517Ol6-3	SHIV-08-05	17	Ol-6-3	4	31	32.757	47.202	32.787	47.159	0.0524309	40.6002	47.8955	10.4368	0.1548	0.0158	0.4249	0.0078	0.1172	0.0357	0.0418	0.135	59.0885	89.1041	-0.0405151	0.11	0.05	-0.03	0.0575691	32.787	47.159	32.746	47.216	0.06	0.42	0.59	0.445636	0.553255
Churikova133	29	Line27SHIV080517Ol6-3	SHIV-08-05	17	Ol-6-3	4	32	32.756	47.203	32.787	47.159	0.0538238	40.6887	48.1903	10.3516	0.1543	0.0161	0.4288	0.0117	0.1173	0.0332	0.043	0.1223	59.3033	89.2425	-0.0637298	0.11	0.05	-0.03	0.0561762	32.787	47.159	32.746	47.216	0.06	0.42	0.59	0.44649	0.552401
Churikova133	30	Line28SHIV080517Ol6-3	SHIV-08-05	17	Ol-6-3	4	33	32.755	47.203	32.787	47.159	0.0544059	40.7388	47.8944	10.2582	0.1523	0.0152	0.4332	0.01	0.1184	0.0326	0.0382	0.1174	58.9143	89.2703	-0.0734314	0.11	0.05	-0.03	0.0555941	32.787	47.159	32.746	47.216	0.06	0.42	0.59	0.447345	0.552401
Churikova133	31	Line29SHIV080517Ol6-3	SHIV-08-05	17	Ol-6-3	4	34	32.755	47.204	32.787	47.159	0.0552178	41.0584	48.4186	10.1741	0.1535	0.0156	0.43	0.0119	0.119	0.0389	0.0386	0.1568	59.3616	89.4521	-0.0869625	0.11	0.05	-0.03	0.0547822	32.787	47.159	32.746	47.216	0.06	0.42	0.59	0.447345	0.551546
Churikova133	32	Line30SHIV080517Ol6-3	SHIV-08-05	17	Ol-6-3	4	35	32.754	47.205	32.787	47.159	0.0566127	40.5691	48.5941	10.2045	0.1528	0.0156	0.4267	0.0112	0.1197	0.0479	0.0371	0.2196	59.5725	89.458	-0.110212	0.11	0.05	-0.03	0.0533873	32.787	47.159	32.746	47.216	0.06	0.42	0.59	0.4482	0.550692
Churikova133	33	Line31SHIV080517Ol6-3	SHIV-08-05	17	Ol-6-3	4	36	32.754	47.206	32.787	47.159	0.0574282	40.6673	48.4102	10.2192	0.1496	0.0152	0.4255	0.0111	0.1198	0.0528	0.0368	0.2377	59.4034	89.4086	-0.123804	0.11	0.05	-0.03	0.0525718	32.787	47.159	32.746	47.216	0.06	0.42	0.59	0.4482	0.549837
Churikova133	34	Line32SHIV080517Ol6-3	SHIV-08-05	17	Ol-6-3	4	37	32.753	47.206	32.787	47.159	0.0580086	40.724	48.0976	10.0689	0.1506	0.0145	0.4191	0.011	0.1199	0.045	0.0337	0.1874	58.9266	89.4873	-0.133477	0.11	0.05	-0.03	0.0519914	32.787	47.159	32.746	47.216	0.06	0.42	0.59	0.449054	0.549837
Churikova133	35	Line33SHIV080517Ol6-3	SHIV-08-05	17	Ol-6-3	4	38	32.752	47.208	32.787	47.159	0.0602163	40.7318	48.3742	9.953	0.1525	0.016	0.4203	0.0124	0.1194	0.0429	0.029	0.1794	59.0907	89.6491	-0.170271	0.11	0.05	-0.03	0.0497837	32.787	47.159	32.746	47.216	0.06	0.42	0.59	0.449909	0.548128
Churikova133	36	Line34SHIV080517Ol6-3	SHIV-08-05	17	Ol-6-3	4	39	32.752	47.208	32.787	47.159	0.0602163	40.7053	48.2565	9.9652	0.1485	0.0164	0.4155	0.0127	0.1216	0.0456	0.0248	0.2064	58.982	89.615	-0.170271	0.11	0.05	-0.03	0.0497837	32.787	47.159	32.746	47.216	0.06	0.42	0.59	0.449909	0.548128
Churikova133	37	Line35SHIV080517Ol6-3	SHIV-08-05	17	Ol-6-3	4	40	32.751	47.209	32.787	47.159	0.0616117	40.7122	48.3321	10.0093	0.1505	0.0172	0.4112	0.0087	0.1208	0.0524	0.0307	0.2281	59.1022	89.5885	-0.193528	0.11	0.05	-0.03	0.0483883	32.787	47.159	32.746	47.216	0.06	0.42	0.59	0.450763	0.547273
Churikova133	38	Line36SHIV080517Ol6-3	SHIV-08-05	17	Ol-6-3	4	41	32.751	47.21	32.787	47.159	0.062426	40.5095	48.2797	10.0324	0.1484	0.0157	0.4105	0.0102	0.1196	0.0489	0.0331	0.202	59.0654	89.5568	-0.207099	0.11	0.05	-0.03	0.047574	32.787	47.159	32.746	47.216	0.06	0.42	0.59	0.450763	0.546419
Churikova133	39	Line37SHIV080517Ol6-3	SHIV-08-05	17	Ol-6-3	4	42	32.75	47.211	32.787	47.159	0.0638201	40.6957	48.2659	10.1071	0.1501	0.016	0.4106	0.0095	0.1202	0.048	0.0318	0.1842	59.1274	89.4845	-0.230334	0.11	0.05	-0.03	0.0461799	32.787	47.159	32.746	47.216	0.06	0.42	0.59	0.451618	0.545564
Churikova133	41	Line39SHIV080517Ol6-3	SHIV-08-05	17	Ol-6-3	4	43	32.749	47.212	32.787	47.159	0.065215	40.871	48.4073	10.0583	0.1502	0.0157	0.4066	0.012	0.1207	0.0505	0.0242	0.1839	59.2213	89.5574	-0.253584	0.11	0.05	-0.03	0.044785	32.787	47.159	32.746	47.216	0.06	0.42	0.59	0.452472	0.54471
Churikova133	43	Line41SHIV080517Ol6-3	SHIV-08-05	17	Ol-6-3	4	44	32.748	47.214	32.787	47.159	0.067424	40.7811	48.3897	10.0065	0.1486	0.0169	0.4045	0.0119	0.1221	0.0563	0.0224	0.1793	59.1565	89.6022	-0.290401	0.11	0.05	-0.03	0.042576	32.787	47.159	32.746	47.216	0.06	0.42	0.59	0.453327	0.543001
Churikova133	45	Line43SHIV080517Ol6-3	SHIV-08-05	17	Ol-6-3	4	45	32.746	47.216	32.787	47.159	0.070214	40.7795	48.3299	10.1268	0.1492	0.0147	0.399	0.0109	0.1246	0.0707	0.018	0.1885	59.2258	89.4787	-0.336899	0.11	0.05	-0.03	0.039786	32.787	47.159	32.746	47.216	0.06	0.42	0.59	0.455036	0.541292
Churikova133			SHIV-08-05	17	Ol-6-3	4
Churikova135	74	Line1SHIV080517Ol6-5	SHIV-08-05	17	Ol-6-5	4	9	32.727	47.233	32.719	47.172	0.0615224	40.3756	46.5222	12.4035	0.1835	0.0177	0.2639	0.0143	0.1196	0.0292	0.0061	0.0383	59.5539	86.9856	0.335481	-0.028	0.032	0.12	0.0895224	32.727	47.233	32.719	47.172	0.06	0.53	0.55	0.53	0.55
Churikova135	76	Line3SHIV080517Ol6-5	SHIV-08-05	17	Ol-6-5	4	10	32.727	47.231	32.719	47.172	0.0595399	40.5639	46.5744	12.213	0.1815	0.0187	0.2641	0.0135	0.1173	0.0336	0.0027	0.0392	59.4161	87.1723	0.312953	-0.028	0.032	0.12	0.0875399	32.727	47.233	32.719	47.172	0.06	0.53	0.55	0.53	0.551951
Churikova135	78	Line5SHIV080517Ol6-5	SHIV-08-05	17	Ol-6-5	4	11	32.727	47.23	32.719	47.172	0.0585491	40.5835	46.9122	12.2222	0.1826	0.016	0.2649	0.0091	0.1145	0.0264	0.0023	0.037	59.7479	87.2446	0.301695	-0.028	0.032	0.12	0.0865491	32.727	47.233	32.719	47.172	0.06	0.53	0.55	0.53	0.552926
Churikova135	80	Line7SHIV080517Ol6-5	SHIV-08-05	17	Ol-6-5	4	12	32.727	47.227	32.719	47.172	0.0555788	40.4705	46.554	12.1448	0.1794	0.0154	0.2614	0.0074	0.1144	0.028	0.0034	0.0368	59.3048	87.2299	0.267941	-0.028	0.032	0.12	0.0835788	32.727	47.233	32.719	47.172	0.06	0.53	0.55	0.53	0.555852
Churikova135	82	Line9SHIV080517Ol6-5	SHIV-08-05	17	Ol-6-5	4	13	32.726	47.225	32.719	47.172	0.0534603	40.561	46.6691	12.1496	0.1778	0.0169	0.2626	0.009	0.1149	0.0259	0.005	0.0379	59.4258	87.253	0.243867	-0.028	0.032	0.12	0.0814603	32.727	47.233	32.719	47.172	0.06	0.53	0.55	0.530975	0.557802
Churikova135	84	Line11SHIV080517Ol6-5	SHIV-08-05	17	Ol-6-5	4	14	32.726	47.224	32.719	47.172	0.052469	40.2971	47.0179	12.1653	0.182	0.0181	0.2623	0.0128	0.115	0.0256	0.0036	0.0351	59.799	87.3213	0.232603	-0.028	0.032	0.12	0.080469	32.727	47.233	32.719	47.172	0.06	0.53	0.55	0.530975	0.558777
Churikova135	85	Line12SHIV080517Ol6-5	SHIV-08-05	17	Ol-6-5	4	15	32.725	47.222	32.719	47.172	0.0503587	40.3339	46.8807	12.2238	0.1808	0.0169	0.2614	0.0121	0.1145	0.0249	0.0038	0.0378	59.7151	87.2356	0.208622	-0.028	0.032	0.12	0.0783587	32.727	47.233	32.719	47.172	0.06	0.53	0.55	0.531951	0.560728
Churikova135	86	Line13SHIV080517Ol6-5	SHIV-08-05	17	Ol-6-5	4	16	32.725	47.221	32.719	47.172	0.049366	40.3704	46.8543	12.0768	0.1816	0.0177	0.2629	0.0073	0.1166	0.0247	0.0038	0.0391	59.5419	87.3635	0.197341	-0.028	0.032	0.12	0.077366	32.727	47.233	32.719	47.172	0.06	0.53	0.55	0.531951	0.561703
Churikova135	87	Line14SHIV080517Ol6-5	SHIV-08-05	17	Ol-6-5	4	17	32.725	47.221	32.719	47.172	0.049366	40.391	46.6238	12.1712	0.1814	0.0163	0.263	0.0107	0.1151	0.0253	0.0038	0.0378	59.4068	87.2224	0.197341	-0.028	0.032	0.12	0.077366	32.727	47.233	32.719	47.172	0.06	0.53	0.55	0.531951	0.561703
Churikova135	88	Line15SHIV080517Ol6-5	SHIV-08-05	17	Ol-6-5	4	18	32.725	47.219	32.719	47.172	0.0473814	40.4015	46.9034	12.2149	0.1824	0.0156	0.2639	0.0129	0.1161	0.0252	0.0036	0.0379	59.7344	87.2491	0.174789	-0.028	0.032	0.12	0.0753814	32.727	47.233	32.719	47.172	0.06	0.53	0.55	0.531951	0.563654
Churikova135	89	Line16SHIV080517Ol6-5	SHIV-08-05	17	Ol-6-5	4	19	32.725	47.218	32.719	47.172	0.0463897	40.3543	46.4826	12.1603	0.1796	0.0162	0.2634	0.0118	0.1168	0.0256	0.0047	0.0379	59.2563	87.1986	0.163519	-0.028	0.032	0.12	0.0743897	32.727	47.233	32.719	47.172	0.06	0.53	0.55	0.531951	0.564629
Churikova135	90	Line17SHIV080517Ol6-5	SHIV-08-05	17	Ol-6-5	4	20	32.725	47.218	32.719	47.172	0.0463897	40.4984	46.628	12.1255	0.1826	0.0156	0.2619	0.0113	0.1176	0.0253	0.0031	0.0385	59.3678	87.2653	0.163519	-0.028	0.032	0.12	0.0743897	32.727	47.233	32.719	47.172	0.06	0.53	0.55	0.531951	0.564629
Churikova135	91	Line18SHIV080517Ol6-5	SHIV-08-05	17	Ol-6-5	4	21	32.725	47.217	32.719	47.172	0.0453982	40.4184	46.5531	12.1636	0.1799	0.0169	0.262	0.0129	0.1159	0.0248	0.0031	0.0388	59.3291	87.2125	0.152253	-0.028	0.032	0.12	0.0733982	32.727	47.233	32.719	47.172	0.06	0.53	0.55	0.531951	0.565604
Churikova135	92	Line19SHIV080517Ol6-5	SHIV-08-05	17	Ol-6-5	4	22	32.724	47.215	32.719	47.172	0.0432897	40.4767	46.4911	12.0911	0.1779	0.0177	0.2619	0.0115	0.1176	0.0256	0.0033	0.0383	59.1944	87.2642	0.128292	-0.028	0.032	0.12	0.0712897	32.727	47.233	32.719	47.172	0.06	0.53	0.55	0.532926	0.567555
Churikova135	93	Line20SHIV080517Ol6-5	SHIV-08-05	17	Ol-6-5	4	23	32.724	47.215	32.719	47.172	0.0432897	40.3299	46.7413	12.0957	0.1798	0.0178	0.2622	0.0109	0.1188	0.0234	0.0037	0.0396	59.4499	87.3195	0.128292	-0.028	0.032	0.12	0.0712897	32.727	47.233	32.719	47.172	0.06	0.53	0.55	0.532926	0.567555
Churikova135	94	Line21SHIV080517Ol6-5	SHIV-08-05	17	Ol-6-5	4	24	32.724	47.214	32.719	47.172	0.0422966	40.4797	46.7973	12.0398	0.1809	0.0155	0.2613	0.0108	0.1171	0.0236	0.0034	0.0412	59.4463	87.3839	0.117006	-0.028	0.032	0.12	0.0702966	32.727	47.233	32.719	47.172	0.06	0.53	0.55	0.532926	0.56853
Churikova135	95	Line22SHIV080517Ol6-5	SHIV-08-05	17	Ol-6-5	4	25	32.724	47.212	32.719	47.172	0.0403113	40.2701	46.9722	12.0675	0.1775	0.0165	0.2624	0.0104	0.1178	0.0242	0.0037	0.0397	59.6485	87.3997	0.0944465	-0.028	0.032	0.12	0.0683113	32.727	47.233	32.719	47.172	0.06	0.53	0.55	0.532926	0.57048
Churikova135	96	Line23SHIV080517Ol6-5	SHIV-08-05	17	Ol-6-5	4	26	32.724	47.212	32.719	47.172	0.0403113	40.3458	46.861	11.9786	0.1752	0.017	0.2623	0.0104	0.1198	0.0243	0.0033	0.0402	59.4486	87.4549	0.0944465	-0.028	0.032	0.12	0.0683113	32.727	47.233	32.719	47.172	0.06	0.53	0.55	0.532926	0.57048
Churikova135	97	Line24SHIV080517Ol6-5	SHIV-08-05	17	Ol-6-5	4	27	32.724	47.211	32.719	47.172	0.0393192	40.3957	46.9741	12.0218	0.1766	0.0176	0.2665	0.0077	0.1196	0.0257	0.0034	0.0447	59.6096	87.4419	0.0831728	-0.028	0.032	0.12	0.0673192	32.727	47.233	32.719	47.172	0.06	0.53	0.55	0.532926	0.571456
Churikova135	98	Line25SHIV080517Ol6-5	SHIV-08-05	17	Ol-6-5	4	28	32.724	47.209	32.719	47.172	0.0373363	40.4975	47.3221	11.8175	0.1732	0.0156	0.2649	0.0119	0.1189	0.0239	0.0036	0.0398	59.748	87.7087	0.0606399	-0.028	0.032	0.12	0.0653363	32.727	47.233	32.719	47.172	0.06	0.53	0.55	0.532926	0.573406
Churikova135	99	Line26SHIV080517Ol6-5	SHIV-08-05	17	Ol-6-5	4	29	32.724	47.209	32.719	47.172	0.0373363	40.5103	46.9969	11.6577	0.173	0.0169	0.2646	0.0134	0.1189	0.0244	0.0034	0.0415	59.2658	87.7809	0.0606399	-0.028	0.032	0.12	0.0653363	32.727	47.233	32.719	47.172	0.06	0.53	0.55	0.532926	0.573406
Churikova135	100	Line27SHIV080517Ol6-5	SHIV-08-05	17	Ol-6-5	4	30	32.724	47.208	32.719	47.172	0.0363456	40.5223	47.2863	11.5134	0.1727	0.017	0.2695	0.014	0.1192	0.024	0.0042	0.0431	59.4161	87.979	0.0493814	-0.028	0.032	0.12	0.0643456	32.727	47.233	32.719	47.172	0.06	0.53	0.55	0.532926	0.574381
Churikova135	101	Line28SHIV080517Ol6-5	SHIV-08-05	17	Ol-6-5	4	31	32.724	47.206	32.719	47.172	0.0343657	40.5488	47.5174	11.5105	0.1663	0.0157	0.2833	0.0103	0.1194	0.0229	0.0033	0.0459	59.6458	88.0331	0.0268827	-0.028	0.032	0.12	0.0623657	32.727	47.233	32.719	47.172	0.06	0.53	0.55	0.532926	0.576332
Churikova135	102	Line29SHIV080517Ol6-5	SHIV-08-05	17	Ol-6-5	4	32	32.724	47.206	32.719	47.172	0.0343657	40.4625	47.611	11.0416	0.1659	0.0156	0.3027	0.0098	0.1188	0.0237	0.004	0.0549	59.2891	88.4844	0.0268827	-0.028	0.032	0.12	0.0623657	32.727	47.233	32.719	47.172	0.06	0.53	0.55	0.532926	0.576332
Churikova135	103	Line30SHIV080517Ol6-5	SHIV-08-05	17	Ol-6-5	4	33	32.723	47.205	32.719	47.172	0.0332415	40.6592	47.6542	11.1031	0.1633	0.0167	0.3281	0.0109	0.1183	0.0245	0.0073	0.0665	59.4191	88.437	0.0141084	-0.028	0.032	0.12	0.0612415	32.727	47.233	32.719	47.172	0.06	0.53	0.55	0.533901	0.577307
Churikova135	104	Line31SHIV080517Ol6-5	SHIV-08-05	17	Ol-6-5	4	34	32.723	47.203	32.719	47.172	0.031257	40.6356	47.8478	10.8905	0.1629	0.0162	0.3578	0.0135	0.1194	0.0265	0.0135	0.0855	59.4346	88.674	-0.0123833	-0.028	0.032	0.12	0.059257	32.727	47.233	32.719	47.172	0.06	0.53	0.55	0.533901	0.579258
Churikova135	105	Line32SHIV080517Ol6-5	SHIV-08-05	17	Ol-6-5	4	35	32.723	47.203	32.719	47.172	0.031257	40.5058	47.8291	10.7097	0.159	0.0172	0.3801	0.0121	0.1185	0.033	0.0283	0.1146	59.2587	88.8372	-0.0123833	-0.028	0.032	0.12	0.059257	32.727	47.233	32.719	47.172	0.06	0.53	0.55	0.533901	0.579258
Churikova135	106	Line33SHIV080517Ol6-5	SHIV-08-05	17	Ol-6-5	4	36	32.723	47.202	32.719	47.172	0.0302655	40.5855	47.7429	10.7225	0.1562	0.0155	0.4024	0.0107	0.1168	0.039	0.0396	0.1378	59.206	88.8074	-0.0289085	-0.028	0.032	0.12	0.0582655	32.727	47.233	32.719	47.172	0.06	0.53	0.55	0.533901	0.580233
Churikova135	107	Line34SHIV080517Ol6-5	SHIV-08-05	17	Ol-6-5	4	37	32.722	47.2	32.719	47.172	0.0281603	40.8264	47.8334	10.5801	0.1545	0.0167	0.4138	0.0099	0.1169	0.0403	0.0443	0.1456	59.1656	88.9582	-0.0639957	-0.028	0.032	0.12	0.0561603	32.727	47.233	32.719	47.172	0.06	0.53	0.55	0.534876	0.582183
Churikova135	108	Line35SHIV080517Ol6-5	SHIV-08-05	17	Ol-6-5	4	38	32.722	47.2	32.719	47.172	0.0281603	40.6002	47.8955	10.4368	0.1548	0.0158	0.4249	0.0078	0.1172	0.0357	0.0418	0.135	59.0885	89.1041	-0.0639957	-0.028	0.032	0.12	0.0561603	32.727	47.233	32.719	47.172	0.06	0.53	0.55	0.534876	0.582183
Churikova135	109	Line36SHIV080517Ol6-5	SHIV-08-05	17	Ol-6-5	4	39	32.722	47.199	32.719	47.172	0.0271662	40.6887	48.1903	10.3516	0.1543	0.0161	0.4288	0.0117	0.1173	0.0332	0.043	0.1223	59.3033	89.2425	-0.0805641	-0.028	0.032	0.12	0.0551662	32.727	47.233	32.719	47.172	0.06	0.53	0.55	0.534876	0.583159
Churikova135	110	Line37SHIV080517Ol6-5	SHIV-08-05	17	Ol-6-5	4	40	32.722	47.197	32.719	47.172	0.0251794	40.7388	47.8944	10.2582	0.1523	0.0152	0.4332	0.01	0.1184	0.0326	0.0382	0.1174	58.9143	89.2703	-0.113677	-0.028	0.032	0.12	0.0531794	32.727	47.233	32.719	47.172	0.06	0.53	0.55	0.534876	0.585109
Churikova135	111	Line38SHIV080517Ol6-5	SHIV-08-05	17	Ol-6-5	4	41	32.722	47.197	32.719	47.172	0.0251794	41.0584	48.4186	10.1741	0.1535	0.0156	0.43	0.0119	0.119	0.0389	0.0386	0.1568	59.3616	89.4521	-0.113677	-0.028	0.032	0.12	0.0531794	32.727	47.233	32.719	47.172	0.06	0.53	0.55	0.534876	0.585109
Churikova135	112	Line39SHIV080517Ol6-5	SHIV-08-05	17	Ol-6-5	4	42	32.722	47.196	32.719	47.172	0.0241868	40.5691	48.5941	10.2045	0.1528	0.0156	0.4267	0.0112	0.1197	0.0479	0.0371	0.2196	59.5725	89.458	-0.13022	-0.028	0.032	0.12	0.0521868	32.727	47.233	32.719	47.172	0.06	0.53	0.55	0.534876	0.586084
Churikova135	113	Line40SHIV080517Ol6-5	SHIV-08-05	17	Ol-6-5	4	43	32.722	47.194	32.719	47.172	0.0222036	40.6673	48.4102	10.2192	0.1496	0.0152	0.4255	0.0111	0.1198	0.0528	0.0368	0.2377	59.4034	89.4086	-0.163273	-0.028	0.032	0.12	0.0502036	32.727	47.233	32.719	47.172	0.06	0.53	0.55	0.534876	0.588035
Churikova135	114	Line41SHIV080517Ol6-5	SHIV-08-05	17	Ol-6-5	4	44	32.721	47.194	32.719	47.172	0.0220907	40.724	48.0976	10.0689	0.1506	0.0145	0.4191	0.011	0.1199	0.045	0.0337	0.1874	58.9266	89.4873	-0.165155	-0.028	0.032	0.12	0.0500907	32.727	47.233	32.719	47.172	0.06	0.53	0.55	0.535852	0.588035
Churikova135	115	Line42SHIV080517Ol6-5	SHIV-08-05	17	Ol-6-5	4	45	32.721	47.193	32.719	47.172	0.021095	40.7318	48.3742	9.953	0.1525	0.016	0.4203	0.0124	0.1194	0.0429	0.029	0.1794	59.0907	89.6491	-0.18175	-0.028	0.032	0.12	0.049095	32.727	47.233	32.719	47.172	0.06	0.53	0.55	0.535852	0.58901
Churikova135	116	Line43SHIV080517Ol6-5	SHIV-08-05	17	Ol-6-5	4	46	32.721	47.191	32.719	47.172	0.019105	40.7053	48.2565	9.9652	0.1485	0.0164	0.4155	0.0127	0.1216	0.0456	0.0248	0.2064	58.982	89.615	-0.214917	-0.028	0.032	0.12	0.047105	32.727	47.233	32.719	47.172	0.06	0.53	0.55	0.535852	0.590961
Churikova135	117	Line44SHIV080517Ol6-5	SHIV-08-05	17	Ol-6-5	4	47	32.721	47.191	32.719	47.172	0.019105	40.7122	48.3321	10.0093	0.1505	0.0172	0.4112	0.0087	0.1208	0.0524	0.0307	0.2281	59.1022	89.5885	-0.214917	-0.028	0.032	0.12	0.047105	32.727	47.233	32.719	47.172	0.06	0.53	0.55	0.535852	0.590961
Churikova135	118	Line45SHIV080517Ol6-5	SHIV-08-05	17	Ol-6-5	4	48	32.721	47.19	32.719	47.172	0.0181108	40.5095	48.2797	10.0324	0.1484	0.0157	0.4105	0.0102	0.1196	0.0489	0.0331	0.202	59.0654	89.5568	-0.231487	-0.028	0.032	0.12	0.0461108	32.727	47.233	32.719	47.172	0.06	0.53	0.55	0.535852	0.591936
Churikova135	119	Line46SHIV080517Ol6-5	SHIV-08-05	17	Ol-6-5	4	49	32.721	47.188	32.719	47.172	0.0161245	40.6957	48.2659	10.1071	0.1501	0.016	0.4106	0.0095	0.1202	0.048	0.0318	0.1842	59.1274	89.4845	-0.264591	-0.028	0.032	0.12	0.0441245	32.727	47.233	32.719	47.172	0.06	0.53	0.55	0.535852	0.593886
Churikova135	120	Line47SHIV080517Ol6-5	SHIV-08-05	17	Ol-6-5	4	50	32.721	47.187	32.719	47.172	0.0151327	40.871	48.4073	10.0583	0.1502	0.0157	0.4066	0.012	0.1207	0.0505	0.0242	0.1839	59.2213	89.5574	-0.281121	-0.028	0.032	0.12	0.0431327	32.727	47.233	32.719	47.172	0.06	0.53	0.55	0.535852	0.594862
Churikova135	121	Line48SHIV080517Ol6-5	SHIV-08-05	17	Ol-6-5	4	51	32.721	47.187	32.719	47.172	0.0151327	40.7811	48.3897	10.0065	0.1486	0.0169	0.4045	0.0119	0.1221	0.0563	0.0224	0.1793	59.1565	89.6022	-0.281121	-0.028	0.032	0.12	0.0431327	32.727	47.233	32.719	47.172	0.06	0.53	0.55	0.535852	0.594862
Churikova135	122	Line49SHIV080517Ol6-5	SHIV-08-05	17	Ol-6-5	4	52	32.721	47.185	32.719	47.172	0.0131529	40.7795	48.3299	10.1268	0.1492	0.0147	0.399	0.0109	0.1246	0.0707	0.018	0.1885	59.2258	89.4787	-0.314118	-0.028	0.032	0.12	0.0411529	32.727	47.233	32.719	47.172	0.06	0.53	0.55	0.535852	0.596812
Churikova135	123	Line50SHIV080517Ol6-5	SHIV-08-05	17	Ol-6-5	4	53	32.721	47.184	32.719	47.172	0.0121655	40.9213	48.2539	9.9721	0.1497	0.0156	0.3987	0.0097	0.1238	0.0636	0.0169	0.1781	58.9871	89.6081	-0.330575	-0.028	0.032	0.12	0.0401655	32.727	47.233	32.719	47.172	0.06	0.53	0.55	0.535852	0.597788
Churikova135	124	Line51SHIV080517Ol6-5	SHIV-08-05	17	Ol-6-5	4	54	32.721	47.184	32.719	47.172	0.0121655	40.8442	48.3269	10.1084	0.1536	0.0153	0.3904	0.0091	0.1228	0.0508	0.0148	0.1341	59.1773	89.4952	-0.330575	-0.028	0.032	0.12	0.0401655	32.727	47.233	32.719	47.172	0.06	0.53	0.55	0.535852	0.597788
Churikova135	125	Line52SHIV080517Ol6-5	SHIV-08-05	17	Ol-6-5	4	55	32.72	47.182	32.719	47.172	0.0100499	40.6306	48.1493	10.1618	0.1499	0.0157	0.3888	0.0132	0.1233	0.0428	0.0134	0.1078	59.0448	89.4108	-0.365835	-0.028	0.032	0.12	0.0380499	32.727	47.233	32.719	47.172	0.06	0.53	0.55	0.536827	0.599738
Churikova135	127	Line54SHIV080517Ol6-5	SHIV-08-05	17	Ol-6-5	4	56	32.72	47.181	32.719	47.172	0.00905539	40.5105	48.1679	10.1593	0.1528	0.0156	0.3736	0.0095	0.1232	0.0324	0.0088	0.0723	59.0343	89.4168	-0.38241	-0.028	0.032	0.12	0.0370554	32.727	47.233	32.719	47.172	0.06	0.53	0.55	0.536827	0.600713
Churikova135	129	Line56SHIV080517Ol6-5	SHIV-08-05	17	Ol-6-5	4	57	32.719	47.178	32.719	47.172	0.006	40.6201	48.1933	10.4007	0.1547	0.0162	0.3656	0.0132	0.1228	0.0271	0.0068	0.0548	59.2936	89.1975	-0.433333	-0.028	0.032	0.12	0.034	32.727	47.233	32.719	47.172	0.06	0.53	0.55	0.537802	0.603639
Churikova135	131	Line58SHIV080517Ol6-5	SHIV-08-05	17	Ol-6-5	4	58	32.719	47.176	32.719	47.172	0.004	40.6704	48.2215	10.4908	0.1597	0.0158	0.3577	0.0127	0.1238	0.0258	0.0075	0.0496	59.4078	89.1198	-0.466667	-0.028	0.032	0.12	0.032	32.727	47.233	32.719	47.172	0.06	0.53	0.55	0.537802	0.60559
Churikova135	133	Line60SHIV080517Ol6-5	SHIV-08-05	17	Ol-6-5	4	59	32.719	47.175	32.719	47.172	0.003	40.6784	48.101	10.6263	0.1582	0.0174	0.352	0.011	0.1251	0.0254	0.0078	0.0519	59.4164	88.9702	-0.483333	-0.028	0.032	0.12	0.031	32.727	47.233	32.719	47.172	0.06	0.53	0.55	0.537802	0.606565
Churikova135	135	Line62SHIV080517Ol6-5	SHIV-08-05	17	Ol-6-5	4	60	32.719	47.172	32.719	47.172	0	40.5202	47.7549	10.721	0.1631	0.0166	0.343	0.0097	0.1259	0.0249	0.0104	0.053	59.1591	88.8113	-0.533333	-0.028	0.032	0.12	0.028	32.727	47.233	32.719	47.172	0.06	0.53	0.55	0.537802	0.609491
Churikova135			SHIV-08-05	17	Ol-6-5	4
Churikova135	137	Line1SHIV080517Ol6-6	SHIV-08-05	17	Ol-6-6	4	1	32.612	47.252	32.612	47.252	0	41.4518	49.22	10.0469	0.1476	0.0162	0.3909	0.0098	0.1132	0.0359	0.0085	0.0506	59.9805	89.7225	-0.324324	-0.1	0.048	0.17	0.1	32.612	47.252	32.68	47.258	0.06	0.66	0.52	0.66	0.52
Churikova135	139	Line3SHIV080517Ol6-6	SHIV-08-05	17	Ol-6-6	4	2	32.614	47.252	32.612	47.252	0.002	41.0273	48.5084	10.1138	0.1481	0.0156	0.3953	0.0101	0.1125	0.0282	0.0072	0.0521	59.332	89.5254	-0.310811	-0.1	0.048	0.17	0.102	32.612	47.252	32.68	47.258	0.06	0.66	0.52	0.658242	0.52
Churikova135	141	Line5SHIV080517Ol6-6	SHIV-08-05	17	Ol-6-6	4	3	32.616	47.252	32.612	47.252	0.004	40.7959	48.5959	9.9622	0.1475	0.0169	0.3968	0.01	0.1101	0.0287	0.0056	0.0492	59.2681	89.6829	-0.297297	-0.1	0.048	0.17	0.104	32.612	47.252	32.68	47.258	0.06	0.66	0.52	0.656484	0.52
Churikova135	143	Line7SHIV080517Ol6-6	SHIV-08-05	17	Ol-6-6	4	4	32.618	47.252	32.612	47.252	0.006	40.9778	48.5647	9.8916	0.1489	0.0162	0.3975	0.0071	0.1094	0.0294	0.0054	0.0492	59.1648	89.7426	-0.283784	-0.1	0.048	0.17	0.106	32.612	47.252	32.68	47.258	0.06	0.66	0.52	0.654726	0.52
Churikova135	145	Line9SHIV080517Ol6-6	SHIV-08-05	17	Ol-6-6	4	5	32.62	47.252	32.612	47.252	0.008	40.8136	48.6426	9.9709	0.1451	0.0148	0.4036	0.0109	0.1095	0.0267	0.0053	0.0516	59.3241	89.6837	-0.27027	-0.1	0.048	0.17	0.108	32.612	47.252	32.68	47.258	0.06	0.66	0.52	0.652968	0.52
Churikova135	147	Line11SHIV080517Ol6-6	SHIV-08-05	17	Ol-6-6	4	6	32.622	47.252	32.612	47.252	0.01	40.9845	48.7048	9.8856	0.1448	0.0145	0.403	0.0098	0.1102	0.0285	0.0068	0.0556	59.3012	89.7746	-0.256757	-0.1	0.048	0.17	0.11	32.612	47.252	32.68	47.258	0.06	0.66	0.52	0.651211	0.52
Churikova135	149	Line13SHIV080517Ol6-6	SHIV-08-05	17	Ol-6-6	4	7	32.624	47.253	32.612	47.252	0.0120416	40.8682	48.7487	9.8715	0.1459	0.016	0.4069	0.0091	0.1109	0.0291	0.0091	0.056	59.3381	89.796	-0.242962	-0.1	0.048	0.17	0.112042	32.612	47.252	32.68	47.258	0.06	0.66	0.52	0.649453	0.519121
Churikova135	151	Line15SHIV080517Ol6-6	SHIV-08-05	17	Ol-6-6	4	8	32.626	47.253	32.612	47.252	0.0140357	40.7936	48.5312	10.0183	0.1506	0.0155	0.4066	0.0108	0.1106	0.0293	0.0098	0.0541	59.2729	89.6184	-0.229489	-0.1	0.048	0.17	0.114036	32.612	47.252	32.68	47.258	0.06	0.66	0.52	0.647695	0.519121
Churikova135	153	Line17SHIV080517Ol6-6	SHIV-08-05	17	Ol-6-6	4	9	32.628	47.254	32.612	47.252	0.0161245	40.9921	48.4978	9.9289	0.1459	0.0155	0.4084	0.0095	0.1096	0.0307	0.0099	0.0577	59.1463	89.6951	-0.215375	-0.1	0.048	0.17	0.116125	32.612	47.252	32.68	47.258	0.06	0.66	0.52	0.645937	0.518242
Churikova135	154	Line18SHIV080517Ol6-6	SHIV-08-05	17	Ol-6-6	4	10	32.629	47.254	32.612	47.252	0.0171172	40.9425	48.6604	9.8869	0.1456	0.0162	0.4115	0.0118	0.1119	0.0308	0.0092	0.0592	59.2751	89.7651	-0.208667	-0.1	0.048	0.17	0.117117	32.612	47.252	32.68	47.258	0.06	0.66	0.52	0.645058	0.518242
Churikova135	155	Line19SHIV080517Ol6-6	SHIV-08-05	17	Ol-6-6	4	11	32.63	47.254	32.612	47.252	0.0181108	40.8901	48.6327	9.9119	0.1466	0.0167	0.4105	0.0113	0.1107	0.0332	0.0099	0.06	59.2736	89.7366	-0.201954	-0.1	0.048	0.17	0.118111	32.612	47.252	32.68	47.258	0.06	0.66	0.52	0.644179	0.518242
Churikova135	156	Line20SHIV080517Ol6-6	SHIV-08-05	17	Ol-6-6	4	12	32.631	47.254	32.612	47.252	0.019105	40.9047	48.6122	9.9195	0.1448	0.0154	0.4104	0.01	0.1083	0.0347	0.0094	0.062	59.2553	89.7256	-0.195237	-0.1	0.048	0.17	0.119105	32.612	47.252	32.68	47.258	0.06	0.66	0.52	0.6433	0.518242
Churikova135	157	Line21SHIV080517Ol6-6	SHIV-08-05	17	Ol-6-6	4	13	32.632	47.254	32.612	47.252	0.0200998	40.7839	48.5683	9.9831	0.1468	0.0154	0.4122	0.0117	0.1104	0.0307	0.0082	0.0597	59.2786	89.6582	-0.188515	-0.1	0.048	0.17	0.1201	32.612	47.252	32.68	47.258	0.06	0.66	0.52	0.642421	0.518242
Churikova135	158	Line22SHIV080517Ol6-6	SHIV-08-05	17	Ol-6-6	4	14	32.633	47.254	32.612	47.252	0.021095	40.7009	48.5697	9.9048	0.1427	0.0162	0.4131	0.008	0.1089	0.0304	0.0084	0.0562	59.1938	89.7312	-0.18179	-0.1	0.048	0.17	0.121095	32.612	47.252	32.68	47.258	0.06	0.66	0.52	0.641542	0.518242
Churikova135	159	Line23SHIV080517Ol6-6	SHIV-08-05	17	Ol-6-6	4	15	32.634	47.254	32.612	47.252	0.0220907	40.8587	48.6575	9.974	0.1441	0.0156	0.4103	0.0107	0.1084	0.0355	0.0077	0.062	59.3561	89.6836	-0.175063	-0.1	0.048	0.17	0.122091	32.612	47.252	32.68	47.258	0.06	0.66	0.52	0.640663	0.518242
Churikova135	160	Line24SHIV080517Ol6-6	SHIV-08-05	17	Ol-6-6	4	16	32.635	47.254	32.612	47.252	0.0230868	41.0106	48.7016	9.8094	0.1451	0.0163	0.4101	0.0091	0.1092	0.0372	0.0088	0.0622	59.238	89.8449	-0.168332	-0.1	0.048	0.17	0.123087	32.612	47.252	32.68	47.258	0.06	0.66	0.52	0.639784	0.518242
Churikova135	161	Line25SHIV080517Ol6-6	SHIV-08-05	17	Ol-6-6	4	17	32.636	47.254	32.612	47.252	0.0240832	40.7127	48.4277	9.8644	0.1448	0.0165	0.4107	0.0121	0.1086	0.0323	0.0074	0.0603	59.0171	89.7419	-0.1616	-0.1	0.048	0.17	0.124083	32.612	47.252	32.68	47.258	0.06	0.66	0.52	0.638905	0.518242
Churikova135	162	Line26SHIV080517Ol6-6	SHIV-08-05	17	Ol-6-6	4	18	32.637	47.254	32.612	47.252	0.0250799	40.9138	48.7897	10.0363	0.1434	0.0167	0.4104	0.0107	0.1092	0.0287	0.0076	0.0606	59.5451	89.6511	-0.154866	-0.1	0.048	0.17	0.12508	32.612	47.252	32.68	47.258	0.06	0.66	0.52	0.638027	0.518242
Churikova135	163	Line27SHIV080517Ol6-6	SHIV-08-05	17	Ol-6-6	4	19	32.638	47.254	32.612	47.252	0.0260768	40.841	48.5471	9.9923	0.144	0.0153	0.4132	0.0095	0.1093	0.0337	0.0085	0.0603	59.2644	89.6456	-0.14813	-0.1	0.048	0.17	0.126077	32.612	47.252	32.68	47.258	0.06	0.66	0.52	0.637148	0.518242
Churikova135	164	Line28SHIV080517Ol6-6	SHIV-08-05	17	Ol-6-6	4	20	32.639	47.255	32.612	47.252	0.0271662	40.6913	48.6321	9.9585	0.1472	0.0164	0.4117	0.011	0.1109	0.0418	0.0051	0.0679	59.3296	89.6932	-0.140769	-0.1	0.048	0.17	0.127166	32.612	47.252	32.68	47.258	0.06	0.66	0.52	0.636269	0.517363
Churikova135	165	Line29SHIV080517Ol6-6	SHIV-08-05	17	Ol-6-6	4	21	32.64	47.255	32.612	47.252	0.0281603	40.7343	48.6668	10.0354	0.1414	0.0155	0.4095	0.008	0.111	0.0466	0.0064	0.072	59.4342	89.6285	-0.134052	-0.1	0.048	0.17	0.12816	32.612	47.252	32.68	47.258	0.06	0.66	0.52	0.63539	0.517363
Churikova135	166	Line30SHIV080517Ol6-6	SHIV-08-05	17	Ol-6-6	4	22	32.641	47.255	32.612	47.252	0.0291548	40.5984	48.3193	9.8617	0.142	0.0151	0.4097	0.0143	0.1089	0.0372	0.0069	0.0632	58.9082	89.7238	-0.127333	-0.1	0.048	0.17	0.129155	32.612	47.252	32.68	47.258	0.06	0.66	0.52	0.634511	0.517363
Churikova135	167	Line31SHIV080517Ol6-6	SHIV-08-05	17	Ol-6-6	4	23	32.642	47.255	32.612	47.252	0.0301496	40.4969	48.4346	9.9044	0.1399	0.0169	0.4103	0.0094	0.1097	0.031	0.0056	0.0553	59.0562	89.7059	-0.120611	-0.1	0.048	0.17	0.13015	32.612	47.252	32.68	47.258	0.06	0.66	0.52	0.633632	0.517363
Churikova135	168	Line32SHIV080517Ol6-6	SHIV-08-05	17	Ol-6-6	4	24	32.643	47.255	32.612	47.252	0.0311448	40.5979	48.4025	9.9307	0.1389	0.0154	0.4111	0.0133	0.1095	0.0313	0.0051	0.0537	59.0527	89.6753	-0.113886	-0.1	0.048	0.17	0.131145	32.612	47.252	32.68	47.258	0.06	0.66	0.52	0.632753	0.517363
Churikova135	169	Line33SHIV080517Ol6-6	SHIV-08-05	17	Ol-6-6	4	25	32.644	47.255	32.612	47.252	0.0321403	40.377	48.2488	9.9708	0.1419	0.0163	0.411	0.0092	0.1107	0.0405	0.005	0.0601	58.9492	89.6083	-0.10716	-0.1	0.048	0.17	0.13214	32.612	47.252	32.68	47.258	0.06	0.66	0.52	0.631874	0.517363
Churikova135	170	Line34SHIV080517Ol6-6	SHIV-08-05	17	Ol-6-6	4	26	32.645	47.255	32.612	47.252	0.0331361	40.7522	48.6321	9.9788	0.1437	0.0156	0.4108	0.0104	0.1087	0.0365	0.0068	0.0561	59.3366	89.6744	-0.100432	-0.1	0.048	0.17	0.133136	32.612	47.252	32.68	47.258	0.06	0.66	0.52	0.630995	0.517363
Churikova135	171	Line35SHIV080517Ol6-6	SHIV-08-05	17	Ol-6-6	4	27	32.646	47.255	32.612	47.252	0.0341321	40.7337	49.0027	10.0476	0.1499	0.0151	0.4106	0.0114	0.1073	0.0332	0.0047	0.0537	59.7778	89.681	-0.0937021	-0.1	0.048	0.17	0.134132	32.612	47.252	32.68	47.258	0.06	0.66	0.52	0.630116	0.517363
Churikova135	172	Line36SHIV080517Ol6-6	SHIV-08-05	17	Ol-6-6	4	28	32.647	47.255	32.612	47.252	0.0351283	40.6015	48.3643	10.0145	0.1444	0.0146	0.4132	0.0085	0.1089	0.0363	0.0053	0.056	59.1047	89.5899	-0.0869707	-0.1	0.048	0.17	0.135128	32.612	47.252	32.68	47.258	0.06	0.66	0.52	0.629237	0.517363
Churikova135	173	Line37SHIV080517Ol6-6	SHIV-08-05	17	Ol-6-6	4	29	32.648	47.255	32.612	47.252	0.0361248	40.6639	48.5281	10.0942	0.1465	0.016	0.412	0.0105	0.1093	0.0373	0.0038	0.0561	59.3539	89.5474	-0.0802379	-0.1	0.048	0.17	0.136125	32.612	47.252	32.68	47.258	0.06	0.66	0.52	0.628358	0.517363
Churikova135	174	Line38SHIV080517Ol6-6	SHIV-08-05	17	Ol-6-6	4	30	32.649	47.255	32.612	47.252	0.0371214	40.7281	48.1923	10.1443	0.1469	0.0159	0.4092	0.0073	0.1115	0.0474	0.0063	0.0635	59.0748	89.4355	-0.0735039	-0.1	0.048	0.17	0.137121	32.612	47.252	32.68	47.258	0.06	0.66	0.52	0.627479	0.517363
Churikova135	175	Line39SHIV080517Ol6-6	SHIV-08-05	17	Ol-6-6	4	31	32.65	47.255	32.612	47.252	0.0381182	40.8191	48.3745	10.1721	0.1488	0.0157	0.4074	0.0131	0.1106	0.0498	0.007	0.0658	59.292	89.4453	-0.0667687	-0.1	0.048	0.17	0.138118	32.612	47.252	32.68	47.258	0.06	0.66	0.52	0.6266	0.517363
Churikova135	176	Line40SHIV080517Ol6-6	SHIV-08-05	17	Ol-6-6	4	32	32.651	47.255	32.612	47.252	0.0391152	40.7352	48.1631	10.3358	0.1472	0.0166	0.4058	0.0119	0.1089	0.0458	0.007	0.0621	59.2351	89.2517	-0.0600323	-0.1	0.048	0.17	0.139115	32.612	47.252	32.68	47.258	0.06	0.66	0.52	0.625721	0.517363
Churikova135	177	Line41SHIV080517Ol6-6	SHIV-08-05	17	Ol-6-6	4	33	32.652	47.255	32.612	47.252	0.0401123	40.66	48.0861	10.2847	0.1505	0.0179	0.4015	0.0102	0.111	0.0399	0.0065	0.0607	59.1018	89.2839	-0.053295	-0.1	0.048	0.17	0.140112	32.612	47.252	32.68	47.258	0.06	0.66	0.52	0.624842	0.517363
Churikova135	178	Line42SHIV080517Ol6-6	SHIV-08-05	17	Ol-6-6	4	34	32.653	47.255	32.612	47.252	0.0411096	40.6919	47.8717	10.3633	0.1536	0.0144	0.3962	0.0145	0.1098	0.0353	0.0063	0.0568	58.9588	89.1677	-0.0465567	-0.1	0.048	0.17	0.14111	32.612	47.252	32.68	47.258	0.06	0.66	0.52	0.623964	0.517363
Churikova135	179	Line43SHIV080517Ol6-6	SHIV-08-05	17	Ol-6-6	4	35	32.654	47.256	32.612	47.252	0.04219	40.5065	48.0026	10.3541	0.1534	0.0169	0.3939	0.0116	0.1091	0.031	0.0059	0.0556	59.0726	89.2026	-0.0392564	-0.1	0.048	0.17	0.14219	32.612	47.252	32.68	47.258	0.06	0.66	0.52	0.623085	0.516484
Churikova135	180	Line44SHIV080517Ol6-6	SHIV-08-05	17	Ol-6-6	4	36	32.655	47.256	32.612	47.252	0.0431856	40.3953	48.1316	10.49	0.1531	0.0155	0.3857	0.013	0.1083	0.0322	0.0079	0.0565	59.3294	89.1025	-0.0325294	-0.1	0.048	0.17	0.143186	32.612	47.252	32.68	47.258	0.06	0.66	0.52	0.622206	0.516484
Churikova135	181	Line45SHIV080517Ol6-6	SHIV-08-05	17	Ol-6-6	4	37	32.656	47.256	32.612	47.252	0.0441814	40.5872	47.8955	10.6131	0.1535	0.016	0.3762	0.0101	0.112	0.0478	0.0096	0.0624	59.2242	88.9404	-0.0258011	-0.1	0.048	0.17	0.144181	32.612	47.252	32.68	47.258	0.06	0.66	0.52	0.621327	0.516484
Churikova135	182	Line46SHIV080517Ol6-6	SHIV-08-05	17	Ol-6-6	4	38	32.657	47.256	32.612	47.252	0.0451774	40.5524	48.0846	10.7781	0.155	0.0165	0.3674	0.0094	0.1148	0.0599	0.0122	0.068	59.5857	88.8269	-0.0190714	-0.1	0.048	0.17	0.145177	32.612	47.252	32.68	47.258	0.06	0.66	0.52	0.620448	0.516484
Churikova135	183	Line47SHIV080517Ol6-6	SHIV-08-05	17	Ol-6-6	4	39	32.658	47.256	32.612	47.252	0.0461736	40.6291	47.8028	10.8737	0.1602	0.0146	0.3597	0.0091	0.1126	0.0446	0.0114	0.0591	59.3773	88.6801	-0.0123406	-0.1	0.048	0.17	0.146174	32.612	47.252	32.68	47.258	0.06	0.66	0.52	0.619569	0.516484
Churikova135	184	Line48SHIV080517Ol6-6	SHIV-08-05	17	Ol-6-6	4	40	32.659	47.256	32.612	47.252	0.0471699	40.4587	47.2295	10.7956	0.1622	0.0169	0.3508	0.0104	0.1127	0.0436	0.011	0.0541	58.7217	88.6312	-0.00560875	-0.1	0.048	0.17	0.14717	32.612	47.252	32.68	47.258	0.06	0.66	0.52	0.61869	0.516484
Churikova135	185	Line49SHIV080517Ol6-6	SHIV-08-05	17	Ol-6-6	4	41	32.66	47.257	32.612	47.252	0.0482597	40.4185	47.5976	11.1082	0.1644	0.0163	0.3406	0.0093	0.1175	0.0544	0.0096	0.0584	59.4083	88.4201	0.0021288	-0.1	0.048	0.17	0.14826	32.612	47.252	32.68	47.258	0.06	0.66	0.52	0.617811	0.515605
Churikova135	186	Line50SHIV080517Ol6-6	SHIV-08-05	17	Ol-6-6	4	42	32.661	47.257	32.612	47.252	0.0492544	40.5688	47.4611	11.0614	0.1647	0.0158	0.3325	0.0111	0.1163	0.052	0.0074	0.0523	59.2149	88.4339	0.0102823	-0.1	0.048	0.17	0.149254	32.612	47.252	32.68	47.258	0.06	0.66	0.52	0.616932	0.515605
Churikova135	187	Line51SHIV080517Ol6-6	SHIV-08-05	17	Ol-6-6	4	43	32.662	47.257	32.612	47.252	0.0502494	40.4813	47.3565	11.2481	0.1701	0.0158	0.3234	0.013	0.1156	0.0346	0.0051	0.0459	59.2771	88.2388	0.0184375	-0.1	0.048	0.17	0.150249	32.612	47.252	32.68	47.258	0.06	0.66	0.52	0.616053	0.515605
Churikova135	188	Line52SHIV080517Ol6-6	SHIV-08-05	17	Ol-6-6	4	44	32.663	47.257	32.612	47.252	0.0512445	40.3434	47.3787	11.4007	0.1688	0.017	0.3146	0.0119	0.117	0.0292	0.0042	0.0446	59.4379	88.1031	0.0265944	-0.1	0.048	0.17	0.151245	32.612	47.252	32.68	47.258	0.06	0.66	0.52	0.615174	0.515605
Churikova135	189	Line53SHIV080517Ol6-6	SHIV-08-05	17	Ol-6-6	4	45	32.664	47.257	32.612	47.252	0.0522398	40.4406	47.3822	11.4149	0.1722	0.0155	0.3087	0.0087	0.1166	0.0276	0.0055	0.0447	59.4464	88.0908	0.0347527	-0.1	0.048	0.17	0.15224	32.612	47.252	32.68	47.258	0.06	0.66	0.52	0.614295	0.515605
Churikova135	191	Line55SHIV080517Ol6-6	SHIV-08-05	17	Ol-6-6	4	46	32.666	47.257	32.612	47.252	0.054231	40.1387	47.1299	11.6469	0.1751	0.017	0.2923	0.012	0.1174	0.0275	0.0021	0.0421	59.4181	87.8211	0.0510737	-0.1	0.048	0.17	0.154231	32.612	47.252	32.68	47.258	0.06	0.66	0.52	0.612537	0.515605
Churikova135	193	Line57SHIV080517Ol6-6	SHIV-08-05	17	Ol-6-6	4	47	32.668	47.257	32.612	47.252	0.0562228	40.4648	47.1457	11.7458	0.1749	0.0154	0.2794	0.0125	0.1178	0.0271	0.0038	0.0422	59.5186	87.734	0.0673998	-0.1	0.048	0.17	0.156223	32.612	47.252	32.68	47.258	0.06	0.66	0.52	0.610779	0.515605
Churikova135	195	Line59SHIV080517Ol6-6	SHIV-08-05	17	Ol-6-6	4	48	32.67	47.258	32.612	47.252	0.0583095	40.3795	46.9517	11.9591	0.1759	0.0169	0.2724	0.012	0.1167	0.0281	0.0025	0.0432	59.5328	87.494	0.0845043	-0.1	0.048	0.17	0.15831	32.612	47.252	32.68	47.258	0.06	0.66	0.52	0.609022	0.514726
Churikova135	197	Line61SHIV080517Ol6-6	SHIV-08-05	17	Ol-6-6	4	49	32.672	47.258	32.612	47.252	0.0602993	40.322	46.8719	11.978	0.183	0.0166	0.2643	0.0141	0.1185	0.0266	0.0043	0.0407	59.473	87.458	0.100814	-0.1	0.048	0.17	0.160299	32.612	47.252	32.68	47.258	0.06	0.66	0.52	0.607264	0.514726
Churikova135	199	Line63SHIV080517Ol6-6	SHIV-08-05	17	Ol-6-6	4	50	32.674	47.258	32.612	47.252	0.0622896	40.3202	46.5605	12.0289	0.1785	0.0162	0.2604	0.0091	0.1164	0.0287	0.0036	0.0409	59.1987	87.3379	0.117128	-0.1	0.048	0.17	0.16229	32.612	47.252	32.68	47.258	0.06	0.66	0.52	0.605506	0.514726
Churikova135	201	Line65SHIV080517Ol6-6	SHIV-08-05	17	Ol-6-6	4	51	32.676	47.258	32.612	47.252	0.0642806	40.4188	46.8183	12.008	0.1802	0.0173	0.2587	0.0156	0.1163	0.0282	0.0033	0.0425	59.4426	87.418	0.133448	-0.1	0.048	0.17	0.164281	32.612	47.252	32.68	47.258	0.06	0.66	0.52	0.603748	0.514726
Churikova135	203	Line67SHIV080517Ol6-6	SHIV-08-05	17	Ol-6-6	4	52	32.678	47.258	32.612	47.252	0.0662722	40.3511	46.6117	12.2795	0.18	0.016	0.2584	0.0147	0.115	0.0265	0.0025	0.039	59.5018	87.1205	0.149772	-0.1	0.048	0.17	0.166272	32.612	47.252	32.68	47.258	0.06	0.66	0.52	0.60199	0.514726
Churikova135	205	Line69SHIV080517Ol6-6	SHIV-08-05	17	Ol-6-6	4	53	32.68	47.258	32.612	47.252	0.0682642	40.2701	46.2707	12.0687	0.1806	0.0177	0.2557	0.0092	0.1159	0.0272	0.0035	0.0392	58.9457	87.232	0.1661	-0.1	0.048	0.17	0.168264	32.612	47.252	32.68	47.258	0.06	0.66	0.52	0.600232	0.514726
Churikova135			SHIV-08-05	17	Ol-6-6	4
Churikova134	108	Line1SHIV080536Ol13	SHIV-08-05	3-6	Ol-13	4	1	67.666	52.673	67.666	52.673	0	39.3706	45.907	11.3509	0.1681	0.0155	0.2211	0.0109	0.1048	0.0564	0.0132	0.0594	57.8347	87.8153	1	0.339	0.17	0	0.339	67.986	52.785	67.666	52.673	0.17	0.28	0.38	0.440456	0.43616
Churikova134	109	Line2SHIV080536Ol13	SHIV-08-05	3-6	Ol-13	4	2	67.672	52.675	67.666	52.673	0.00632456	40.3092	46.9709	11.4564	0.1686	0.0167	0.222	0.0132	0.1016	0.0252	0.0109	0.0463	58.9746	87.9607	0.962797	0.339	0.17	0	0.332675	67.986	52.785	67.666	52.673	0.17	0.28	0.38	0.437447	0.435157
Churikova134	110	Line3SHIV080536Ol13	SHIV-08-05	3-6	Ol-13	4	3	67.677	52.677	67.666	52.673	0.0117047	40.1942	46.7011	11.606	0.1654	0.0155	0.2195	0.013	0.0997	0.0255	0.0109	0.0481	58.8457	87.7609	0.931149	0.339	0.17	0	0.327295	67.986	52.785	67.666	52.673	0.17	0.28	0.38	0.43494	0.434154
Churikova134	111	Line4SHIV080536Ol13	SHIV-08-05	3-6	Ol-13	4	4	67.683	52.679	67.666	52.673	0.0180278	39.8993	46.5799	11.3939	0.1676	0.0161	0.2215	0.0106	0.0993	0.0257	0.0111	0.0469	58.5146	87.9301	0.893954	0.339	0.17	0	0.320972	67.986	52.785	67.666	52.673	0.17	0.28	0.38	0.431932	0.433151
Churikova134	112	Line5SHIV080536Ol13	SHIV-08-05	3-6	Ol-13	4	5	67.689	52.681	67.666	52.673	0.0243516	39.9692	46.6876	11.503	0.1657	0.0173	0.2211	0.0114	0.101	0.0261	0.0109	0.0462	58.7332	87.8532	0.856755	0.339	0.17	0	0.314648	67.986	52.785	67.666	52.673	0.17	0.28	0.38	0.428923	0.432148
Churikova134	113	Line6SHIV080536Ol13	SHIV-08-05	3-6	Ol-13	4	6	67.695	52.683	67.666	52.673	0.0306757	40.0683	46.9003	11.4027	0.1682	0.0165	0.2206	0.0099	0.1012	0.0257	0.0083	0.0442	58.8451	87.9945	0.819555	0.339	0.17	0	0.308324	67.986	52.785	67.666	52.673	0.17	0.28	0.38	0.425915	0.431145
Churikova134	114	Line7SHIV080536Ol13	SHIV-08-05	3-6	Ol-13	4	7	67.701	52.685	67.666	52.673	0.037	40.0473	47.0443	11.3764	0.1682	0.0156	0.2228	0.0134	0.1007	0.0273	0.0101	0.0438	58.9687	88.0511	0.782353	0.339	0.17	0	0.302	67.986	52.785	67.666	52.673	0.17	0.28	0.38	0.422906	0.430142
Churikova134	115	Line8SHIV080536Ol13	SHIV-08-05	3-6	Ol-13	4	8	67.706	52.687	67.666	52.673	0.0423792	40.147	46.9124	11.5648	0.1658	0.017	0.2221	0.0141	0.1006	0.0266	0.0086	0.0399	59.0234	87.8473	0.75071	0.339	0.17	0	0.296621	67.986	52.785	67.666	52.673	0.17	0.28	0.38	0.420399	0.42914
Churikova134	116	Line9SHIV080536Ol13	SHIV-08-05	3-6	Ol-13	4	9	67.712	52.689	67.666	52.673	0.0487032	40.0769	46.8432	11.4392	0.1631	0.0167	0.2229	0.0113	0.102	0.0261	0.0087	0.0409	58.8245	87.9478	0.713511	0.339	0.17	0	0.290297	67.986	52.785	67.666	52.673	0.17	0.28	0.38	0.41739	0.428137
Churikova134	117	Line10SHIV080536Ol13	SHIV-08-05	3-6	Ol-13	4	10	67.718	52.691	67.666	52.673	0.0550273	40.3313	46.909	11.4183	0.1681	0.0162	0.2226	0.01	0.0999	0.0262	0.0095	0.0375	58.8703	87.982	0.67631	0.339	0.17	0	0.283973	67.986	52.785	67.666	52.673	0.17	0.28	0.38	0.414382	0.427134
Churikova134	118	Line11SHIV080536Ol13	SHIV-08-05	3-6	Ol-13	4	11	67.724	52.693	67.666	52.673	0.0613514	40.1023	46.7697	11.3475	0.161	0.0161	0.2225	0.011	0.1022	0.0262	0.0075	0.0377	58.6562	88.0163	0.639109	0.339	0.17	0	0.277649	67.986	52.785	67.666	52.673	0.17	0.28	0.38	0.411373	0.426131
Churikova134	119	Line12SHIV080536Ol13	SHIV-08-05	3-6	Ol-13	4	12	67.729	52.695	67.666	52.673	0.0667308	40.1058	47.0283	11.4608	0.1662	0.0183	0.2241	0.0133	0.1008	0.0269	0.0077	0.0362	59.0387	87.9696	0.607466	0.339	0.17	0	0.272269	67.986	52.785	67.666	52.673	0.17	0.28	0.38	0.408866	0.425128
Churikova134	120	Line13SHIV080536Ol13	SHIV-08-05	3-6	Ol-13	4	13	67.735	52.697	67.666	52.673	0.0730548	40.1348	46.937	11.4031	0.1624	0.0156	0.2222	0.0125	0.102	0.0304	0.0091	0.0337	58.8852	88.0024	0.570266	0.339	0.17	0	0.265945	67.986	52.785	67.666	52.673	0.17	0.28	0.38	0.405858	0.424125
Churikova134	121	Line14SHIV080536Ol13	SHIV-08-05	3-6	Ol-13	4	14	67.74	52.699	67.666	52.673	0.0784347	40.0847	46.6871	11.3035	0.1639	0.0164	0.2226	0.0114	0.1009	0.0289	0.0067	0.0344	58.5347	88.0386	0.538619	0.339	0.17	0	0.260565	67.986	52.785	67.666	52.673	0.17	0.28	0.38	0.40335	0.423123
Churikova134	122	Line15SHIV080536Ol13	SHIV-08-05	3-6	Ol-13	4	15	67.746	52.701	67.666	52.673	0.0847585	39.9506	46.7756	11.4698	0.1637	0.0158	0.2239	0.0122	0.1022	0.0282	0.0096	0.0324	58.7914	87.9041	0.501421	0.339	0.17	0	0.254242	67.986	52.785	67.666	52.673	0.17	0.28	0.38	0.400342	0.42212
Churikova134	123	Line16SHIV080536Ol13	SHIV-08-05	3-6	Ol-13	4	16	67.752	52.703	67.666	52.673	0.0910824	40.2271	46.9736	11.3282	0.1648	0.0159	0.2247	0.0111	0.1022	0.0277	0.0093	0.034	58.8482	88.08	0.464221	0.339	0.17	0	0.247918	67.986	52.785	67.666	52.673	0.17	0.28	0.38	0.397333	0.421117
Churikova134	124	Line17SHIV080536Ol13	SHIV-08-05	3-6	Ol-13	4	17	67.757	52.705	67.666	52.673	0.0964624	40.0709	47.0881	11.2195	0.1648	0.0172	0.2259	0.01	0.1035	0.0301	0.0085	0.0343	58.8591	88.2062	0.432574	0.339	0.17	0	0.242538	67.986	52.785	67.666	52.673	0.17	0.28	0.38	0.394826	0.420114
Churikova134	125	Line18SHIV080536Ol13	SHIV-08-05	3-6	Ol-13	4	18	67.763	52.707	67.666	52.673	0.102786	40.2101	47.0014	11.273	0.1676	0.0166	0.2282	0.0105	0.103	0.0269	0.0074	0.0366	58.8272	88.1373	0.395375	0.339	0.17	0	0.236214	67.986	52.785	67.666	52.673	0.17	0.28	0.38	0.391818	0.419111
Churikova134	126	Line19SHIV080536Ol13	SHIV-08-05	3-6	Ol-13	4	19	67.769	52.709	67.666	52.673	0.10911	40.0487	46.8427	11.2774	0.1695	0.0155	0.2266	0.0109	0.1032	0.0282	0.008	0.0364	58.674	88.0978	0.358176	0.339	0.17	0	0.22989	67.986	52.785	67.666	52.673	0.17	0.28	0.38	0.388809	0.418108
Churikova134	127	Line20SHIV080536Ol13	SHIV-08-05	3-6	Ol-13	4	20	67.775	52.711	67.666	52.673	0.115434	40.1936	46.877	11.2746	0.1628	0.0157	0.2318	0.0136	0.1042	0.0279	0.0072	0.0345	58.7076	88.1081	0.320977	0.339	0.17	0	0.223566	67.986	52.785	67.666	52.673	0.17	0.28	0.38	0.385801	0.417105
Churikova134	128	Line21SHIV080536Ol13	SHIV-08-05	3-6	Ol-13	4	21	67.781	52.713	67.666	52.673	0.121758	40.2514	47.0818	11.256	0.165	0.0161	0.2338	0.0155	0.1046	0.0276	0.0082	0.0343	58.9004	88.1709	0.283777	0.339	0.17	0	0.217242	67.986	52.785	67.666	52.673	0.17	0.28	0.38	0.382792	0.416103
Churikova134	129	Line22SHIV080536Ol13	SHIV-08-05	3-6	Ol-13	4	22	67.786	52.715	67.666	52.673	0.127138	40.2376	47.1337	11.1629	0.1607	0.0155	0.2328	0.0104	0.1066	0.0292	0.0077	0.0356	58.8518	88.2687	0.252131	0.339	0.17	0	0.211862	67.986	52.785	67.666	52.673	0.17	0.28	0.38	0.380285	0.4151
Churikova134	130	Line23SHIV080536Ol13	SHIV-08-05	3-6	Ol-13	4	23	67.792	52.717	67.666	52.673	0.133462	40.2806	47.4146	11.1047	0.1599	0.0164	0.238	0.0124	0.1075	0.0281	0.0064	0.0378	59.0816	88.3839	0.214932	0.339	0.17	0	0.205538	67.986	52.785	67.666	52.673	0.17	0.28	0.38	0.377276	0.414097
Churikova134	131	Line24SHIV080536Ol13	SHIV-08-05	3-6	Ol-13	4	24	67.797	52.719	67.666	52.673	0.138842	40.3009	47.2869	11.183	0.162	0.0166	0.2394	0.0121	0.1081	0.0281	0.0051	0.0386	59.0362	88.2837	0.183284	0.339	0.17	0	0.200158	67.986	52.785	67.666	52.673	0.17	0.28	0.38	0.374769	0.413094
Churikova134	132	Line25SHIV080536Ol13	SHIV-08-05	3-6	Ol-13	4	25	67.803	52.721	67.666	52.673	0.145165	40.1897	47.0623	11.027	0.1604	0.0147	0.2408	0.0122	0.1088	0.0284	0.0066	0.0388	58.6546	88.3794	0.146086	0.339	0.17	0	0.193835	67.986	52.785	67.666	52.673	0.17	0.28	0.38	0.371761	0.412091
Churikova134	133	Line26SHIV080536Ol13	SHIV-08-05	3-6	Ol-13	4	26	67.809	52.723	67.666	52.673	0.151489	40.2758	47.3387	10.9922	0.1565	0.0157	0.2453	0.0107	0.1088	0.0278	0.0055	0.0393	58.8957	88.4717	0.108887	0.339	0.17	0	0.187511	67.986	52.785	67.666	52.673	0.17	0.28	0.38	0.368752	0.411088
Churikova134	134	Line27SHIV080536Ol13	SHIV-08-05	3-6	Ol-13	4	27	67.814	52.725	67.666	52.673	0.156869	40.2383	47.3257	10.857	0.1551	0.0157	0.2507	0.0091	0.1097	0.0285	0.0054	0.0372	58.7515	88.5945	0.077239	0.339	0.17	0	0.182131	67.986	52.785	67.666	52.673	0.17	0.28	0.38	0.366245	0.410085
Churikova134	135	Line28SHIV080536Ol13	SHIV-08-05	3-6	Ol-13	4	28	67.82	52.727	67.666	52.673	0.163193	40.5526	47.7442	10.5777	0.1554	0.016	0.275	0.01	0.1107	0.0266	0.006	0.036	58.9156	88.9421	0.0400404	0.339	0.17	0	0.175807	67.986	52.785	67.666	52.673	0.17	0.28	0.38	0.363237	0.409083
Churikova134	136	Line29SHIV080536Ol13	SHIV-08-05	3-6	Ol-13	4	29	67.826	52.729	67.666	52.673	0.169517	40.3018	47.7432	10.1983	0.147	0.0161	0.3538	0.0131	0.1071	0.0272	0.0063	0.0552	58.6058	89.2961	0.00284141	0.339	0.17	0	0.169483	67.986	52.785	67.666	52.673	0.17	0.28	0.38	0.360228	0.40808
Churikova134	137	Line30SHIV080536Ol13	SHIV-08-05	3-6	Ol-13	4	30	67.832	52.731	67.666	52.673	0.175841	40.1876	47.8575	9.9968	0.1487	0.018	0.4209	0.0074	0.1061	0.0299	0.0089	0.0797	58.5853	89.5078	-0.0345612	0.339	0.17	0	0.163159	67.986	52.785	67.666	52.673	0.17	0.28	0.38	0.357219	0.407077
Churikova134	138	Line31SHIV080536Ol13	SHIV-08-05	3-6	Ol-13	4	31	67.838	52.733	67.666	52.673	0.182165	40.476	48.0886	10.042	0.1399	0.0166	0.431	0.0108	0.1044	0.0293	0.0078	0.0736	58.8626	89.5107	-0.0719808	0.339	0.17	0	0.156835	67.986	52.785	67.666	52.673	0.17	0.28	0.38	0.354211	0.406074
Churikova134	139	Line32SHIV080536Ol13	SHIV-08-05	3-6	Ol-13	4	32	67.844	52.735	67.666	52.673	0.188489	40.4225	47.9398	10.0194	0.1441	0.0144	0.4245	0.0124	0.1055	0.0298	0.0067	0.0654	58.6899	89.5027	-0.109401	0.339	0.17	0	0.150511	67.986	52.785	67.666	52.673	0.17	0.28	0.38	0.351202	0.405071
Churikova134	140	Line33SHIV080536Ol13	SHIV-08-05	3-6	Ol-13	4	33	67.849	52.737	67.666	52.673	0.193869	40.4139	48.2616	9.915	0.1432	0.0157	0.4181	0.0089	0.1062	0.0264	0.0057	0.0577	58.8951	89.6629	-0.141234	0.339	0.17	0	0.145131	67.986	52.785	67.666	52.673	0.17	0.28	0.38	0.348695	0.404068
Churikova134	141	Line34SHIV080536Ol13	SHIV-08-05	3-6	Ol-13	4	34	67.855	52.739	67.666	52.673	0.200192	40.4504	47.8122	10.0942	0.1443	0.0163	0.4107	0.0086	0.1043	0.0266	0.0062	0.0495	58.6172	89.4074	-0.178653	0.339	0.17	0	0.138808	67.986	52.785	67.666	52.673	0.17	0.28	0.38	0.345687	0.403066
Churikova134	142	Line35SHIV080536Ol13	SHIV-08-05	3-6	Ol-13	4	35	67.861	52.741	67.666	52.673	0.206516	40.3301	47.9286	10.1856	0.1476	0.0159	0.4082	0.0089	0.1051	0.0292	0.0049	0.0479	58.8291	89.3449	-0.216073	0.339	0.17	0	0.132484	67.986	52.785	67.666	52.673	0.17	0.28	0.38	0.342678	0.402063
Churikova134	144	Line37SHIV080536Ol13	SHIV-08-05	3-6	Ol-13	4	36	67.875	52.745	67.666	52.673	0.221054	40.6061	47.8722	10.5714	0.1535	0.0172	0.3887	0.0099	0.1015	0.0253	0.0068	0.0421	59.1397	88.9743	-0.302096	0.339	0.17	0	0.117946	67.986	52.785	67.666	52.673	0.17	0.28	0.38	0.335658	0.400057
Churikova134	145	Line38SHIV080536Ol13	SHIV-08-05	3-6	Ol-13	4	37	67.877	52.747	67.666	52.673	0.2236	40.3128	47.5867	10.5657	0.1566	0.0177	0.3789	0.0131	0.1003	0.0259	0.0063	0.0415	58.8449	88.9208	-0.31716	0.339	0.17	0	0.1154	67.986	52.785	67.666	52.673	0.17	0.28	0.38	0.334655	0.399054
Churikova134	146	Line39SHIV080536Ol13	SHIV-08-05	3-6	Ol-13	4	38	67.883	52.749	67.666	52.673	0.229924	40.3488	47.3626	10.7285	0.154	0.0168	0.367	0.0114	0.1022	0.0257	0.0052	0.0393	58.7682	88.7221	-0.354579	0.339	0.17	0	0.109076	67.986	52.785	67.666	52.673	0.17	0.28	0.38	0.331647	0.398051
Churikova134	147	Line40SHIV080536Ol13	SHIV-08-05	3-6	Ol-13	4	39	67.889	52.751	67.666	52.673	0.236248	40.3082	47.5327	10.8225	0.1598	0.0181	0.3538	0.0099	0.103	0.0249	0.007	0.041	59.0247	88.6706	-0.391999	0.339	0.17	0	0.102752	67.986	52.785	67.666	52.673	0.17	0.28	0.38	0.328638	0.397048
Churikova134	148	Line41SHIV080536Ol13	SHIV-08-05	3-6	Ol-13	4	40	67.894	52.753	67.666	52.673	0.241628	40.1724	47.6251	10.8897	0.1627	0.0171	0.3446	0.0111	0.104	0.0239	0.0064	0.0403	59.1782	88.6278	-0.423833	0.339	0.17	0	0.0973722	67.986	52.785	67.666	52.673	0.17	0.28	0.38	0.326131	0.396046
Churikova134	149	Line42SHIV080536Ol13	SHIV-08-05	3-6	Ol-13	4	41	67.9	52.755	67.666	52.673	0.247952	40.1887	47.213	10.8961	0.1598	0.0159	0.3366	0.0109	0.1048	0.023	0.0104	0.0424	58.7601	88.534	-0.461252	0.339	0.17	0	0.0910484	67.986	52.785	67.666	52.673	0.17	0.28	0.38	0.323123	0.395043
Churikova134	150	Line43SHIV080536Ol13	SHIV-08-05	3-6	Ol-13	4	42	67.906	52.757	67.666	52.673	0.254275	40.1903	47.2203	10.883	0.1622	0.0167	0.3258	0.0111	0.1086	0.024	0.0078	0.0399	58.7517	88.5477	-0.498671	0.339	0.17	0	0.0847246	67.986	52.785	67.666	52.673	0.17	0.28	0.38	0.320114	0.39404
Churikova134	151	Line44SHIV080536Ol13	SHIV-08-05	3-6	Ol-13	4	43	67.912	52.759	67.666	52.673	0.260599	40.3686	47.2699	11.1143	0.1625	0.0164	0.3228	0.0086	0.1102	0.0253	0.0063	0.0375	59.03	88.3436	-0.536091	0.339	0.17	0	0.0784007	67.986	52.785	67.666	52.673	0.17	0.28	0.38	0.317105	0.393037
Churikova134	152	Line45SHIV080536Ol13	SHIV-08-05	3-6	Ol-13	4	44	67.918	52.761	67.666	52.673	0.266923	40.1661	47.2274	11.1283	0.167	0.0159	0.3147	0.0127	0.1101	0.0234	0.0071	0.0355	58.9995	88.3213	-0.57351	0.339	0.17	0	0.0720768	67.986	52.785	67.666	52.673	0.17	0.28	0.38	0.314097	0.392034
Churikova134	153	Line46SHIV080536Ol13	SHIV-08-05	3-6	Ol-13	4	45	67.923	52.763	67.666	52.673	0.272303	40.3601	47.2029	11.2403	0.1675	0.0164	0.31	0.0108	0.1105	0.0226	0.0066	0.0339	59.081	88.2122	-0.605344	0.339	0.17	0	0.0666969	67.986	52.785	67.666	52.673	0.17	0.28	0.38	0.31159	0.391031
Churikova134	154	Line47SHIV080536Ol13	SHIV-08-05	3-6	Ol-13	4	46	67.929	52.765	67.666	52.673	0.278627	40.1344	47.0261	11.2738	0.1705	0.0172	0.3023	0.0109	0.1118	0.0227	0.0083	0.0415	58.9353	88.1421	-0.642763	0.339	0.17	0	0.060373	67.986	52.785	67.666	52.673	0.17	0.28	0.38	0.308581	0.390028
Churikova134	155	Line48SHIV080536Ol13	SHIV-08-05	3-6	Ol-13	4	47	67.934	52.767	67.666	52.673	0.284007	40.0949	47.0455	11.312	0.1723	0.0161	0.282	0.0103	0.1148	0.0245	0.0182	0.0659	58.9775	88.111	-0.674598	0.339	0.17	0	0.054993	67.986	52.785	67.666	52.673	0.17	0.28	0.38	0.306074	0.389026
Churikova134	157	Line50SHIV080536Ol13	SHIV-08-05	3-6	Ol-13	4	48	67.946	52.772	67.666	52.673	0.296987	39.9547	46.5037	11.8218	0.1865	0.0167	0.235	0.0121	0.217	0.2024	0.012	0.0759	59.1952	87.5154	-0.7514	0.339	0.17	0	0.0420135	67.986	52.785	67.666	52.673	0.17	0.28	0.38	0.300057	0.386519
Churikova134	158	Line51SHIV080536Ol13	SHIV-08-05	3-6	Ol-13	4	49	67.951	52.773	67.666	52.673	0.302035	40.0996	46.2196	12.0247	0.1917	0.0163	0.2256	0.0124	0.1253	0.0274	0.0186	0.0549	58.843	87.2603	-0.781271	0.339	0.17	0	0.0369652	67.986	52.785	67.666	52.673	0.17	0.28	0.38	0.29755	0.386017
Churikova134	159	Line52SHIV080536Ol13	SHIV-08-05	3-6	Ol-13	4	50	67.957	52.775	67.666	52.673	0.308359	39.8979	45.9427	12.8784	0.2043	0.0175	0.1972	0.0138	0.1249	0.0212	0.0125	0.0442	59.4	86.4077	-0.81869	0.339	0.17	0	0.0306414	67.986	52.785	67.666	52.673	0.17	0.28	0.38	0.294541	0.385014
Churikova134	160	Line53SHIV080536Ol13	SHIV-08-05	3-6	Ol-13	4	51	67.963	52.777	67.666	52.673	0.314682	39.6866	44.6671	14.236	0.2238	0.0194	0.1639	0.0141	0.1198	0.021	0.0143	0.0294	59.4651	84.8283	-0.856109	0.339	0.17	0	0.0243176	67.986	52.785	67.666	52.673	0.17	0.28	0.38	0.291533	0.384011
Churikova134	161	Line54SHIV080536Ol13	SHIV-08-05	3-6	Ol-13	4	52	67.969	52.779	67.666	52.673	0.321006	39.4129	43.4996	15.4841	0.2507	0.0189	0.1425	0.0142	0.1101	0.0194	0.0219	0.0223	59.5395	83.3505	-0.893528	0.339	0.17	0	0.0179938	67.986	52.785	67.666	52.673	0.17	0.28	0.38	0.288524	0.383009
Churikova134	162	Line55SHIV080536Ol13	SHIV-08-05	3-6	Ol-13	4	53	67.975	52.781	67.666	52.673	0.32733	39.4529	43.2766	15.9691	0.2631	0.0167	0.1341	0.0182	0.1291	0.0223	0.0156	0.0248	59.8292	82.8451	-0.930947	0.339	0.17	0	0.0116699	67.986	52.785	67.666	52.673	0.17	0.28	0.38	0.285516	0.382006
Churikova134	163	Line56SHIV080536Ol13	SHIV-08-05	3-6	Ol-13	4	54	67.981	52.783	67.666	52.673	0.333654	38.8417	39.8675	19.7346	0.3468	0.0167	0.0929	0.0247	0.1637	0.0236	0.0327	0.0311	60.2705	78.2607	-0.968367	0.339	0.17	0	0.00534599	67.986	52.785	67.666	52.673	0.17	0.28	0.38	0.282507	0.381003
Churikova134	163	Line56SHIV080536Ol13	SHIV-08-05	3-6	Ol-13	4	54	67.981	52.783	67.666	52.673	0.333654	40.9169	20.1942	19.0999	0.3583	0.0112	0.028	0.0227	1.2935	7.4963	0.0879	0.01	48.5041	65.327	-0.968367	0.339	0.17	0	0.00534599	67.986	52.785	67.666	52.673	0.17	0.28	0.38	0.282507	0.381003
Churikova134	164	Line57SHIV080536Ol13	SHIV-08-05	3-6	Ol-13	4	55	67.986	52.785	67.666	52.673	0.339034	40.454	48.2366	9.2355	0.1325	0.015	0.392	0.011	0.0912	0.0339	0.0033	0.0292	58.1477	90.2981	-1.0002	0.339	0.17	0	-3.39216e-05	67.986	52.785	67.666	52.673	0.17	0.28	0.38	0.28	0.38
Churikova134			SHIV-08-05	3-6	Ol-13	4
Churikova132	66	Line1SHIV080533Ol19	SHIV-08-05	3-3	Ol-29-1	4	1	21.019	75.829	21.019	75.829	0														-1	0	0.13	0.216	0	21.019	75.829	21.235	75.826	0.09	0.45	0.45	0.45	0.45
Churikova132	67	Line2SHIV080533Ol19	SHIV-08-05	3-3	Ol-29-1	4	2	21.021	75.83	21.019	75.829	0.00223607	36.6427	36.9056	19.203	0.3184	0.015	0.0775	0.0281	0.1856	0.3212	0.0123	0.0221	57.0544	77.3999	-0.982799	0	0.13	0.216	0.00223607	21.019	75.829	21.235	75.826	0.09	0.45	0.45	0.449167	0.449583
Churikova132	69	Line4SHIV080533Ol19	SHIV-08-05	3-3	Ol-29-1	4	3	21.028	75.829	21.019	75.829	0.009	39.2889	44.1981	14.5118	0.2345	0.0193	0.136	0.0171	0.138	0.024	0.0083	0.0298	59.2788	84.4415	-0.930769	0	0.13	0.216	0.009	21.019	75.829	21.235	75.826	0.09	0.45	0.45	0.44625	0.45
Churikova132	70	Line5SHIV080533Ol19	SHIV-08-05	3-3	Ol-29-1	4	4	21.031	75.829	21.019	75.829	0.012	39.7076	45.2583	13.5782	0.2225	0.0161	0.1472	0.0169	0.1391	0.0238	0.0044	0.0269	59.4021	85.5901	-0.907692	0	0.13	0.216	0.012	21.019	75.829	21.235	75.826	0.09	0.45	0.45	0.445	0.45
Churikova132	71	Line6SHIV080533Ol19	SHIV-08-05	3-3	Ol-29-1	4	5	21.034	75.829	21.019	75.829	0.015	39.9339	45.6088	12.7678	0.2103	0.0186	0.164	0.0137	0.1343	0.0256	0.005	0.0338	58.9431	86.4234	-0.884615	0	0.13	0.216	0.015	21.019	75.829	21.235	75.826	0.09	0.45	0.45	0.443751	0.45
Churikova132	72	Line7SHIV080533Ol19	SHIV-08-05	3-3	Ol-29-1	4	6	21.037	75.829	21.019	75.829	0.018	39.9519	46.3458	12.3885	0.1984	0.0175	0.1875	0.013	0.1298	0.0236	0.0065	0.0314	59.3041	86.9562	-0.861538	0	0.13	0.216	0.018	21.019	75.829	21.235	75.826	0.09	0.45	0.45	0.442501	0.45
Churikova132	74	Line9SHIV080533Ol19	SHIV-08-05	3-3	Ol-29-1	4	7	21.044	75.829	21.019	75.829	0.025	40.0756	46.6171	11.8105	0.186	0.0166	0.2322	0.0101	0.1211	0.0269	0.0056	0.0497	59.0205	87.5524	-0.807692	0	0.13	0.216	0.025	21.019	75.829	21.235	75.826	0.09	0.45	0.45	0.439584	0.45
Churikova132	76	Line11SHIV080533Ol19	SHIV-08-05	3-3	Ol-29-1	4	8	21.049	75.829	21.019	75.829	0.03	40.1976	47.1312	11.3946	0.1795	0.0186	0.2656	0.0146	0.114	0.0252	0.0061	0.0424	59.1433	88.0537	-0.769231	0	0.13	0.216	0.03	21.019	75.829	21.235	75.826	0.09	0.45	0.45	0.437501	0.45
Churikova132	78	Line13SHIV080533Ol19	SHIV-08-05	3-3	Ol-29-1	4	9	21.055	75.829	21.019	75.829	0.036	40.1941	47.338	11.1621	0.1708	0.0169	0.2976	0.0133	0.1101	0.0281	0.009	0.049	59.1369	88.3142	-0.723077	0	0.13	0.216	0.036	21.019	75.829	21.235	75.826	0.09	0.45	0.45	0.435001	0.45
Churikova132	80	Line15SHIV080533Ol19	SHIV-08-05	3-3	Ol-29-1	4	10	21.061	75.829	21.019	75.829	0.042	40.1389	47.2715	10.747	0.1647	0.0173	0.3336	0.0124	0.1044	0.0271	0.0067	0.0447	58.678	88.6855	-0.676923	0	0.13	0.216	0.042	21.019	75.829	21.235	75.826	0.09	0.45	0.45	0.432502	0.45
Churikova132	82	Line17SHIV080533Ol19	SHIV-08-05	3-3	Ol-29-1	4	11	21.067	75.829	21.019	75.829	0.048	40.2988	47.7721	10.639	0.1558	0.017	0.3635	0.0128	0.1009	0.0276	0.0059	0.0468	59.0887	88.8909	-0.630769	0	0.13	0.216	0.048	21.019	75.829	21.235	75.826	0.09	0.45	0.45	0.430002	0.45
Churikova132	83	Line18SHIV080533Ol19	SHIV-08-05	3-3	Ol-29-1	4	12	21.07	75.829	21.019	75.829	0.051	40.2813	47.9827	10.4988	0.1569	0.0163	0.3741	0.0123	0.1011	0.0281	0.0077	0.057	59.1703	89.0642	-0.607692	0	0.13	0.216	0.051	21.019	75.829	21.235	75.826	0.09	0.45	0.45	0.428752	0.45
Churikova132	84	Line19SHIV080533Ol19	SHIV-08-05	3-3	Ol-29-1	4	13	21.073	75.829	21.019	75.829	0.054	40.4543	47.7067	10.3816	0.1551	0.0178	0.3811	0.0134	0.1014	0.0299	0.01	0.0686	58.787	89.1172	-0.584615	0	0.13	0.216	0.054	21.019	75.829	21.235	75.826	0.09	0.45	0.45	0.427502	0.45
Churikova132	85	Line20SHIV080533Ol19	SHIV-08-05	3-3	Ol-29-1	4	14	21.076	75.829	21.019	75.829	0.057	40.1322	47.7914	10.2296	0.152	0.0164	0.3847	0.0104	0.1014	0.0288	0.0075	0.0593	58.7147	89.2764	-0.561538	0	0.13	0.216	0.057	21.019	75.829	21.235	75.826	0.09	0.45	0.45	0.426252	0.45
Churikova132	86	Line21SHIV080533Ol19	SHIV-08-05	3-3	Ol-29-1	4	15	21.08	75.828	21.019	75.829	0.0610082	40.4249	48.0667	10.2176	0.1463	0.0156	0.3949	0.0121	0.1029	0.0291	0.0052	0.0524	58.9852	89.3425	-0.530706	0	0.13	0.216	0.0610082	21.019	75.829	21.235	75.826	0.09	0.45	0.45	0.424586	0.450417
Churikova132	87	Line22SHIV080533Ol19	SHIV-08-05	3-3	Ol-29-1	4	16	21.083	75.828	21.019	75.829	0.0640078	40.431	48.1122	10.0152	0.1463	0.0166	0.4014	0.0114	0.1021	0.0304	0.0054	0.0546	58.8356	89.5404	-0.507632	0	0.13	0.216	0.0640078	21.019	75.829	21.235	75.826	0.09	0.45	0.45	0.423336	0.450417
Churikova132	88	Line23SHIV080533Ol19	SHIV-08-05	3-3	Ol-29-1	4	17	21.086	75.828	21.019	75.829	0.0670075	40.432	48.2338	10.0302	0.1439	0.0176	0.4096	0.0079	0.1021	0.0305	0.0063	0.0586	58.9756	89.55	-0.484558	0	0.13	0.216	0.0670075	21.019	75.829	21.235	75.826	0.09	0.45	0.45	0.422086	0.450417
Churikova132	89	Line24SHIV080533Ol19	SHIV-08-05	3-3	Ol-29-1	4	18	21.089	75.828	21.019	75.829	0.0700071	40.4744	48.3215	9.8758	0.1403	0.0165	0.4149	0.0073	0.102	0.0299	0.007	0.0664	58.9082	89.711	-0.461484	0	0.13	0.216	0.0700071	21.019	75.829	21.235	75.826	0.09	0.45	0.45	0.420836	0.450417
Churikova132	90	Line25SHIV080533Ol19	SHIV-08-05	3-3	Ol-29-1	4	19	21.092	75.828	21.019	75.829	0.0730068	40.526	48.4515	10.0136	0.1385	0.0165	0.423	0.0109	0.1016	0.0311	0.0088	0.0746	59.1867	89.6075	-0.438409	0	0.13	0.216	0.0730068	21.019	75.829	21.235	75.826	0.09	0.45	0.45	0.419586	0.450417
Churikova132	91	Line26SHIV080533Ol19	SHIV-08-05	3-3	Ol-29-1	4	20	21.095	75.828	21.019	75.829	0.0760066	40.508	48.3278	9.9378	0.1405	0.0171	0.4263	0.0116	0.1024	0.0313	0.0105	0.0825	58.9948	89.6543	-0.415334	0	0.13	0.216	0.0760066	21.019	75.829	21.235	75.826	0.09	0.45	0.45	0.418336	0.450417
Churikova132	92	Line27SHIV080533Ol19	SHIV-08-05	3-3	Ol-29-1	4	21	21.098	75.828	21.019	75.829	0.0790063	40.4883	48.3573	9.9416	0.1403	0.0165	0.4306	0.0114	0.1022	0.032	0.0097	0.0889	59.0319	89.6565	-0.392259	0	0.13	0.216	0.0790063	21.019	75.829	21.235	75.826	0.09	0.45	0.45	0.417087	0.450417
Churikova132	93	Line28SHIV080533Ol19	SHIV-08-05	3-3	Ol-29-1	4	22	21.101	75.828	21.019	75.829	0.0820061	40.3406	48.2581	9.7716	0.1426	0.0155	0.4346	0.0121	0.1034	0.0337	0.01	0.0952	58.7716	89.7965	-0.369184	0	0.13	0.216	0.0820061	21.019	75.829	21.235	75.826	0.09	0.45	0.45	0.415837	0.450417
Churikova132	96	Line31SHIV080533Ol19	SHIV-08-05	3-3	Ol-29-1	4	23	21.11	75.828	21.019	75.829	0.0910055	40.2924	48.2582	9.82	0.1433	0.016	0.4335	0.0107	0.1034	0.1072	0.0094	0.1008	58.8923	89.7512	-0.299958	0	0.13	0.216	0.0910055	21.019	75.829	21.235	75.826	0.09	0.45	0.45	0.412087	0.450417
Churikova132	97	Line32SHIV080533Ol19	SHIV-08-05	3-3	Ol-29-1	4	24	21.113	75.828	21.019	75.829	0.0940053	40.8593	48.6512	9.7328	0.1434	0.0154	0.43	0.0109	0.1034	0.0394	0.0074	0.1004	59.1265	89.9068	-0.276882	0	0.13	0.216	0.0940053	21.019	75.829	21.235	75.826	0.09	0.45	0.45	0.410837	0.450417
Churikova132	98	Line33SHIV080533Ol19	SHIV-08-05	3-3	Ol-29-1	4	25	21.116	75.828	21.019	75.829	0.0970052	40.4513	48.5799	9.6659	0.1426	0.0153	0.4293	0.0095	0.1055	0.032	0.0083	0.1074	58.98	89.9559	-0.253807	0	0.13	0.216	0.0970052	21.019	75.829	21.235	75.826	0.09	0.45	0.45	0.409587	0.450417
Churikova132	99	Line34SHIV080533Ol19	SHIV-08-05	3-3	Ol-29-1	4	26	21.119	75.828	21.019	75.829	0.100005	40.6367	48.5867	9.7654	0.1429	0.0159	0.4348	0.0135	0.1056	0.0317	0.011	0.1095	59.0965	89.8643	-0.230731	0	0.13	0.216	0.100005	21.019	75.829	21.235	75.826	0.09	0.45	0.45	0.408337	0.450417
Churikova132	100	Line35SHIV080533Ol19	SHIV-08-05	3-3	Ol-29-1	4	27	21.122	75.828	21.019	75.829	0.103005	40.6417	48.2416	9.7781	0.144	0.0157	0.4297	0.0102	0.1049	0.0326	0.0113	0.1008	58.7568	89.7873	-0.207655	0	0.13	0.216	0.103005	21.019	75.829	21.235	75.826	0.09	0.45	0.45	0.407087	0.450417
Churikova132	101	Line36SHIV080533Ol19	SHIV-08-05	3-3	Ol-29-1	4	28	21.125	75.828	21.019	75.829	0.106005	40.4027	48.133	9.9899	0.1447	0.0156	0.4301	0.0098	0.1051	0.0304	0.0059	0.0834	58.8586	89.5681	-0.184579	0	0.13	0.216	0.106005	21.019	75.829	21.235	75.826	0.09	0.45	0.45	0.405838	0.450417
Churikova132	102	Line37SHIV080533Ol19	SHIV-08-05	3-3	Ol-29-1	4	29	21.128	75.828	21.019	75.829	0.109005	40.2622	48.1856	9.9761	0.1442	0.0153	0.429	0.0107	0.1032	0.0283	0.0043	0.0733	58.8924	89.5912	-0.161503	0	0.13	0.216	0.109005	21.019	75.829	21.235	75.826	0.09	0.45	0.45	0.404588	0.450417
Churikova132	103	Line38SHIV080533Ol19	SHIV-08-05	3-3	Ol-29-1	4	30	21.131	75.828	21.019	75.829	0.112004	40.4456	48.1164	10.1985	0.1459	0.0161	0.4262	0.009	0.1051	0.0299	0.0046	0.0718	59.0471	89.3701	-0.138427	0	0.13	0.216	0.112004	21.019	75.829	21.235	75.826	0.09	0.45	0.45	0.403338	0.450417
Churikova132	104	Line39SHIV080533Ol19	SHIV-08-05	3-3	Ol-29-1	4	31	21.134	75.827	21.019	75.829	0.115017	40.3799	47.841	10.2916	0.1453	0.0166	0.4289	0.0104	0.1066	0.03	0.0051	0.0742	58.8704	89.2284	-0.115251	0	0.13	0.216	0.115017	21.019	75.829	21.235	75.826	0.09	0.45	0.45	0.402088	0.450833
Churikova132	105	Line40SHIV080533Ol19	SHIV-08-05	3-3	Ol-29-1	4	32	21.137	75.827	21.019	75.829	0.118017	40.1909	47.6029	10.5241	0.1464	0.0165	0.4264	0.0095	0.1089	0.0292	0.004	0.0701	58.8639	88.9629	-0.0921773	0	0.13	0.216	0.118017	21.019	75.829	21.235	75.826	0.09	0.45	0.45	0.400838	0.450833
Churikova132	106	Line41SHIV080533Ol19	SHIV-08-05	3-3	Ol-29-1	4	33	21.14	75.827	21.019	75.829	0.121017	40.0335	47.4138	10.7694	0.1486	0.0175	0.4161	0.0127	0.112	0.0334	0.0047	0.0659	58.9235	88.6948	-0.0691036	0	0.13	0.216	0.121017	21.019	75.829	21.235	75.826	0.09	0.45	0.45	0.399588	0.450833
Churikova132	107	Line42SHIV080533Ol19	SHIV-08-05	3-3	Ol-29-1	4	34	21.143	75.827	21.019	75.829	0.124016	40.4028	47.1264	11.2958	0.1515	0.0174	0.4044	0.0137	0.1109	0.0323	0.004	0.0518	59.1524	88.144	-0.0460298	0	0.13	0.216	0.124016	21.019	75.829	21.235	75.826	0.09	0.45	0.45	0.398338	0.450833
Churikova132	108	Line43SHIV080533Ol19	SHIV-08-05	3-3	Ol-29-1	4	35	21.146	75.827	21.019	75.829	0.127016	40.3066	46.8659	11.6662	0.159	0.0185	0.3865	0.0103	0.1089	0.0324	0.0029	0.042	59.2477	87.7431	-0.0229558	0	0.13	0.216	0.127016	21.019	75.829	21.235	75.826	0.09	0.45	0.45	0.397088	0.450833
Churikova132	109	Line44SHIV080533Ol19	SHIV-08-05	3-3	Ol-29-1	4	36	21.149	75.827	21.019	75.829	0.130015	40.0727	46.6418	12.0643	0.1566	0.0194	0.3713	0.0136	0.1068	0.0339	0.0022	0.0375	59.4077	87.3247	0.00017888	0	0.13	0.216	0.130015	21.019	75.829	21.235	75.826	0.09	0.45	0.45	0.395839	0.450833
Churikova132	110	Line45SHIV080533Ol19	SHIV-08-05	3-3	Ol-29-1	4	37	21.152	75.827	21.019	75.829	0.133015	39.9023	46.4835	12.2237	0.1589	0.0205	0.352	0.0113	0.1069	0.0335	0.0034	0.0371	59.3903	87.1407	0.0350586	0	0.13	0.216	0.133015	21.019	75.829	21.235	75.826	0.09	0.45	0.45	0.394589	0.450833
Churikova132	111	Line46SHIV080533Ol19	SHIV-08-05	3-3	Ol-29-1	4	38	21.155	75.827	21.019	75.829	0.136015	39.8354	45.8812	12.3178	0.1618	0.0199	0.3397	0.0121	0.1075	0.0337	0.0031	0.0431	58.8737	86.9068	0.0699384	0	0.13	0.216	0.136015	21.019	75.829	21.235	75.826	0.09	0.45	0.45	0.393339	0.450833
Churikova132	112	Line47SHIV080533Ol19	SHIV-08-05	3-3	Ol-29-1	4	39	21.159	75.827	21.019	75.829	0.140014	39.8222	46.1381	12.5497	0.1597	0.0207	0.3334	0.0082	0.1091	0.0381	<0.001	0.0448	59.357	86.7574	0.116445	0	0.13	0.216	0.140014	21.019	75.829	21.235	75.826	0.09	0.45	0.45	0.391672	0.450833
Churikova132	113	Line48SHIV080533Ol19	SHIV-08-05	3-3	Ol-29-1	4	40	21.162	75.827	21.019	75.829	0.143014	38.9638	44.9464	12.1324	0.1543	0.019	0.3228	0.013	0.1096	0.0823	0.0029	0.0403	57.7798	86.845	0.151325	0	0.13	0.216	0.143014	21.019	75.829	21.235	75.826	0.09	0.45	0.45	0.390422	0.450833
Churikova132	115	Line50SHIV080533Ol19	SHIV-08-05	3-3	Ol-29-1	4	41	21.168	75.826	21.019	75.829	0.14903	40.529	46.7108	12.2625	0.1574	0.0195	0.3281	0.013	0.1154	0.042	0.0028	0.0399	59.6487	87.1598	0.221281	0	0.13	0.216	0.14903	21.019	75.829	21.235	75.826	0.09	0.45	0.45	0.387923	0.45125
Churikova132	116	Line51SHIV080533Ol19	SHIV-08-05	3-3	Ol-29-1	4	42	21.171	75.826	21.019	75.829	0.15203	40.0285	46.1899	12.2061	0.1618	0.0187	0.3133	0.0122	0.1156	0.0376	0.0015	0.0393	59.0552	87.0857	0.256158	0	0.13	0.216	0.15203	21.019	75.829	21.235	75.826	0.09	0.45	0.45	0.386673	0.45125
Churikova132	118	Line53SHIV080533Ol19	SHIV-08-05	3-3	Ol-29-1	4	43	21.177	75.826	21.019	75.829	0.158028	38.8835	44.8221	12.4535	0.1704	0.0166	0.2743	0.0199	0.1158	0.1437	0.0031	0.0365	58.0163	86.5114	0.325913	0	0.13	0.216	0.158028	21.019	75.829	21.235	75.826	0.09	0.45	0.45	0.384173	0.45125
Churikova132	120	Line55SHIV080533Ol19	SHIV-08-05	3-3	Ol-29-1	4	44	21.183	75.826	21.019	75.829	0.164027	40.0109	45.2672	13.3801	0.1871	0.0175	0.2848	0.0206	0.1081	0.0308	0.0046	0.0357	59.2962	85.7728	0.395668	0	0.13	0.216	0.164027	21.019	75.829	21.235	75.826	0.09	0.45	0.45	0.381673	0.45125
Churikova132	121	Line56SHIV080533Ol19	SHIV-08-05	3-3	Ol-29-1	4	45	21.186	75.826	21.019	75.829	0.167027	39.7437	45.6689	12.8291	0.1773	0.0166	0.3152	0.0194	0.1057	0.0266	0.0044	0.0371	59.1588	86.3826	0.430546	0	0.13	0.216	0.167027	21.019	75.829	21.235	75.826	0.09	0.45	0.45	0.380423	0.45125
Churikova132	123	Line58SHIV080533Ol19	SHIV-08-05	3-3	Ol-29-1	4	46	21.192	75.826	21.019	75.829	0.173026	40.1088	46.8686	11.8964	0.1552	0.0171	0.3218	0.0102	0.113	0.0358	0.0019	0.0541	59.4181	87.5321	0.500302	0	0.13	0.216	0.173026	21.019	75.829	21.235	75.826	0.09	0.45	0.45	0.377924	0.45125
Churikova132	125	Line60SHIV080533Ol19	SHIV-08-05	3-3	Ol-29-1	4	47	21.198	75.826	21.019	75.829	0.179025	40.1642	46.7589	12.184	0.1576	0.0186	0.2932	0.0123	0.1208	0.0386	0.0056	0.05	59.584	87.243	0.57006	0	0.13	0.216	0.179025	21.019	75.829	21.235	75.826	0.09	0.45	0.45	0.375424	0.45125
Churikova132	127	Line62SHIV080533Ol19	SHIV-08-05	3-3	Ol-29-1	4	48	21.204	75.826	21.019	75.829	0.185024	39.8988	46.521	12.2739	0.1588	0.0194	0.2919	0.0113	0.1212	0.0453	0.0047	0.0453	59.4428	87.1037	0.639818	0	0.13	0.216	0.185024	21.019	75.829	21.235	75.826	0.09	0.45	0.45	0.372924	0.45125
Churikova132	129	Line64SHIV080533Ol19	SHIV-08-05	3-3	Ol-29-1	4	49	21.21	75.826	21.019	75.829	0.191024	39.7599	46.1211	12.1188	0.1561	0.0178	0.3178	0.0103	0.1162	0.0313	0.0057	0.0396	58.8894	87.1495	0.709576	0	0.13	0.216	0.191024	21.019	75.829	21.235	75.826	0.09	0.45	0.45	0.370424	0.45125
Churikova132	131	Line66SHIV080533Ol19	SHIV-08-05	3-3	Ol-29-1	4	50	21.216	75.826	21.019	75.829	0.197023	39.9452	46.1912	12.4322	0.1575	0.0178	0.2956	0.0088	0.1278	0.033	0.0041	0.0313	59.2639	86.8782	0.779335	0	0.13	0.216	0.197023	21.019	75.829	21.235	75.826	0.09	0.45	0.45	0.367925	0.45125
Churikova132	133	Line68SHIV080533Ol19	SHIV-08-05	3-3	Ol-29-1	4	51	21.223	75.826	21.019	75.829	0.204022	40.1256	46.107	12.5739	0.1583	0.02	0.2883	0.0122	0.1236	0.0368	<0.001	0.0467	59.3201	86.7275	0.860722	0	0.13	0.216	0.204022	21.019	75.829	21.235	75.826	0.09	0.45	0.45	0.365008	0.45125
Churikova132	135	Line70SHIV080533Ol19	SHIV-08-05	3-3	Ol-29-1	4	52	21.229	75.826	21.019	75.829	0.210021	39.8961	46.1943	12.7234	0.1579	0.0189	0.2938	0.0094	0.1321	0.0435	0.0079	0.0462	59.5733	86.6128	0.930482	0	0.13	0.216	0.210021	21.019	75.829	21.235	75.826	0.09	0.45	0.45	0.362508	0.45125
Churikova132	137	Line72SHIV080533Ol19	SHIV-08-05	3-3	Ol-29-1	4	53	21.235	75.826	21.019	75.829	0.216021	39.889	46.1733	12.6558	0.1577	0.02	0.2905	0.0085	0.1239	0.0377	0.0051	0.0431	59.4674	86.6692	0.661699	0	0.13	0.216	0.216021	21.019	75.829	21.235	75.826	0.09	0.45	0.45	0.360009	0.45125
Churikova132			SHIV-08-05	3-3	Ol-29-1	4
Churikova132	143	Line1SHIV080533Ol19prof2	SHIV-08-05	3-3	Ol-29-2	4	58	21.172	75.955	21.172	75.955	0	39.8712	45.798	12.7666	0.1594	0.0197	0.3117	0.0152	0.1194	0.0388	0.0033	0.0499	59.2288	86.473	0.163043	0.15	0.015	-0.077	0.15	21.172	75.955	21.095	75.954	0.06	0.37	0.38	0.37	0.38
Churikova132	144	Line2SHIV080533Ol19prof2	SHIV-08-05	3-3	Ol-29-2	4	59	21.169	75.954	21.172	75.955	0.00316228	39.9278	45.6541	12.7394	0.1574	0.0196	0.3146	0.0103	0.1156	0.0375	0.0025	0.0488	59.0485	86.4611	0.128671	0.15	0.015	-0.077	0.146838	21.172	75.955	21.095	75.954	0.06	0.37	0.38	0.372337	0.380779
Churikova132	147	Line5SHIV080533Ol19prof2	SHIV-08-05	3-3	Ol-29-2	4	60	21.16	75.954	21.172	75.955	0.0120416	39.79	45.9512	12.7504	0.1573	0.0199	0.3424	0.0142	0.1072	0.0356	0.0034	0.04	59.3782	86.5268	0.0321566	0.15	0.015	-0.077	0.137958	21.172	75.955	21.095	75.954	0.06	0.37	0.38	0.37935	0.380779
Churikova132	148	Line6SHIV080533Ol19prof2	SHIV-08-05	3-3	Ol-29-2	4	61	21.157	75.954	21.172	75.955	0.0150333	40.0138	46.3215	12.5871	0.1558	0.0193	0.3568	0.0117	0.1057	0.0382	0.0034	0.037	59.5961	86.7688	-0.00024664	0.15	0.015	-0.077	0.134967	21.172	75.955	21.095	75.954	0.06	0.37	0.38	0.381687	0.380779
Churikova132	149	Line7SHIV080533Ol19prof2	SHIV-08-05	3-3	Ol-29-2	4	62	21.154	75.954	21.172	75.955	0.0180278	40.1566	46.3424	12.2545	0.1537	0.0194	0.3719	0.0116	0.112	0.0427	0.0036	0.0438	59.3082	87.0783	-0.0224278	0.15	0.015	-0.077	0.131972	21.172	75.955	21.095	75.954	0.06	0.37	0.38	0.384025	0.380779
Churikova132	150	Line8SHIV080533Ol19prof2	SHIV-08-05	3-3	Ol-29-2	4	63	21.151	75.954	21.172	75.955	0.0210238	40.0159	46.7105	11.6445	0.1519	0.0181	0.3801	0.0134	0.1137	0.0368	0.0025	0.0481	59.069	87.7274	-0.0446207	0.15	0.015	-0.077	0.128976	21.172	75.955	21.095	75.954	0.06	0.37	0.38	0.386362	0.380779
Churikova132	151	Line9SHIV080533Ol19prof2	SHIV-08-05	3-3	Ol-29-2	4	64	21.148	75.954	21.172	75.955	0.0240208	40.1469	47.1528	11.2557	0.1519	0.017	0.3965	0.0111	0.1145	0.0346	0.004	0.0605	59.1341	88.1869	-0.0668209	0.15	0.015	-0.077	0.125979	21.172	75.955	21.095	75.954	0.06	0.37	0.38	0.3887	0.380779
Churikova132	152	Line10SHIV080533Ol19prof2	SHIV-08-05	3-3	Ol-29-2	4	65	21.145	75.954	21.172	75.955	0.0270185	40.3651	47.4367	11.0531	0.1477	0.0178	0.4166	0.0113	0.1104	0.039	0.0061	0.0781	59.2326	88.4364	-0.089026	0.15	0.015	-0.077	0.122981	21.172	75.955	21.095	75.954	0.06	0.37	0.38	0.391037	0.380779
Churikova132	153	Line11SHIV080533Ol19prof2	SHIV-08-05	3-3	Ol-29-2	4	66	21.141	75.954	21.172	75.955	0.0310161	40.2355	47.6668	10.4084	0.1513	0.0173	0.4262	0.0095	0.1065	0.0335	0.0058	0.0867	58.8195	89.084	-0.118638	0.15	0.015	-0.077	0.118984	21.172	75.955	21.095	75.954	0.06	0.37	0.38	0.394154	0.380779
Churikova132	154	Line12SHIV080533Ol19prof2	SHIV-08-05	3-3	Ol-29-2	4	67	21.138	75.954	21.172	75.955	0.0340147	40.2472	47.8631	10.2939	0.143	0.0174	0.4286	0.0096	0.1054	0.0306	0.0048	0.0875	58.8916	89.2307	-0.14085	0.15	0.015	-0.077	0.115985	21.172	75.955	21.095	75.954	0.06	0.37	0.38	0.396491	0.380779
Churikova132	155	Line13SHIV080533Ol19prof2	SHIV-08-05	3-3	Ol-29-2	4	68	21.135	75.954	21.172	75.955	0.0370135	40.3611	48.0511	10.1669	0.1397	0.0166	0.43	0.0103	0.104	0.0618	0.0048	0.0822	58.9804	89.3867	-0.163063	0.15	0.015	-0.077	0.112986	21.172	75.955	21.095	75.954	0.06	0.37	0.38	0.398829	0.380779
Churikova132	156	Line14SHIV080533Ol19prof2	SHIV-08-05	3-3	Ol-29-2	4	69	21.132	75.954	21.172	75.955	0.0400125	40.4188	48.0011	9.9981	0.141	0.0171	0.4271	0.0079	0.1042	0.0301	0.0062	0.0845	58.7266	89.5347	-0.185278	0.15	0.015	-0.077	0.109988	21.172	75.955	21.095	75.954	0.06	0.37	0.38	0.401166	0.380779
Churikova132	157	Line15SHIV080533Ol19prof2	SHIV-08-05	3-3	Ol-29-2	4	70	21.129	75.954	21.172	75.955	0.0430116	40.4599	48.114	9.843	0.1443	0.0172	0.4252	0.0129	0.1039	0.0316	0.0064	0.0967	58.6921	89.702	-0.207494	0.15	0.015	-0.077	0.106988	21.172	75.955	21.095	75.954	0.06	0.37	0.38	0.403504	0.380779
Churikova132	158	Line16SHIV080533Ol19prof2	SHIV-08-05	3-3	Ol-29-2	4	71	21.125	75.954	21.172	75.955	0.0470106	40.1563	48.317	9.9137	0.1404	0.0148	0.4211	0.0115	0.1035	0.0307	0.0065	0.0949	58.9527	89.6748	-0.237116	0.15	0.015	-0.077	0.102989	21.172	75.955	21.095	75.954	0.06	0.37	0.38	0.40662	0.380779
Churikova132	159	Line17SHIV080533Ol19prof2	SHIV-08-05	3-3	Ol-29-2	4	72	21.122	75.954	21.172	75.955	0.05001	40.3927	48.4892	9.8434	0.1425	0.0167	0.4219	0.0076	0.1023	0.0338	0.0072	0.0904	59.0574	89.7732	-0.259333	0.15	0.015	-0.077	0.09999	21.172	75.955	21.095	75.954	0.06	0.37	0.38	0.408958	0.380779
Churikova132	160	Line18SHIV080533Ol19prof2	SHIV-08-05	3-3	Ol-29-2	4	73	21.119	75.954	21.172	75.955	0.0530094	40.3838	48.475	9.7809	0.139	0.0165	0.4241	0.0117	0.1022	0.0408	0.0032	0.0984	58.9902	89.8288	-0.281551	0.15	0.015	-0.077	0.0969906	21.172	75.955	21.095	75.954	0.06	0.37	0.38	0.411295	0.380779
Churikova132	161	Line19SHIV080533Ol19prof2	SHIV-08-05	3-3	Ol-29-2	4	74	21.116	75.954	21.172	75.955	0.0560089	40.214	48.656	9.9368	0.14	0.0157	0.427	0.0089	0.1024	0.0487	0.0057	0.1107	59.3355	89.7179	-0.30377	0.15	0.015	-0.077	0.0939911	21.172	75.955	21.095	75.954	0.06	0.37	0.38	0.413633	0.380779
Churikova132	162	Line20SHIV080533Ol19prof2	SHIV-08-05	3-3	Ol-29-2	4	75	21.113	75.954	21.172	75.955	0.0590085	40.2228	48.4955	9.7458	0.138	0.0151	0.4304	0.0049	0.1007	0.0391	0.0056	0.1001	58.9695	89.8655	-0.325989	0.15	0.015	-0.077	0.0909915	21.172	75.955	21.095	75.954	0.06	0.37	0.38	0.41597	0.380779
Churikova132	163	Line21SHIV080533Ol19prof2	SHIV-08-05	3-3	Ol-29-2	4	76	21.11	75.954	21.172	75.955	0.0620081	40.3557	48.173	9.7038	0.1411	0.0162	0.4298	0.0102	0.1012	0.034	0.0061	0.0975	58.6093	89.844	-0.348208	0.15	0.015	-0.077	0.0879919	21.172	75.955	21.095	75.954	0.06	0.37	0.38	0.418308	0.380779
Churikova132	164	Line22SHIV080533Ol19prof2	SHIV-08-05	3-3	Ol-29-2	4	77	21.107	75.954	21.172	75.955	0.0650077	40.3534	48.2257	9.8244	0.1406	0.0167	0.4287	0.0086	0.1008	0.036	0.0071	0.1003	58.7815	89.7408	-0.370427	0.15	0.015	-0.077	0.0849923	21.172	75.955	21.095	75.954	0.06	0.37	0.38	0.420645	0.380779
Churikova132	165	Line23SHIV080533Ol19prof2	SHIV-08-05	3-3	Ol-29-2	4	78	21.104	75.954	21.172	75.955	0.0680074	40.3003	47.9622	9.7752	0.1423	0.0156	0.4275	0.0125	0.1083	0.0832	0.0081	0.1163	58.5268	89.7366	-0.392647	0.15	0.015	-0.077	0.0819926	21.172	75.955	21.095	75.954	0.06	0.37	0.38	0.422983	0.380779
Churikova132	166	Line24SHIV080533Ol19prof2	SHIV-08-05	3-3	Ol-29-2	4	79	21.101	75.954	21.172	75.955	0.071007	40.2382	48.0952	9.8219	0.1401	0.016	0.42	0.011	0.109	0.081	0.008	0.1083	58.6942	89.7182	-0.414867	0.15	0.015	-0.077	0.078993	21.172	75.955	21.095	75.954	0.06	0.37	0.38	0.42532	0.380779
Churikova132	167	Line25SHIV080533Ol19prof2	SHIV-08-05	3-3	Ol-29-2	4	80	21.098	75.954	21.172	75.955	0.0740068	40.264	48.3075	9.914	0.1445	0.0164	0.4148	0.0059	0.101	0.0314	0.0063	0.0824	58.9355	89.6727	-0.437087	0.15	0.015	-0.077	0.0759932	21.172	75.955	21.095	75.954	0.06	0.37	0.38	0.427657	0.380779
Churikova132	168	Line26SHIV080533Ol19prof2	SHIV-08-05	3-3	Ol-29-2	4	81	21.095	75.954	21.172	75.955	0.0770065	40.2917	48.1563	10.0395	0.1438	0.0147	0.4105	0.0107	0.1	0.0322	0.0066	0.0815	58.9077	89.5262	-0.459307	0.15	0.015	-0.077	0.0729935	21.172	75.955	21.095	75.954	0.06	0.37	0.38	0.429995	0.380779

## Sheet: Table SM2-B
Table SM2-B. Raw crystal orientation data and calculations of the geometry factor
Sample, thin section, grain, profile	Objects	Values	Rotation Matrix			Axes	x	y	сos2	Geometric factor APr
SHIV-08-05 17 Ol-7-1	phi1, °	295.038	0.471623	-0.836957	-0.277625	a	-0.376501	-0.674439	0.764497	0.166667
	PHI, °	17.8435	0.844833	0.519077	-0.12968	b	-0.713283	0.442375	0.144691	0.166667
	phi2, °	124.461	0.252645	-0.173386	0.951897	c	0.142233	0.0664381	0.0908123	1
	x0, y0, x1, y1, mm	31.858	51.676	32.025	51.795	Profile	0.814392	0.580315	1	0.242344
SHIV-08-05 17 Ol-7-2	phi1, °	295.038	0.471623	-0.836957	-0.277625	a	-0.376501	-0.674439	0.379745	0.166667
	PHI, °	17.8435	0.844833	0.519077	-0.12968	b	-0.713283	0.442375	0.619849	0.166667
	phi2, °	124.461	0.252645	-0.173386	0.951897	c	0.142233	0.0664381	0.000406032	1
	x0, y0, x1, y1, mm	30.004	50.705	30.134	50.371	Profile	0.362716	-0.9319	1	0.167005
SHIV-08-07 10 Ol-4	phi1, °	283.888	0.844038	0.181592	-0.504604	a	-0.579004	0.191678	0.152102	0.166667
	PHI, °	31.3188	-0.279416	0.95203	-0.124765	b	-0.145705	-0.763884	0.652637	0.166667
	phi2, °	61.7162	0.457741	0.246301	0.854289	c	0.272128	0.0672847	0.195262	1
	x0, y0, x1, y1, mm	69.786	48.123	69.275	47.6	Profile	-0.698853	-0.715265	1	0.329385
SHIV-08-05 3-4 Ol-20	phi1, °	84.745	0.202585	0.0261015	0.978917	a	0.105086	0.162493	0.00776778	0.166667
	PHI, °	79.4353	0.313255	0.945391	-0.0900352	b	-0.0197009	-0.713562	0.446834	0.166667
	phi2, °	289.299	-0.927809	0.324891	0.183346	c	-0.827245	0.0760853	0.545398	1
	x0, y0, x1, y1, mm	13.75	47.396	13.571	47.585	Profile	-0.687638	0.726054	1	0.621165
SHIV-08-05 3-5 Ol-14	phi1, °	75.4964	-0.156485	-0.2929	0.943251	a	0.0802662	-0.139356	0.0263688	0.166667
	PHI, °	76.9821	0.271685	-0.93094	-0.244005	b	0.24046	0.764266	0.0742492	0.166667
	phi2, °	77.0655	0.949579	0.218084	0.225255	c	-0.76984	0.199146	0.899382	1
	x0, y0, x1, y1, mm	35.092	63.572	35.275	63.568	Profile	0.999761	-0.0218527	1	0.916152
SHIV-08-05 3-5 Ol-2	phi1, °	126.937	0.639751	-0.128802	0.757713	a	-0.537574	0.62577	0.135834	0.166667
	PHI, °	108.563	-0.74471	-0.347684	0.56967	b	-0.0667811	-0.180266	0.135456	0.166667
	phi2, °	168.434	0.19007	-0.928723	-0.318351	c	0.574743	0.432108	0.72871	1
	x0, y0, x1, y1, mm	39.619	40.248	39.733	40.469	Profile	0.458438	0.888726	1	0.773925
SHIV-08-05 3-5 Ol-76	phi1, °	279.405	-0.579945	0.263998	-0.770694	a	0.361512	-0.340617	0.539604	0.166667
	PHI, °	128.63	0.546425	0.827723	-0.12765	b	0.176569	0.553603	0.00181363	0.166667
	phi2, °	129.334	0.604221	-0.495157	-0.624289	c	-0.474481	-0.0785883	0.458582	1
	x0, y0, x1, y1, mm	9.22	68.076	9.442	67.993	Profile	0.936676	-0.350199	1	0.548819
SHIV-08-07 10 Ol-5	phi1, °	100.81	0.873194	0.032955	0.486258	a	-0.587152	0.00950167	0.559114	0.166667
	PHI, °	150.327	-0.0141306	-0.99558	0.0928479	b	0.030291	-0.915101	0.309135	0.166667
	phi2, °	100.233	0.487169	-0.0879453	-0.868868	c	0.260188	0.0496814	0.131751	1
	x0, y0, x1, y1, mm	73.289	62.565	73.102	62.682	Profile	-0.847744	0.530406	1	0.276459
SHIV 08-07 10 Ol-12	phi1, °	163.929	-0.638523	-0.718793	0.274998	a	-0.371146	0.157364	0.462648	0.166667
	PHI, °	83.3976	0.270731	0.124695	0.954545	b	0.42685	-0.0740491	0.531646	0.166667
	phi2, °	313.513	-0.720411	0.68395	0.114979	c	-0.24664	-0.85611	0.00570506	1
	x0, y0, x1, y1, mm	58.44	60.203	58.083	60.277	Profile	-0.979185	0.202968	1	0.171421
SHIV 08-07 3-4 Ol-19	phi1, °	260.434	-0.208618	-0.24522	-0.946755	a	0.180561	0.835718	0.0712881	0.166667
	PHI, °	106.239	-0.965575	0.205448	0.159551	b	0.125918	-0.105496	0.0539452	0.166667
	phi2, °	9.31372	0.155384	0.947448	-0.279638	c	-0.739862	0.124685	0.874767	1
	x0, y0, x1, y1, mm	7.801	40.444	7.965	40.454	Profile	0.998146	0.0608626	1	0.895639
SHIV 08-07 3-3 Ol-19	phi1, °	356.009	0.985896	-0.15236	-0.0692502	a	-0.860902	0.0726879	0.978358	0.166667
	PHI, °	95.6758	-0.0832414	-0.0874494	-0.992685	b	0.0767769	0.0440674	0.0215548	0.166667
	phi2, °	8.38967	0.145189	0.984449	-0.0988987	c	-0.0630178	-0.903345	8.70447e-05	1
	x0, y0, x1, y1, mm	77.674	73.737	77.442	73.751	Profile	-0.998184	0.0602353	1	0.166739
SHIV 08-05 17 Ol-8-1	phi1, °	321.747	-0.640412	0.739858	-0.206115	a	-0.597393	0.713284	0.925034	0.166667
	PHI, °	160.555	0.764648	0.589039	-0.261429	b	0.558371	0.444549	0.0745389	0.166667
	phi2, °	192.492	-0.0720106	-0.325028	-0.942959	c	-0.106083	-0.134552	0.000426758	1
	x0, y0, x1, y1, mm	45.427	75.749	45.661	75.587	Profile	0.822192	-0.56921	1	0.167022
SHIV 08-05 17 Ol-8-2	phi1, °	321.747	-0.640412	0.739858	-0.206115	a	-0.597393	0.713284	0.902078	0.166667
	PHI, °	160.555	0.764648	0.589039	-0.261429	b	0.558371	0.444549	0.0967201	0.166667
	phi2, °	192.492	-0.0720106	-0.325028	-0.942959	c	-0.106083	-0.134552	0.00120178	1
	x0, y0, x1, y1, mm	44.254	74.164	43.931	74.368	Profile	-0.845489	0.533993	1	0.167668
SHIV 08-05 17 Ol-8-3	phi1, °	321.747	-0.640412	0.739858	-0.206115	a	-0.597393	0.713284	0.00104602	0.166667
	PHI, °	160.555	0.764648	0.589039	-0.261429	b	0.558371	0.444549	0.894305	0.166667
	phi2, °	192.492	-0.0720106	-0.325028	-0.942959	c	-0.106083	-0.134552	0.104649	1
	x0, y0, x1, y1, mm	44.307	76.222	44.196	76.135	Profile	-0.787056	-0.616882	1	0.253874
SHIV 08-05 3-2 Ol-23	phi1, °	101.51	-0.186637	0.139194	0.972518	a	0.0972858	-0.181791	0.000740735	0.166667
	PHI, °	82.968	0.348756	-0.916051	0.198042	b	-0.101149	0.66567	0.136056	0.166667
	phi2, °	67.7292	0.918442	0.376133	0.122424	c	-0.866444	-0.176441	0.863203	1
	x0, y0, x1, y1, mm	41.314	66.693	41.204	66.624	Profile	-0.847132	-0.531383	1	0.886003
SHIV 08-05 3-2 Ol-18	phi1, °	273.637	-0.120513	0.409632	-0.904256	a	-0.0872005	-0.662987	0.00309563	0.166667
	PHI, °	64.9692	-0.916262	-0.396435	-0.0574738	b	-0.224874	0.217629	0.190579	0.166667
	phi2, °	335.063	-0.382021	0.821609	0.423106	c	0.63541	0.0403862	0.806326	1
	x0, y0, x1, y1, mm	39.301	66.982	39.117	66.995	Profile	-0.997513	0.0704765	1	0.838605
SHIV 08-05 3-2 Ol-3	phi1, °	291.688	0.199095	0.350353	-0.915213	a	0.100587	-0.0178399	0.0403974	0.166667
	PHI, °	99.9585	-0.0353113	-0.930738	-0.363977	b	-0.317123	0.842462	0.168914	0.166667
	phi2, °	276.107	-0.979344	0.104784	-0.172934	c	-0.780276	-0.310314	0.790688	1
	x0, y0, x1, y1, mm	44.227	47.783	44.469	47.767	Profile	0.997821	-0.0659717	1	0.825574
SHIV 08-05 3-5 Ol-20	phi1, °	178.245	0.412765	0.910327	0.0304873	a	-0.216656	0.0533097	0.167228	0.166667
	PHI, °	84.3925	-0.101563	0.0127368	0.994748	b	0.643936	0.00900956	0.615795	0.166667
	phi2, °	114.562	0.905158	-0.413693	0.0977132	c	-0.0277734	-0.9062	0.216977	1
	x0, y0, x1, y1, mm	40.143	76.403	39.992	76.489	Profile	-0.868951	0.494899	1	0.347481
SHIV 08-05 3-3 Ol-16	phi1, °	173.305	0.334569	0.93568	0.1121	a	-0.176599	0.156497	0.111937	0.166667
	PHI, °	74.0615	-0.296486	-0.00840092	0.955	b	0.691687	-0.00621025	0.875497	0.166667
	phi2, °	111.522	0.894516	-0.35275	0.274605	c	-0.0879489	-0.749252	0.0125665	1
	x0, y0, x1, y1, mm	75.126	49.663	75.319	49.663	Profile	1	0	1	0.177139
SHIV 08-05 17 Ol-6-1	phi1, °	267.813	-0.158143	-0.922266	-0.352727	a	-0.147276	0.916987	0.94891	0.166667
	PHI, °	20.6699	0.984655	-0.173993	0.0134683	b	-0.685605	-0.129345	0.0510475	0.166667
	phi2, °	192.067	-0.0737932	-0.345184	0.935629	c	0.182229	-0.00695808	4.25974e-05	1
	x0, y0, x1, y1, mm	32.826	45.525	32.807	45.19	Profile	-0.0566254	-0.998395	1	0.166702
SHIV 08-05 17 Ol-6-2	phi1, °	267.813	-0.158143	-0.922266	-0.352727	a	-0.147276	0.916987	0.0250094	0.166667
	PHI, °	20.6699	0.984655	-0.173993	0.0134683	b	-0.685605	-0.129345	0.850574	0.166667
	phi2, °	192.067	-0.0737932	-0.345184	0.935629	c	0.182229	-0.00695808	0.124416	1
	x0, y0, x1, y1, mm	34.574	46.55	34.299	46.55	Profile	-1	0	1	0.270347
SHIV 08-05 17 Ol-6-3	phi1, °	267.813	-0.158143	-0.922266	-0.352727	a	-0.147276	0.916987	0.795114	0.166667
	PHI, °	20.6699	0.984655	-0.173993	0.0134683	b	-0.685605	-0.129345	0.15784	0.166667
	phi2, °	192.067	-0.0737932	-0.345184	0.935629	c	0.182229	-0.00695808	0.0470462	1
	x0, y0, x1, y1, mm	32.787	47.159	32.746	47.216	Profile	-0.583929	0.811804	1	0.205872
SHIV 08-05 17 Ol-6-5	phi1, °	267.813	-0.158143	-0.922266	-0.352727	a	-0.147276	0.916987	0.913421	0.166667
	PHI, °	20.6699	0.984655	-0.173993	0.0134683	b	-0.685605	-0.129345	0.0855218	0.166667
	phi2, °	192.067	-0.0737932	-0.345184	0.935629	c	0.182229	-0.00695808	0.00105707	1
	x0, y0, x1, y1, mm	32.727	47.233	32.719	47.172	Profile	-0.130034	-0.99151	1	0.167548
SHIV 08-05 17 Ol-6-6	phi1, °	267.813	-0.158143	-0.922266	-0.352727	a	-0.147276	0.916987	0.00503906	0.166667
	PHI, °	20.6699	0.984655	-0.173993	0.0134683	b	-0.685605	-0.129345	0.872336	0.166667
	phi2, °	192.067	-0.0737932	-0.345184	0.935629	c	0.182229	-0.00695808	0.122625	1
	x0, y0, x1, y1, mm	32.612	47.252	32.68	47.258	Profile	0.99613	0.0878938	1	0.268854
SHIV 08-05 17 Ol-29-1	phi1, °	284.716	0.0213178	0.431565	-0.90183	a	0.014115	-0.569245	0.00110592	0.166667
	PHI, °	68.8148	-0.859732	-0.452501	-0.236864	b	-0.2424	0.254159	0.191675	0.166667
	phi2, °	326.819	-0.510301	0.780381	0.361384	c	0.662436	0.173988	0.807219	1
	x0, y0, x1, y1, mm	21.019	75.829	21.235	75.826	Profile	0.999904	-0.0138875	1	0.839349
SHIV 08-05 17 Ol-29-2	phi1, °	284.716	0.0213178	0.431565	-0.90183	a	0.014115	-0.569245	0.000103056	0.166667
	PHI, °	68.8148	-0.859732	-0.452501	-0.236864	b	-0.2424	0.254159	0.18118	0.166667
	phi2, °	326.819	-0.510301	0.780381	0.361384	c	0.662436	0.173988	0.818717	1
	x0, y0, x1, y1, mm	21.172	75.955	21.095	75.954	Profile	-0.999916	-0.0129859	1	0.848931
SHIV 08-05 3-6 Ol-13	phi1, °	221.113	-0.0979941	0.992344	-0.0751764	a	0.0896294	-0.906228	0.0955552	0.166667
	PHI, °	173.435	0.990802	0.104367	0.0861381	b	0.930866	0.0979015	0.903279	0.166667
	phi2, °	125.286	0.0933245	-0.0660438	-0.993443	c	-0.0377118	0.0432107	0.00116582	1
	x0, y0, x1, y1, mm	67.689	52.681	39.676	40.363	Profile	-0.915408	-0.402527	1	0.167638

## Sheet: Table SM2-C
Table SM2-C. Plots and images for all profiles and grains
Sample, thin section, grain, profile	Plots for Fo, Ni, Mn and Cr																								Plots for Ca, Co, Al, P, Zn
	Fo (mol%)																							NiO, MnO, Cr2O3 (wt%)	CaO (wt%)																								CoO, Al2O3, P2O5, ZnO (wt%)
SHIV-08-05 17 Ol-7-1
SHIV-08-05 17 Ol-7-2
SHIV-08-07 10 Ol-4
SHIV-08-05 3-4 Ol-20
SHIV-08-05 3-5 Ol-14
SHIV-08-05 3-5 Ol-2
SHIV-08-05 3-1 Ol-76
SHIV-08-07 10 Ol-5
SHIV-08-07 10 Ol-12
SHIV-08-05 3-4 Ol-19
SHIV-08-05 3-3 Ol-19
SHIV-08-05 17 Ol-8-1
SHIV-08-05 17 OL-8-2
SHIV-08-05 17 Ol-8-3
SHIV-08-05 3-2 Ol-23
SHIV-08-05 3-2 Ol-18
SHIV-08-05 17 Ol-3
SHIV-08-05 3-5 Ol-20
SHIV-08-05 3-3 Ol-16
SHIV-08-05 17 Ol-6-2
SHIV-08-05 17 Ol-6-1
SHIV-08-05 17 Ol-6-3
SHIV-08-05 17 Ol-6-5
SHIV-08-05 17 Ol-6-6
SHIV-08-05 3-3 Ol-29-1
SHIV-08-05 3-3 Ol-29-2
SHIV-08-05 3-6 Ol-13
			Distance from margin (mm)
																												Distance from margin (mm)

## Sheet: Circle
Circle. Auxiliary table
Number of points			200
N	Angle	x	y
1	0	1	0
2	0.0314159	0.999507	0.0314108
3	0.0628319	0.998027	0.0627905
4	0.0942478	0.995562	0.0941083
5	0.125664	0.992115	0.125333
6	0.15708	0.987688	0.156434
7	0.188496	0.982287	0.187381
8	0.219911	0.975917	0.218143
9	0.251327	0.968583	0.24869
10	0.282743	0.960294	0.278991
11	0.314159	0.951057	0.309017
12	0.345575	0.940881	0.338738
13	0.376991	0.929776	0.368125
14	0.408407	0.917755	0.397148
15	0.439823	0.904827	0.425779
16	0.471239	0.891007	0.45399
17	0.502655	0.876307	0.481754
18	0.534071	0.860742	0.509041
19	0.565487	0.844328	0.535827
20	0.596903	0.827081	0.562083
21	0.628319	0.809017	0.587785
22	0.659734	0.790155	0.612907
23	0.69115	0.770513	0.637424
24	0.722566	0.750111	0.661312
25	0.753982	0.728969	0.684547
26	0.785398	0.707107	0.707107
27	0.816814	0.684547	0.728969
28	0.84823	0.661312	0.750111
29	0.879646	0.637424	0.770513
30	0.911062	0.612907	0.790155
31	0.942478	0.587785	0.809017
32	0.973894	0.562083	0.827081
33	1.00531	0.535827	0.844328
34	1.03673	0.509041	0.860742
35	1.06814	0.481754	0.876307
36	1.09956	0.45399	0.891007
37	1.13097	0.425779	0.904827
38	1.16239	0.397148	0.917755
39	1.19381	0.368125	0.929776
40	1.22522	0.338738	0.940881
41	1.25664	0.309017	0.951057
42	1.28805	0.278991	0.960294
43	1.31947	0.24869	0.968583
44	1.35088	0.218143	0.975917
45	1.3823	0.187381	0.982287
46	1.41372	0.156434	0.987688
47	1.44513	0.125333	0.992115
48	1.47655	0.0941083	0.995562
49	1.50796	0.0627905	0.998027
50	1.53938	0.0314108	0.999507
51	1.5708	6.12574e-17	1
52	1.60221	-0.0314108	0.999507
53	1.63363	-0.0627905	0.998027
54	1.66504	-0.0941083	0.995562
55	1.69646	-0.125333	0.992115
56	1.72788	-0.156434	0.987688
57	1.75929	-0.187381	0.982287
58	1.79071	-0.218143	0.975917
59	1.82212	-0.24869	0.968583
60	1.85354	-0.278991	0.960294
61	1.88496	-0.309017	0.951057
62	1.91637	-0.338738	0.940881
63	1.94779	-0.368125	0.929776
64	1.9792	-0.397148	0.917755
65	2.01062	-0.425779	0.904827
66	2.04204	-0.45399	0.891007
67	2.07345	-0.481754	0.876307
68	2.10487	-0.509041	0.860742
69	2.13628	-0.535827	0.844328
70	2.1677	-0.562083	0.827081
71	2.19911	-0.587785	0.809017
72	2.23053	-0.612907	0.790155
73	2.26195	-0.637424	0.770513
74	2.29336	-0.661312	0.750111
75	2.32478	-0.684547	0.728969
76	2.35619	-0.707107	0.707107
77	2.38761	-0.728969	0.684547
78	2.41903	-0.750111	0.661312
79	2.45044	-0.770513	0.637424
80	2.48186	-0.790155	0.612907
81	2.51327	-0.809017	0.587785
82	2.54469	-0.827081	0.562083
83	2.57611	-0.844328	0.535827
84	2.60752	-0.860742	0.509041
85	2.63894	-0.876307	0.481754
86	2.67035	-0.891007	0.45399
87	2.70177	-0.904827	0.425779
88	2.73319	-0.917755	0.397148
89	2.7646	-0.929776	0.368125
90	2.79602	-0.940881	0.338738
91	2.82743	-0.951057	0.309017
92	2.85885	-0.960294	0.278991
93	2.89027	-0.968583	0.24869
94	2.92168	-0.975917	0.218143
95	2.9531	-0.982287	0.187381
96	2.98451	-0.987688	0.156434
97	3.01593	-0.992115	0.125333
98	3.04734	-0.995562	0.0941083
99	3.07876	-0.998027	0.0627905
100	3.11018	-0.999507	0.0314108
101	3.14159	-1	1.22515e-16
102	3.17301	-0.999507	-0.0314108
103	3.20442	-0.998027	-0.0627905
104	3.23584	-0.995562	-0.0941083
105	3.26726	-0.992115	-0.125333
106	3.29867	-0.987688	-0.156434
107	3.33009	-0.982287	-0.187381
108	3.3615	-0.975917	-0.218143
109	3.39292	-0.968583	-0.24869
110	3.42434	-0.960294	-0.278991
111	3.45575	-0.951057	-0.309017
112	3.48717	-0.940881	-0.338738
113	3.51858	-0.929776	-0.368125
114	3.55	-0.917755	-0.397148
115	3.58142	-0.904827	-0.425779
116	3.61283	-0.891007	-0.45399
117	3.64425	-0.876307	-0.481754
118	3.67566	-0.860742	-0.509041
119	3.70708	-0.844328	-0.535827
120	3.7385	-0.827081	-0.562083
121	3.76991	-0.809017	-0.587785
122	3.80133	-0.790155	-0.612907
123	3.83274	-0.770513	-0.637424
124	3.86416	-0.750111	-0.661312
125	3.89557	-0.728969	-0.684547
126	3.92699	-0.707107	-0.707107
127	3.95841	-0.684547	-0.728969
128	3.98982	-0.661312	-0.750111
129	4.02124	-0.637424	-0.770513
130	4.05265	-0.612907	-0.790155
131	4.08407	-0.587785	-0.809017
132	4.11549	-0.562083	-0.827081
133	4.1469	-0.535827	-0.844328
134	4.17832	-0.509041	-0.860742
135	4.20973	-0.481754	-0.876307
136	4.24115	-0.45399	-0.891007
137	4.27257	-0.425779	-0.904827
138	4.30398	-0.397148	-0.917755
139	4.3354	-0.368125	-0.929776
140	4.36681	-0.338738	-0.940881
141	4.39823	-0.309017	-0.951057
142	4.42965	-0.278991	-0.960294
143	4.46106	-0.24869	-0.968583
144	4.49248	-0.218143	-0.975917
145	4.52389	-0.187381	-0.982287
146	4.55531	-0.156434	-0.987688
147	4.58673	-0.125333	-0.992115
148	4.61814	-0.0941083	-0.995562
149	4.64956	-0.0627905	-0.998027
150	4.68097	-0.0314108	-0.999507
151	4.71239	-1.83772e-16	-1
152	4.7438	0.0314108	-0.999507
153	4.77522	0.0627905	-0.998027
154	4.80664	0.0941083	-0.995562
155	4.83805	0.125333	-0.992115
156	4.86947	0.156434	-0.987688
157	4.90088	0.187381	-0.982287
158	4.9323	0.218143	-0.975917
159	4.96372	0.24869	-0.968583
160	4.99513	0.278991	-0.960294
161	5.02655	0.309017	-0.951057
162	5.05796	0.338738	-0.940881
163	5.08938	0.368125	-0.929776
164	5.1208	0.397148	-0.917755
165	5.15221	0.425779	-0.904827
166	5.18363	0.45399	-0.891007
167	5.21504	0.481754	-0.876307
168	5.24646	0.509041	-0.860742
169	5.27788	0.535827	-0.844328
170	5.30929	0.562083	-0.827081
171	5.34071	0.587785	-0.809017
172	5.37212	0.612907	-0.790155
173	5.40354	0.637424	-0.770513
174	5.43496	0.661312	-0.750111
175	5.46637	0.684547	-0.728969
176	5.49779	0.707107	-0.707107
177	5.5292	0.728969	-0.684547
178	5.56062	0.750111	-0.661312
179	5.59203	0.770513	-0.637424
180	5.62345	0.790155	-0.612907
181	5.65487	0.809017	-0.587785
182	5.68628	0.827081	-0.562083
183	5.7177	0.844328	-0.535827
184	5.74911	0.860742	-0.509041
185	5.78053	0.876307	-0.481754
186	5.81195	0.891007	-0.45399
187	5.84336	0.904827	-0.425779
188	5.87478	0.917755	-0.397148
189	5.90619	0.929776	-0.368125
190	5.93761	0.940881	-0.338738
191	5.96903	0.951057	-0.309017
192	6.00044	0.960294	-0.278991
193	6.03186	0.968583	-0.24869
194	6.06327	0.975917	-0.218143
195	6.09469	0.982287	-0.187381
196	6.12611	0.987688	-0.156434
197	6.15752	0.992115	-0.125333
198	6.18894	0.995562	-0.0941083
199	6.22035	0.998027	-0.0627905
200	6.25177	0.999507	-0.0314108
201	6.28319	1	-2.4503e-16
