# Supplementary material for: Growth of, and diffusion in, olivine in ultra-fast ascending basalt magmas from Shiveluch volcano
Source: Sci Rep. 2018 Aug 6;8:11775. doi: 10.1038/s41598-018-30133-1 (PMC6079000; doi:10.1038/s41598-018-30133-1)
Supplement: Supplementary file 5 — Supplementary Table 3 [file 41598_2018_30133_MOESM5_ESM.xlsx]

## Sheet: Table SM3-A
Table SM3-A. Aluminum-in-olivine thermometry results using olivine-spinel pairs
																												Coogan et al., 2014		Nikolaev et al., 2016
		Measurments in olivine													Measurments in spinel															6 kbar		10 kbar
No.	Position	Ol number	SiO2 (wt%)	MgO (wt%)	FeO (wt%)	MnO (wt%)	CoO (wt%)	NiO (wt%)	ZnO (wt%)	CaO (wt%)	Al2O3 (wt%)	Cr2O3 (wt%)	Total (wt%)	Fo (mol%)	Sp number	MgO (wt%)	Al2O3 (wt%)	Cr2O3 (wt%)	FeO (wt%)	V2O3 (wt%)	SiO2 (wt%)	TiO2 (wt%)	MnO (wt%)	NiO (wt%)	ZnO (wt%)	Total (wt%)	Cr#	T, °C	Average T, °C	ΔQFM	log10(fO2)	ΔQFM	log10(fO2)
1	Inner core	SHIV-08-05 17 Ol-10 Sp-1 Ol-1	40.3018	49.6092	9.38411	0.138062	0.0167832	0.335364	0.0135864	0.106593	0.0278721	0.0666333	100	90.4057	SHIV-08-05 17 Ol-10 Sp-1	12.97	13.55	48.32	22	0.1121	0.0956	0.4326	0.2389	0.1854	0.0548	97.97	0.705208	1209.03	1226.91	1.18519	-6.75096	1.05049	-6.63999
2	Inner core	SHIV-08-05 17 Ol-10 Sp-1 Ol-2	40.3354	49.4171	9.53458	0.138909	0.0143039	0.33443	0.0149083	0.107783	0.0351554	0.0674904	100	90.2327	SHIV-08-05 17 Ol-10 Sp-1	12.97	13.55	48.32	22	0.1121	0.0956	0.4326	0.2389	0.1854	0.0548	97.97	0.705208	1254.5		1.04826	-6.38391	0.917563	-6.27647
3	Inner core	SHIV-08-05 17 Ol-10 Sp-1 Ol-3	40.4773	49.3166	9.5064	0.137768	0.0159658	0.334379	0.0159658	0.104832	0.0274131	0.0633613	100	90.2408	SHIV-08-05 17 Ol-10 Sp-1	12.97	13.55	48.32	22	0.1121	0.0956	0.4326	0.2389	0.1854	0.0548	97.97	0.705208	1204.76		1.14786	-6.83705	1.01276	-6.72573
4	Inner core	SHIV-08-05 17 Ol-10 Sp-1 Ol-4	40.511	49.2364	9.53394	0.139315	0.0149736	0.340447	0.0173006	0.108053	0.0354105	0.063132	100	90.201	SHIV-08-05 17 Ol-10 Sp-1	12.97	13.55	48.32	22	0.1121	0.0956	0.4326	0.2389	0.1854	0.0548	97.97	0.705208	1255.1		1.03838	-6.38732	0.907736	-6.27993
5	Inner core	SHIV-08-05 17 Ol-10 Sp-1 Ol-5	40.8177	49.115	9.36348	0.139025	0.0158943	0.340521	0.0146872	0.104017	0.0283684	0.0612637	100	90.3378	SHIV-08-05 17 Ol-10 Sp-1	12.97	13.55	48.32	22	0.1121	0.0956	0.4326	0.2389	0.1854	0.0548	97.97	0.705208	1211.14		1.16192	-6.75023	1.0274	-6.63943
6	Inner core	SHIV-08-05 17 Ol-10 Sp-4 Ol-1	40.4978	49.2603	9.51539	0.13919	0.0166302	0.334821	0.0159247	0.110062	0.0419282	0.0679318	100	90.2225	SHIV-08-05 17 Ol-10 Sp-4	16.09	13.3	46.04	22.98	0.1091	1.983	0.541	0.2333	0.1528	0.0516	101.48	0.698993	1297.62	1250.04	1.06341	-5.91437	0.936299	-5.8101
7	Inner core	SHIV-08-05 17 Ol-10 Sp-4 Ol-2	40.3246	49.3735	9.55967	0.14204	0.0155026	0.337836	0.0158046	0.11033	0.0476151	0.0731843	100	90.2017	SHIV-08-05 17 Ol-10 Sp-4	16.09	13.3	46.04	22.98	0.1091	1.983	0.541	0.2333	0.1528	0.0516	101.48	0.698993	1326.57		1.0068	-5.67787	0.881986	-5.57564
8	Inner core	SHIV-08-05 17 Ol-10 Sp-4 Ol-3	40.4937	49.2477	9.56878	0.136711	0.0167014	0.332827	0.0167014	0.103308	0.0270022	0.0566046	100	90.1707	SHIV-08-05 17 Ol-10 Sp-4	16.09	13.3	46.04	22.98	0.1091	1.983	0.541	0.2333	0.1528	0.0516	101.48	0.698993	1207.45		1.22052	-6.73367	1.08567	-6.62258
9	Inner core	SHIV-08-05 17 Ol-10 Sp-4 Ol-4	40.7119	49.0957	9.49519	0.138821	0.0163851	0.334838	0.0153798	0.104442	0.0293524	0.0580011	100	90.2117	SHIV-08-05 17 Ol-10 Sp-4	16.09	13.3	46.04	22.98	0.1091	1.983	0.541	0.2333	0.1528	0.0516	101.48	0.698993	1223.01		1.20073	-6.57757	1.06728	-6.46771
10	Inner core	SHIV-08-05 17 Ol-10 Sp-4 Ol-5	40.5824	49.2345	9.48969	0.138984	0.0156658	0.334205	0.0174734	0.103937	0.0255072	0.0576423	100	90.2417	SHIV-08-05 17 Ol-10 Sp-4	16.09	13.3	46.04	22.98	0.1091	1.983	0.541	0.2333	0.1528	0.0516	101.48	0.698993	1195.53		1.26427	-6.82682	1.12833	-6.71475
11	Inner core	SHIV-08-05 17 Ol-7 Sp-1 Ol-1	40.9553	50.0839	7.96146	0.115685	0.0133867	0.479922	0.0154846	0.0901102	0.032068	0.252748	100	91.812	SHIV-08-05 17 Ol-7 Sp-1	13.69	12.92	52.48	18.3	0.075	0.1195	0.321	0.2177	0.1874	0.071	98.38	0.731534	1241.64	1236.23	0.922279	-6.64976	0.79047	-6.54135
12	Inner core	SHIV-08-05 17 Ol-7 Sp-1 Ol-2	40.6385	50.3782	8.08238	0.117848	0.0168782	0.466998	0.010886	0.0895845	0.0308602	0.167884	100	91.7424	SHIV-08-05 17 Ol-7 Sp-1	13.69	12.92	52.48	18.3	0.075	0.1195	0.321	0.2177	0.1874	0.071	98.38	0.731534	1233.83		0.914575	-6.74332	0.782084	-6.63431
13	Inner core	SHIV-08-05 17 Ol-7 Sp-1 Ol-3	40.5415	50.212	8.37073	0.122092	0.0144226	0.444097	0.0141222	0.0932463	0.029947	0.157848	100	91.4471	SHIV-08-05 17 Ol-7 Sp-1	13.69	12.92	52.48	18.3	0.075	0.1195	0.321	0.2177	0.1874	0.071	98.38	0.731534	1227.16		0.832868	-6.89908	0.699787	-6.78954
14	Inner core	SHIV-08-05 17 Ol-7 Sp-1 Ol-4	40.8705	50.3045	7.96087	0.116746	0.0142057	0.47769	0.0139055	0.090336	0.0322128	0.119047	100	91.8455	SHIV-08-05 17 Ol-7 Sp-1	13.69	12.92	52.48	18.3	0.075	0.1195	0.321	0.2177	0.1874	0.071	98.38	0.731534	1242.28		0.932117	-6.63291	0.800364	-6.52454
15	Inner core	SHIV-08-05 17 Ol-7 Sp-2 Ol-1	40.8214	50.0101	8.32232	0.118771	0.0156886	0.449439	0.0159903	0.092221	0.0303716	0.123699	100	91.461	SHIV-08-05 17 Ol-7 Sp-2	13.54	13.295	52.1	18.31	0.08315	0.12915	0.31625	0.1992	0.18155	0.0645	98.195	0.724429	1224.82	1225.75	0.812444	-6.94565	0.679156	-6.83593
16	Inner core	SHIV-08-05 17 Ol-7 Sp-2 Ol-3	40.9019	50.3627	7.8845	0.118802	0.0149005	0.477321	0.0141958	0.0914169	0.0293984	0.104807	100	91.926	SHIV-08-05 17 Ol-7 Sp-2	13.54	13.295	52.1	18.31	0.08315	0.12915	0.31625	0.1992	0.18155	0.0645	98.195	0.724429	1218.07		0.976799	-6.85698	0.842907	-6.74673
17	Inner core	SHIV-08-05 17 Ol-7 Sp-2 Ol-4	40.8799	50.3492	7.90207	0.118477	0.0135201	0.477211	0.0156233	0.0885319	0.0317473	0.123684	100	91.9075	SHIV-08-05 17 Ol-7 Sp-2	13.54	13.295	52.1	18.31	0.08315	0.12915	0.31625	0.1992	0.18155	0.0645	98.195	0.724429	1234.64		0.938054	-6.71094	0.805633	-6.60199
18	Inner core	SHIV-08-05 17 Ol-7 Sp-2 Ol-5	40.9125	50.1065	8.11379	0.119816	0.015415	0.456644	0.014414	0.0919894	0.0303295	0.138635	100	91.6718	SHIV-08-05 17 Ol-7 Sp-2	13.54	13.295	52.1	18.31	0.08315	0.12915	0.31625	0.1992	0.18155	0.0645	98.195	0.724429	1225.48		0.878552	-6.87211	0.745323	-6.76244
19	Inner core	SHIV-08-05 17 Ol-7 Sp-4 Ol-1	40.7833	49.9405	8.49649	0.12595	0.0137836	0.415805	0.0149822	0.0913912	0.0295648	0.0882949	100	91.2867	SHIV-08-05 17 Ol-7 Sp-4	13.88	12.87	52.07	18.51	0.0802	0.1365	0.33	0.2193	0.1896	0.0719	98.35	0.730754	1226.07	1262.39	0.869054	-6.87512	0.735876	-6.7655
20	Inner core	SHIV-08-05 17 Ol-7 Sp-4 Ol-2	40.7927	50.0204	8.39369	0.121932	0.0159042	0.426511	0.0142037	0.0898234	0.0310081	0.0938245	100	91.3957	SHIV-08-05 17 Ol-7 Sp-4	13.88	12.87	52.07	18.51	0.0802	0.1365	0.33	0.2193	0.1896	0.0719	98.35	0.730754	1235.44		0.884657	-6.7555	0.752306	-6.64661
21	Inner core	SHIV-08-05 17 Ol-7 Sp-4 Ol-3	40.6046	50.2973	8.28472	0.124396	0.0149116	0.440141	0.0143111	0.0898696	0.0300233	0.0997773	100	91.5407	SHIV-08-05 17 Ol-7 Sp-4	13.88	12.87	52.07	18.51	0.0802	0.1365	0.33	0.2193	0.1896	0.0719	98.35	0.730754	1228.78		0.943504	-6.77047	0.810566	-6.66107
22	Inner core	SHIV-08-05 17 Ol-7 Sp-4 Ol-4	40.9407	49.751	8.46235	0.123635	0.0132466	0.443459	0.0172607	0.105772	0.0544915	0.0881097	100	91.2885	SHIV-08-05 17 Ol-7 Sp-4	13.88	12.87	52.07	18.51	0.0802	0.1365	0.33	0.2193	0.1896	0.0719	98.35	0.730754	1359.26		0.629103	-5.73508	0.506792	-5.63506
23	Outer core	SHIV-08-05 17 Ol-3 Sp-4 Ol-1	40.4674	48.4319	10.3712	0.148961	0.016093	0.354549	0.0174006	0.0965581	0.031482	0.0643721	100	89.2746	SHIV-08-05 17 Ol-3 Sp-4	9.72	16.04	38.54	29.85	0.1659	0.2536	0.916	0.2938	0.1265	0.1588	96.07	0.617128	1215.58	1193.52	1.5983	-6.26356	1.46419	-6.15311
24	Outer core	SHIV-08-05 17 Ol-3 Sp-4 Ol-2	40.4083	48.3778	10.4875	0.151137	0.0160998	0.360333	0.0168041	0.096498	0.0239484	0.0615816	100	89.1566	SHIV-08-05 17 Ol-3 Sp-4	9.72	16.04	38.54	29.85	0.1659	0.2536	0.916	0.2938	0.1265	0.1588	96.07	0.617128	1163.05		1.67738	-6.7973	1.53836	-6.68251
25	Outer core	SHIV-08-05 17 Ol-3 Sp-4 Ol-3	40.2663	48.1569	10.8433	0.15479	0.0176445	0.36091	0.0185468	0.0952401	0.0330834	0.0532342	100	88.7843	SHIV-08-05 17 Ol-3 Sp-4	9.72	16.04	38.54	29.85	0.1659	0.2536	0.916	0.2938	0.1265	0.1588	96.07	0.617128	1226.17		1.45679	-6.2862	1.32363	-6.17659
26	Outer core	SHIV-08-05 17 Ol-3 Sp-4 Ol-4	40.2903	48.35	10.6297	0.156505	0.0164321	0.365112	0.0173338	0.0941838	0.0244477	0.0559091	100	89.0201	SHIV-08-05 17 Ol-3 Sp-4	9.72	16.04	38.54	29.85	0.1659	0.2536	0.916	0.2938	0.1265	0.1588	96.07	0.617128	1167.67		1.63376	-6.7854	1.49519	-6.67101
27	Outer core	SHIV-08-05 17 Ol-3 Sp-4 Ol-5	40.5924	48.0348	10.6406	0.150897	0.0151695	0.365166	0.0171655	0.094011	0.0281434	0.0615762	100	88.9459	SHIV-08-05 17 Ol-3 Sp-4	9.72	16.04	38.54	29.85	0.1659	0.2536	0.916	0.2938	0.1265	0.1588	96.07	0.617128	1195.13		1.55824	-6.53748	1.42226	-6.42538
28	Outer core	SHIV-08-05 17 Ol-8 Sp-2 Ol-1	40.539	49.1862	9.52455	0.135509	0.0144436	0.395494	0.0186563	0.0891691	0.0263796	0.0705128	100	90.2007	SHIV-08-05 17 Ol-8 Sp-2	11.92	16.43	43.67	24.54	0.1291	0.1362	0.5325	0.2489	0.1921	0.1034	97.9	0.64068	1172.85	1168.23	1.40242	-6.95481	1.26435	-6.84087
29	Outer core	SHIV-08-05 17 Ol-8 Sp-2 Ol-2	40.7712	49.1603	9.32058	0.131845	0.0160055	0.397836	0.0173059	0.0887303	0.0254087	0.0708242	100	90.3858	SHIV-08-05 17 Ol-8 Sp-2	11.92	16.43	43.67	24.54	0.1291	0.1362	0.5325	0.2489	0.1921	0.1034	97.9	0.64068	1166.35		1.46765	-6.96727	1.32895	-6.85277
30	Outer core	SHIV-08-05 17 Ol-8 Sp-2 Ol-3	40.7556	49.2549	9.2223	0.13453	0.0163644	0.404191	0.0178703	0.0874442	0.0250988	0.0817217	100	90.494	SHIV-08-05 17 Ol-8 Sp-2	11.92	16.43	43.67	24.54	0.1291	0.1362	0.5325	0.2489	0.1921	0.1034	97.9	0.64068	1163.41		1.50448	-6.96583	1.3655	-6.85108
31	Outer core	SHIV-08-05 17 Ol-8 Sp-2 Ol-4	40.9918	48.8486	9.38161	0.135675	0.0158438	0.394088	0.0169468	0.0904498	0.0259717	0.0989734	100	90.2732	SHIV-08-05 17 Ol-8 Sp-2	11.92	16.43	43.67	24.54	0.1291	0.1362	0.5325	0.2489	0.1921	0.1034	97.9	0.64068	1169.98		1.42853	-6.96291	1.29018	-6.84872
32	Outer core	SHIV-08-05 17 Ol-8 Sp-2 Ol-5	40.7562	48.7589	9.73286	0.137367	0.0162023	0.390466	0.019322	0.0881567	0.0258633	0.0746716	100	89.929	SHIV-08-05 17 Ol-8 Sp-2	11.92	16.43	43.67	24.54	0.1291	0.1362	0.5325	0.2489	0.1921	0.1034	97.9	0.64068	1168.54		1.33783	-7.0709	1.19934	-6.95659
33	Transition zone	SHIV-08-05 17 Ol-3 Sp-2 Ol-1	40.2609	46.6292	12.3761	0.177953	0.0174937	0.354197	0.018298	0.0894793	0.0250341	0.0513752	100	87.0393	SHIV-08-05 17 Ol-3 Sp-2	9.86	16.06	38.04	29.72	0.1317	2.16	0.5138	0.3272	0.0908	0.1096	97.02	0.613742	1171.85	1171.04	1.25499	-7.11425	1.11681	-7.00022
34	Transition zone	SHIV-08-05 17 Ol-3 Sp-2 Ol-2	40.465	46.6185	12.1467	0.163134	0.0174786	0.39347	0.0193872	0.0852836	0.0324459	0.0585634	100	87.2463	SHIV-08-05 17 Ol-3 Sp-2	9.86	16.06	38.04	29.72	0.1317	2.16	0.5138	0.3272	0.0908	0.1096	97.02	0.613742	1222.28		1.19527	-6.59123	1.06176	-6.48132
35	Transition zone	SHIV-08-05 17 Ol-3 Sp-2 Ol-3	40.2663	46.9292	12.041	0.172317	0.0181439	0.370096	0.020249	0.0917222	0.0229556	0.0680649	100	87.4166	SHIV-08-05 17 Ol-3 Sp-2	9.86	16.06	38.04	29.72	0.1317	2.16	0.5138	0.3272	0.0908	0.1096	97.02	0.613742	1156.33		1.36784	-7.18807	1.22816	-7.07271
36	Transition zone	SHIV-08-05 17 Ol-3 Sp-2 Ol-4	39.8103	45.2927	14.2547	0.229298	0.0166434	0.179769	0.0234612	0.126631	0.0202529	0.0462206	100	84.9928	SHIV-08-05 17 Ol-3 Sp-2	9.86	16.06	38.04	29.72	0.1317	2.16	0.5138	0.3272	0.0908	0.1096	97.02	0.613742	1133.7		0.942555	-7.89234	0.800634	-7.775
37	Transition zone	SHIV-08-05 17 Ol-3 Sp-3 Ol-1	40.2537	47.0017	11.9085	0.1677	0.0196351	0.398512	0.0226404	0.092365	0.0376673	0.0975743	100	87.5546	SHIV-08-05 17 Ol-3 Sp-3	10.15	16.35	37.38	29.96	0.1369	0.9401	0.4865	0.3091	0.1031	0.2353	96.05	0.605317	1251.39	1222.56	1.26231	-6.20347	1.13135	-6.0958
38	Transition zone	SHIV-08-05 17 Ol-3 Sp-3 Ol-2	40.4837	46.8427	11.8346	0.177594	0.017057	0.379167	0.0228765	0.11358	0.0289969	0.0997333	100	87.5855	SHIV-08-05 17 Ol-3 Sp-3	10.15	16.35	37.38	29.96	0.1369	0.9401	0.4865	0.3091	0.1031	0.2353	96.05	0.605317	1198.43		1.37333	-6.68429	1.23765	-6.57246
39	Transition zone	SHIV-08-05 17 Ol-3 Sp-3 Ol-3	40.394	46.9149	11.848	0.173766	0.0174169	0.36948	0.0210412	0.116884	0.0321155	0.112354	100	87.5899	SHIV-08-05 17 Ol-3 Sp-3	10.15	16.35	37.38	29.96	0.1369	0.9401	0.4865	0.3091	0.1031	0.2353	96.05	0.605317	1217.87		1.33513	-6.50093	1.20122	-6.39067
40	Transition zone	SHIV-08-05 17 Ol-3 Sp-6 Ol-1	40.1815	47.2653	11.8088	0.165825	0.0187821	0.357463	0.0220966	0.0947142	0.0257124	0.0597613	100	87.7063	SHIV-08-05 17 Ol-3 Sp-6	11.11	16.77	41.89	26.56	0.1669	0.0887	0.6349	0.1837	0.2096	0.1445	97.76	0.626263	1166.64	1165.78	0.982562	-7.44886	0.843888	-7.33439
41	Transition zone	SHIV-08-05 17 Ol-3 Sp-6 Ol-2	40.0614	47.2506	11.9593	0.165744	0.016524	0.35446	0.016524	0.0960206	0.0283125	0.0511841	100	87.5658	SHIV-08-05 17 Ol-3 Sp-6	11.11	16.77	41.89	26.56	0.1669	0.0887	0.6349	0.1837	0.2096	0.1445	97.76	0.626263	1184.18		0.914983	-7.3084	0.777977	-7.1954
42	Transition zone	SHIV-08-05 17 Ol-3 Sp-6 Ol-3	40.0261	46.5671	12.6884	0.174102	0.0187649	0.350712	0.0181628	0.0931218	0.0237822	0.0397373	100	86.7403	SHIV-08-05 17 Ol-3 Sp-6	11.11	16.77	41.89	26.56	0.1669	0.0887	0.6349	0.1837	0.2096	0.1445	97.76	0.626263	1152.44		0.809149	-7.79409	0.669094	-7.6784
43	Transition zone	SHIV-08-05 17 Ol-3 Sp-6 Ol-4	40.2737	46.4674	12.5202	0.1711	0.0182533	0.355739	0.017451	0.0868536	0.0292855	0.0600754	100	86.8686	SHIV-08-05 17 Ol-3 Sp-6	11.11	16.77	41.89	26.56	0.1669	0.0887	0.6349	0.1837	0.2096	0.1445	97.76	0.626263	1191.53		0.752644	-7.38485	0.616326	-7.27246
44	Transition zone	SHIV-08-05 17 Ol-3 Sp-6 Ol-5	40.375	46.0552	12.8431	0.178698	0.0171864	0.351567	0.0176889	0.0945752	0.0215081	0.0454283	100	86.4715	SHIV-08-05 17 Ol-3 Sp-6	11.11	16.77	41.89	26.56	0.1669	0.0887	0.6349	0.1837	0.2096	0.1445	97.76	0.626263	1134.07		0.79548	-8.03474	0.653596	-7.91743
45	Transition zone	SHIV-08-05 17 Ol-7 Sp-3 Ol-1	40.7495	50.1111	8.28332	0.121073	0.0157224	0.438426	0.0137196	0.0917309	0.0281402	0.14721	100	91.5133	SHIV-08-05 17 Ol-7 Sp-3	13.61	12.795	52.23	18.91	0.08985	0.1551	0.33465	0.18315	0.1645	0.0637	98.54	0.732504	1216.47	1199.34	0.990892	-6.86091	0.856856	-6.75054
46	Transition zone	SHIV-08-05 17 Ol-7 Sp-3 Ol-2	40.8705	49.7034	8.60455	0.125704	0.0158627	0.401356	0.0130692	0.0918838	0.028034	0.145558	100	91.1474	SHIV-08-05 17 Ol-7 Sp-3	13.61	12.795	52.23	18.91	0.08985	0.1551	0.33465	0.18315	0.1645	0.0637	98.54	0.732504	1216.47		0.877066	-6.97474	0.743031	-6.86436
47	Transition zone	SHIV-08-05 17 Ol-7 Sp-3 Ol-3	40.9262	49.4024	8.93872	0.131125	0.015462	0.373597	0.0152612	0.0899605	0.0237953	0.0835347	100	90.7844	SHIV-08-05 17 Ol-7 Sp-3	13.61	12.795	52.23	18.91	0.08985	0.1551	0.33465	0.18315	0.1645	0.0637	98.54	0.732504	1183.33		0.8362	-7.39715	0.699114	-7.28408
48	Transition zone	SHIV-08-05 17 Ol-7 Sp-3 Ol-4	40.8734	49.4149	8.97802	0.128958	0.0151539	0.37132	0.0164585	0.0909232	0.0223796	0.0885147	100	90.7497	SHIV-08-05 17 Ol-7 Sp-3	13.61	12.795	52.23	18.91	0.08985	0.1551	0.33465	0.18315	0.1645	0.0637	98.54	0.732504	1171.84		0.850217	-7.51912	0.712041	-7.40509
49	Transition zone	SHIV-08-05 17 Ol-7 Sp-3 Ol-5	40.9305	49.4791	8.829	0.127302	0.0168665	0.390238	0.0137542	0.0884486	0.0271068	0.097685	100	90.9	SHIV-08-05 17 Ol-7 Sp-3	13.61	12.795	52.23	18.91	0.08985	0.1551	0.33465	0.18315	0.1645	0.0637	98.54	0.732504	1208.57		0.818585	-7.12286	0.683834	-7.01185
50	Transition zone	SHIV-08-05 17 Ol-8 Sp-1 Ol-1	40.4393	47.5	11.2883	0.16221	0.0165028	0.395262	0.0193203	0.0882497	0.0211316	0.0697344	100	88.2357	SHIV-08-05 17 Ol-8 Sp-1	13.28	17.01	45.73	20.56	0.1237	0.1407	0.4714	0.1938	0.2022	0.1063	97.82	0.6433	1125.27	1148.55	0.504781	-8.43613	0.362004	-8.31803
51	Transition zone	SHIV-08-05 17 Ol-8 Sp-1 Ol-2	40.1958	47.3515	11.7096	0.16472	0.0182465	0.374254	0.018447	0.0779987	0.0218557	0.0675722	100	87.8165	SHIV-08-05 17 Ol-8 Sp-1	13.28	17.01	45.73	20.56	0.1237	0.1407	0.4714	0.1938	0.2022	0.1063	97.82	0.6433	1131.86		0.395542	-8.46239	0.253435	-8.34488
52	Transition zone	SHIV-08-05 17 Ol-8 Sp-1 Ol-3	40.3977	47.0443	11.824	0.171261	0.0173276	0.371234	0.021458	0.0859329	0.0205514	0.0462406	100	87.6418	SHIV-08-05 17 Ol-8 Sp-1	13.28	17.01	45.73	20.56	0.1237	0.1407	0.4714	0.1938	0.2022	0.1063	97.82	0.6433	1120.21		0.383465	-8.62173	0.240169	-8.50318
53	Transition zone	SHIV-08-05 17 Ol-8 Sp-1 Ol-4	40.4844	48.1342	10.4934	0.153692	0.017032	0.434872	0.0206602	0.109247	0.0324516	0.120131	100	89.1023	SHIV-08-05 17 Ol-8 Sp-1	13.28	17.01	45.73	20.56	0.1237	0.1407	0.4714	0.1938	0.2022	0.1063	97.82	0.6433	1204.5		0.541688	-7.44619	0.406566	-7.33485
54	Transition zone	SHIV-08-05 17 Ol-8 Sp-1 Ol-5	40.6173	48.2484	10.3623	0.147303	0.0162223	0.395944	0.0177244	0.106246	0.0256352	0.0627863	100	89.2464	SHIV-08-05 17 Ol-8 Sp-1	13.28	17.01	45.73	20.56	0.1237	0.1407	0.4714	0.1938	0.2022	0.1063	97.82	0.6433	1160.9		0.66852	-7.83201	0.529291	-7.71705
55	Overgrowth	SHIV-08-05 17 Ol-1 Sp-2 Ol-1	40.8633	48.4116	9.83986	0.149078	0.0171354	0.4049	0.0161275	0.109163	0.0320533	0.156739	100	89.764	SHIV-08-05 17 Ol-1 Sp-2	13.42	18.49	41.69	21.52	0.1522	0.1624	0.4754	0.2098	0.1835	0.0784	96.38	0.601997	1193.76	1201.08	0.972654	-7.13894	0.836543	-7.02673
56	Overgrowth	SHIV-08-05 17 Ol-1 Sp-2 Ol-2	41.149	48.3306	9.73475	0.146015	0.0161792	0.406992	0.0153753	0.110541	0.0211033	0.0694399	100	89.847	SHIV-08-05 17 Ol-1 Sp-2	13.42	18.49	41.69	21.52	0.1522	0.1624	0.4754	0.2098	0.1835	0.0784	96.38	0.601997	1117.82		1.15908	-7.87657	1.01554	-7.7578
57	Overgrowth	SHIV-08-05 17 Ol-1 Sp-2 Ol-3	40.823	48.3366	9.78283	0.144294	0.0159436	0.430576	0.0144394	0.110101	0.0506383	0.291597	100	89.8031	SHIV-08-05 17 Ol-1 Sp-2	13.42	18.49	41.69	21.52	0.1522	0.1624	0.4754	0.2098	0.1835	0.0784	96.38	0.601997	1288.82		0.799644	-6.26913	0.671817	-6.16423
58	Overgrowth	SHIV-08-05 17 Ol-1 Sp-2 Ol-4	40.7545	48.5295	9.80515	0.142992	0.0159437	0.431281	0.0162445	0.108196	0.0299821	0.166255	100	89.8187	SHIV-08-05 17 Ol-1 Sp-2	13.42	18.49	41.69	21.52	0.1522	0.1624	0.4754	0.2098	0.1835	0.0784	96.38	0.601997	1181.97		1.01152	-7.23787	0.874307	-7.12468
59	Overgrowth	SHIV-08-05 17 Ol-1 Sp-2 Ol-5	40.5442	48.6029	9.92585	0.140609	0.0158135	0.426058	0.0156121	0.109083	0.0371668	0.182712	100	89.7203	SHIV-08-05 17 Ol-1 Sp-2	13.42	18.49	41.69	21.52	0.1522	0.1624	0.4754	0.2098	0.1835	0.0784	96.38	0.601997	1223.05		0.902182	-6.87573	0.768735	-6.76588
65	Overgrowth	SHIV-08-05 17 Ol-10 Sp-3 Ol-1	40.6509	48.1122	10.4969	0.162226	0.0173417	0.350666	0.0148211	0.104958	0.025206	0.0648298	100	89.0946	SHIV-08-05 17 Ol-10 Sp-3	12.82	18.28	42.38	22.85	0.1389	0.1599	0.4586	0.2052	0.2049	0.0748	97.58	0.608648	1149.63	1165.79	0.990228	-7.64741	0.849896	-7.53147
66	Overgrowth	SHIV-08-05 17 Ol-10 Sp-3 Ol-2	40.519	48.1395	10.6123	0.158063	0.0181994	0.343274	0.0189032	0.104872	0.0252378	0.060631	100	88.9934	SHIV-08-05 17 Ol-10 Sp-3	12.82	18.28	42.38	22.85	0.1389	0.1599	0.4586	0.2052	0.2049	0.0748	97.58	0.608648	1150.36		0.963743	-7.66501	0.823482	-7.54914
67	Overgrowth	SHIV-08-05 17 Ol-10 Sp-3 Ol-3	40.5299	48.291	10.4436	0.153934	0.0169246	0.368715	0.0182343	0.10044	0.0275025	0.0497665	100	89.1798	SHIV-08-05 17 Ol-10 Sp-3	12.82	18.28	42.38	22.85	0.1389	0.1599	0.4586	0.2052	0.2049	0.0748	97.58	0.608648	1165.8		0.976491	-7.46511	0.837735	-7.35056
68	Overgrowth	SHIV-08-05 17 Ol-10 Sp-3 Ol-4	40.6105	48.6987	9.91902	0.145684	0.0155262	0.39743	0.0155262	0.10455	0.0292376	0.0638187	100	89.7447	SHIV-08-05 17 Ol-10 Sp-3	12.82	18.28	42.38	22.85	0.1389	0.1599	0.4586	0.2052	0.2049	0.0748	97.58	0.608648	1177.1		1.09716	-7.20963	0.959487	-7.09604
69	Overgrowth	SHIV-08-05 17 Ol-10 Sp-3 Ol-5	40.4624	48.8171	9.93977	0.144359	0.0177054	0.395253	0.017303	0.104623	0.0305821	0.0709222	100	89.7479	SHIV-08-05 17 Ol-10 Sp-3	12.82	18.28	42.38	22.85	0.1389	0.1599	0.4586	0.2052	0.2049	0.0748	97.58	0.608648	1186.05		1.07929	-7.12214	0.942462	-7.0093
70	Overgrowth	SHIV-08-05 17 Ol-3 Sp-1 Ol-1	40.3512	48.4465	10.4176	0.154119	0.0155625	0.371794	0.0160646	0.103616	0.027611	0.0959858	100	89.2348	SHIV-08-05 17 Ol-3 Sp-1	12.99	17.83	42.68	23.06	0.1495	0.7049	0.4494	0.1909	0.1905	0.1102	98.36	0.616238	1170.41	1173.73	1.03923	-7.34718	0.900915	-7.23302
71	Overgrowth	SHIV-08-05 17 Ol-3 Sp-1 Ol-2	40.6379	47.7835	10.8675	0.16381	0.0155199	0.331526	0.0150193	0.107638	0.024932	0.0526677	100	88.6843	SHIV-08-05 17 Ol-3 Sp-1	12.99	17.83	42.68	23.06	0.1495	0.7049	0.4494	0.1909	0.1905	0.1102	98.36	0.616238	1152.08		0.94411	-7.66363	0.804018	-7.5479
72	Overgrowth	SHIV-08-05 17 Ol-3 Sp-1 Ol-3	40.5031	48.5638	10.1532	0.146713	0.0169669	0.394829	0.0151704	0.107191	0.036329	0.0627774	100	89.502	SHIV-08-05 17 Ol-3 Sp-1	12.99	17.83	42.68	23.06	0.1495	0.7049	0.4494	0.1909	0.1905	0.1102	98.36	0.616238	1224.79		0.995869	-6.76255	0.862578	-6.65283
73	Overgrowth	SHIV-08-05 17 Ol-3 Sp-1 Ol-4	40.485	48.5428	10.2232	0.149165	0.0149366	0.387749	0.0162398	0.103553	0.0243596	0.0529296	100	89.4331	SHIV-08-05 17 Ol-3 Sp-1	12.99	17.83	42.68	23.06	0.1495	0.7049	0.4494	0.1909	0.1905	0.1102	98.36	0.616238	1147.65		1.13842	-7.5236	0.997887	-7.40749
74	Overgrowth	SHIV-08-05 17 Ol-7 Sp-5 Ol-1	40.5463	49.0002	9.62233	0.144544	0.0151781	0.41765	0.0169874	0.111876	0.028949	0.0959941	100	90.0762	SHIV-08-05 17 Ol-7 Sp-5	12.37	17.86	41.19	23.37	0.1395	1.0368	0.5432	0.2267	0.1863	0.0649	96.99	0.6074	1180.42	1176.89	1.28485	-6.98273	1.14749	-6.86942
75	Overgrowth	SHIV-08-05 17 Ol-7 Sp-5 Ol-2	40.6132	48.5939	10.0393	0.147755	0.0150463	0.383882	0.0154476	0.115255	0.0243751	0.0518597	100	89.6132	SHIV-08-05 17 Ol-7 Sp-5	12.37	17.86	41.19	23.37	0.1395	1.0368	0.5432	0.2267	0.1863	0.0649	96.99	0.6074	1148.92		1.22923	-7.41714	1.08883	-7.30114
76	Overgrowth	SHIV-08-05 17 Ol-7 Sp-5 Ol-3	40.5424	48.786	9.86091	0.149313	0.0159656	0.407072	0.0151623	0.117784	0.025806	0.0795267	100	89.8151	SHIV-08-05 17 Ol-7 Sp-5	12.37	17.86	41.19	23.37	0.1395	1.0368	0.5432	0.2267	0.1863	0.0649	96.99	0.6074	1159.15		1.25996	-7.2617	1.12056	-7.14659
77	Overgrowth	SHIV-08-05 17 Ol-7 Sp-5 Ol-4	40.8355	48.5275	9.7788	0.1446	0.0163813	0.427126	0.0170891	0.115983	0.0280099	0.109006	100	89.8429	SHIV-08-05 17 Ol-7 Sp-5	12.37	17.86	41.19	23.37	0.1395	1.0368	0.5432	0.2267	0.1863	0.0649	96.99	0.6074	1173.08		1.23764	-7.11691	1.09958	-7.00298
78	Overgrowth	SHIV-08-05 17 Ol-7 Sp-5 Ol-5	40.4729	49.0228	9.54391	0.1445	0.0143696	0.431389	0.0147715	0.111942	0.0359742	0.207505	100	90.1532	SHIV-08-05 17 Ol-7 Sp-5	12.37	17.86	41.19	23.37	0.1395	1.0368	0.5432	0.2267	0.1863	0.0649	96.99	0.6074	1222.86		1.21961	-6.56038	1.08615	-6.4505
79	Rim	SHIV-08-05 17 Ol-1 Sp-1 Ol-1	40.8508	48.5467	9.80001	0.143867	0.0157183	0.39496	0.0173202	0.108626	0.0272317	0.0948104	100	89.8268	SHIV-08-05 17 Ol-1 Sp-1	12.8	18.09	43.04	22.62	0.1452	0.1426	0.4781	0.2397	0.1888	0.1058	97.85	0.6148	1165.93	1136.16	1.08957	-7.35043	0.950825	-7.2359
80	Rim	SHIV-08-05 17 Ol-1 Sp-1 Ol-2	40.455	48.6942	10.0516	0.149357	0.0169083	0.386577	0.0166064	0.108797	0.022947	0.0979275	100	89.621	SHIV-08-05 17 Ol-1 Sp-1	12.8	18.09	43.04	22.62	0.1452	0.1426	0.4781	0.2397	0.1888	0.1058	97.85	0.6148	1133.88		1.10552	-7.72714	0.963615	-7.60982
81	Rim	SHIV-08-05 17 Ol-1 Sp-1 Ol-3	40.2343	47.9729	11.0691	0.169624	0.0159928	0.291469	0.0157929	0.115948	0.0224899	0.0923585	100	88.5386	SHIV-08-05 17 Ol-1 Sp-1	12.8	18.09	43.04	22.62	0.1452	0.1426	0.4781	0.2397	0.1888	0.1058	97.85	0.6148	1131.53		0.843257	-8.01882	0.701116	-7.90128
82	Rim	SHIV-08-05 17 Ol-1 Sp-1 Ol-4	40.4828	48.0851	10.712	0.16219	0.0172734	0.317249	0.0130555	0.112077	0.021391	0.0768267	100	88.8903	SHIV-08-05 17 Ol-1 Sp-1	12.8	18.09	43.04	22.62	0.1452	0.1426	0.4781	0.2397	0.1888	0.1058	97.85	0.6148	1121.9		0.949018	-8.03467	0.805896	-7.91627
83	Rim	SHIV-08-05 17 Ol-1 Sp-1 Ol-5	40.7999	48.1677	10.2842	0.152464	0.0161598	0.366958	0.014855	0.107498	0.0220817	0.0681523	100	89.3029	SHIV-08-05 17 Ol-1 Sp-1	12.8	18.09	43.04	22.62	0.1452	0.1426	0.4781	0.2397	0.1888	0.1058	97.85	0.6148	1127.56		1.03827	-7.87369	0.895724	-7.7558
60	Rim	SHIV-08-05 17 Ol-10 Sp-2 Ol-1	40.5698	48.1107	10.5629	0.156862	0.0162201	0.35523	0.0156156	0.105179	0.0260932	0.0814028	100	89.0332	SHIV-08-05 17 Ol-10 Sp-2	13.28	20.19	40.1	22.77	0.1543	0.1125	0.5963	0.2233	0.2329	0.079	97.75	0.57125	1144.72	1130.02	0.96697	-7.73108	0.826151	-7.61471
61	Rim	SHIV-08-05 17 Ol-10 Sp-2 Ol-2	40.482	47.8037	10.987	0.16551	0.0182231	0.316001	0.0184234	0.111041	0.0227288	0.0752955	100	88.5783	SHIV-08-05 17 Ol-10 Sp-2	13.28	20.19	40.1	22.77	0.1543	0.1125	0.5963	0.2233	0.2329	0.079	97.75	0.57125	1121.33		0.909641	-8.08126	0.766461	-7.9628
62	Rim	SHIV-08-05 17 Ol-10 Sp-2 Ol-3	40.291	47.9731	11.0143	0.167837	0.0170936	0.29349	0.0174934	0.113857	0.0235912	0.0882669	100	88.589	SHIV-08-05 17 Ol-10 Sp-2	13.28	20.19	40.1	22.77	0.1543	0.1125	0.5963	0.2233	0.2329	0.079	97.75	0.57125	1128.15		0.896764	-8.00788	0.75428	-7.89004
63	Rim	SHIV-08-05 17 Ol-10 Sp-2 Ol-4	40.2525	48.0679	10.9469	0.166468	0.0183634	0.31098	0.0196608	0.110779	0.0232536	0.083234	100	88.6707	SHIV-08-05 17 Ol-10 Sp-2	13.28	20.19	40.1	22.77	0.1543	0.1125	0.5963	0.2233	0.2329	0.079	97.75	0.57125	1125.9		0.921221	-8.01181	0.778508	-7.89377
84	Rim	SHIV-08-05 17 Ol-6 Sp-1 Ol-1	40.5114	48.1931	10.5526	0.160885	0.0177084	0.354471	0.0147906	0.112288	0.0244497	0.0582568	100	89.0594	SHIV-08-05 17 Ol-6 Sp-1	14.74	17.59	41.13	22.99	0.155	2.32	0.5063	0.1998	0.1802	0.0965	99.91	0.61068	1151.1	1144.41	1.13847	-7.4812	0.998285	-7.36539
85	Rim	SHIV-08-05 17 Ol-6 Sp-1 Ol-2	40.5202	48.1998	10.5616	0.157369	0.0149923	0.344219	0.0182121	0.107462	0.0233437	0.0527246	100	89.0525	SHIV-08-05 17 Ol-6 Sp-1	14.74	17.59	41.13	22.99	0.155	2.32	0.5063	0.1998	0.1802	0.0965	99.91	0.61068	1142.72		1.15512	-7.56759	1.01411	-7.45105
86	Rim	SHIV-08-05 17 Ol-6 Sp-1 Ol-3	40.4907	47.8416	10.9593	0.168101	0.0169513	0.312288	0.0178594	0.117549	0.0238126	0.051863	100	88.6118	SHIV-08-05 17 Ol-6 Sp-1	14.74	17.59	41.13	22.99	0.155	2.32	0.5063	0.1998	0.1802	0.0965	99.91	0.61068	1145.8		1.04192	-7.64278	0.901213	-7.5265
87	Rim	SHIV-08-05 17 Ol-6 Sp-1 Ol-4	40.2602	47.0255	12.0454	0.193776	0.017873	0.223867	0.0183779	0.136421	0.0228209	0.0557396	100	87.4351	SHIV-08-05 17 Ol-6 Sp-1	14.74	17.59	41.13	22.99	0.155	2.32	0.5063	0.1998	0.1802	0.0965	99.91	0.61068	1138.03		0.793929	-7.98702	0.652442	-7.87006
88	Rim	SHIV-08-05 17 Ol-7 Sp-6 Ol-1	40.571	47.8506	10.8706	0.170705	0.018433	0.301138	0.0179321	0.113102	0.0224401	0.0640145	100	88.6954	SHIV-08-05 17 Ol-7 Sp-6	12.41	16.6	41.68	22.28	0.1238	1.0914	0.5368	0.2173	0.1684	0.0825	95.18	0.627471	1143.85	1155.91	0.966044	-7.74269	0.82514	-7.62624
89	Rim	SHIV-08-05 17 Ol-7 Sp-6 Ol-2	40.6846	47.9838	10.5758	0.160174	0.0171723	0.355095	0.0176744	0.105946	0.0218922	0.0778277	100	88.9954	SHIV-08-05 17 Ol-7 Sp-6	12.41	16.6	41.68	22.28	0.1238	1.0914	0.5368	0.2173	0.1684	0.0825	95.18	0.627471	1138.98		1.04934	-7.71974	0.907952	-7.60287
90	Rim	SHIV-08-05 17 Ol-7 Sp-6 Ol-3	40.7901	48.4684	9.97283	0.145327	0.0166604	0.38911	0.0157571	0.10769	0.0233847	0.0707564	100	89.6509	SHIV-08-05 17 Ol-7 Sp-6	12.41	16.6	41.68	22.28	0.1238	1.0914	0.5368	0.2173	0.1684	0.0825	95.18	0.627471	1150.98		1.18858	-7.43252	1.04838	-7.3167
91	Rim	SHIV-08-05 17 Ol-7 Sp-6 Ol-4	40.6545	48.6988	9.83591	0.14259	0.0165147	0.41327	0.0149035	0.10513	0.0286993	0.0896224	100	89.8219	SHIV-08-05 17 Ol-7 Sp-6	12.41	16.6	41.68	22.28	0.1238	1.0914	0.5368	0.2173	0.1684	0.0825	95.18	0.627471	1188.6		1.15366	-7.01799	1.01707	-6.90536
92	Rim	SHIV-08-05 17 Ol-7 Sp-6 Ol-5	40.5784	48.364	10.293	0.154985	0.0156794	0.373593	0.0175891	0.102921	0.0242227	0.0755829	100	89.3335	SHIV-08-05 17 Ol-7 Sp-6	12.41	16.6	41.68	22.28	0.1238	1.0914	0.5368	0.2173	0.1684	0.0825	95.18	0.627471	1157.15		1.09373	-7.45221	0.954134	-7.33692
93	Rim	SHIV-08-05 17 Ol-7 Sp-7 Ol-1	40.5633	47.9239	10.8108	0.169128	0.015009	0.311059	0.0169229	0.110603	0.021758	0.0575176	100	88.7659	SHIV-08-05 17 Ol-7 Sp-7	12.25	17.15	43.49	23.46	0.1359	0.3831	0.4796	0.2768	0.1551	0.0894	97.87	0.629785	1131.14	1138.85	0.99527	-7.87175	0.85309	-7.75418
94	Rim	SHIV-08-05 17 Ol-7 Sp-7 Ol-2	40.7497	48.5092	9.99397	0.146427	0.0158	0.389264	0.0160013	0.106373	0.0229453	0.0503186	100	89.6391	SHIV-08-05 17 Ol-7 Sp-7	12.25	17.15	43.49	23.46	0.1359	0.3831	0.4796	0.2768	0.1551	0.0894	97.87	0.629785	1140.77		1.19204	-7.55488	1.05082	-7.43816
95	Rim	SHIV-08-05 17 Ol-7 Sp-7 Ol-3	40.7142	48.5616	9.97435	0.149547	0.0155988	0.386145	0.0150956	0.106172	0.024958	0.0523313	100	89.6674	SHIV-08-05 17 Ol-7 Sp-7	12.25	17.15	43.49	23.46	0.1359	0.3831	0.4796	0.2768	0.1551	0.0894	97.87	0.629785	1156.01		1.16607	-7.39378	1.02637	-7.27839
96	Rim	SHIV-08-05 17 Ol-7 Sp-7 Ol-4	40.8192	47.9501	10.4978	0.158128	0.0159634	0.353504	0.0182726	0.105017	0.0222886	0.0597373	100	89.0609	SHIV-08-05 17 Ol-7 Sp-7	12.25	17.15	43.49	23.46	0.1359	0.3831	0.4796	0.2768	0.1551	0.0894	97.87	0.629785	1136		1.05616	-7.75001	0.914474	-7.63287
97	Rim	SHIV-08-05 17 Ol-7 Sp-7 Ol-5	40.703	47.7446	10.8511	0.168105	0.015428	0.314371	0.0153279	0.110701	0.0215391	0.0559016	100	88.6912	SHIV-08-05 17 Ol-7 Sp-7	12.25	17.15	43.49	23.46	0.1359	0.3831	0.4796	0.2768	0.1551	0.0894	97.87	0.629785	1130.32		0.979233	-7.89809	0.836969	-7.78045
98	Rim	SHIV-08-05 17 Ol-8 Sp-3 Ol-1	40.5306	48.0243	10.7093	0.159978	0.0180328	0.359145	0.0166224	0.100037	0.0227677	0.059337	100	88.8804	SHIV-08-05 17 Ol-8 Sp-3	12.88	15.29	47.82	21.1	0.1331	0.1302	0.404	0.245	0.1599	0.0926	98.25	0.677216	1151.47	1141.73	0.668571	-7.94658	0.528419	-7.8308
99	Rim	SHIV-08-05 17 Ol-8 Sp-3 Ol-3	40.4406	47.9865	10.8598	0.164395	0.0157142	0.344	0.0173259	0.103452	0.021053	0.0471426	100	88.7338	SHIV-08-05 17 Ol-8 Sp-3	12.88	15.29	47.82	21.1	0.1331	0.1302	0.404	0.245	0.1599	0.0926	98.25	0.677216	1137.38		0.664253	-8.12479	0.522701	-8.00777
100	Rim	SHIV-08-05 17 Ol-8 Sp-3 Ol-4	40.5616	48.1323	10.5706	0.157279	0.0170738	0.364274	0.0151655	0.106058	0.0216937	0.053933	100	89.0305	SHIV-08-05 17 Ol-8 Sp-3	12.88	15.29	47.82	21.1	0.1331	0.1302	0.404	0.245	0.1599	0.0926	98.25	0.677216	1143.28		0.723173	-7.99265	0.582211	-7.87615
101	Rim	SHIV-08-05 17 Ol-8 Sp-3 Ol-5	40.4801	48.454	10.3184	0.155629	0.0177489	0.376036	0.017047	0.104187	0.0206569	0.0561548	100	89.3277	SHIV-08-05 17 Ol-8 Sp-3	12.88	15.29	47.82	21.1	0.1331	0.1302	0.404	0.245	0.1599	0.0926	98.25	0.677216	1134.8		0.816038	-8.00512	0.674228	-7.88788
																												Average:		1.03653	-7.22259	0.899221	-7.10932
																												Average fO2, bar:			5.98982e-08		7.77463e-08

## Sheet: Table SM3-B
Table SM3-B: Clinopyroxene and plagioclase compositions
No.	Mineral number	Mineral	SiO2 (wt%)	TiO2 (wt%)	Al2O3 (wt%)	FeOtot (wt%)	MnO (wt%)	MgO (wt%)	CaO (wt%)	Na2O (wt%)	K2O (wt%)	Cr2O3 (wt%)	NiO (wt%)	Mg# (mol%)	An# (mol%)	Total (wt%)
1	SHIV-08-05 Cpx1	Cpx	52.68	0.2392	2.22	4.56	0.1369	16.96	21.42	0.3314	0	0.7288	0.0133	86.89		99.29
2	SHIV-08-05 Cpx2	Cpx	51.8	0.2834	2.84	5.43	0.1919	16.52	20.72	0.369	0.0245	0.7783	0.0089	84.4272		98.97
3	SHIV-08-05 Cpx3	Cpx	51.22	0.4773	1.6861	11.78	0.3774	14.02	19.59	0.2537	0.0098	0.0409	0	67.9574		99.45
4	SHIV-08-05 Cpx4	Cpx	51.01	0.4522	2.36	10.45	0.3127	14.6	20.15	0.2741	0	0	0	71.344		99.61
5	SHIV-08-05 Cpx5	Cpx	51.69	0.4626	2.54	7.46	0.2468	16.36	19.53	0.1999	0.0253	0.099	0.0213	79.625		98.63
6	SHIV-08-05 Cpx6	Cpx	52.04	0.3684	2.62	5.55	0.1647	16.56	20.74	0.2797	0.01	0.6026	0.0199	84.1699		98.95
7	SHIV-08-05 Pl1	Pl	48.56	0.0371	32.24	0.9082	0.0137	0.1121	15.2	2.8	0.0796	0.0356	0.0092		74.6507	100
8	SHIV-08-05 Pl2	Pl	48.83	0.0603	31.84	0.924	0.0227	0.1157	14.99	2.94	0.0778	0.0336	0		73.4733	99.84
9	SHIV-08-05 Pl3	Pl	57.97	0.0396	26	0.5879	0	0.0413	7.75	6.92	0.4662	0.0132	0.011		37.1932	99.8

## Sheet: Table SM3-C
Table SM3-C. P-T-fO2 conditions and diffusion coefficients in different crystal zones
			Low diffusivity					High diffusivity
No.	Position	Av. Fo (mol%)	fO2 (Pa)	P (Pa)	T, °C	DFo (m2/s)	DNi (m2/s)	fO2 (Pa)	P (Pa)	T, °C	DFo (m2/s)	DNi (m2/s)
1	Inner core	89.5	0.00777463	1000000000	1230	2.47488e-16	4.16087e-16	0.00598982	600000000	1260	4.08752e-16	6.95471e-16
2	Outer core	88.75	0.00777463	1000000000	1170	1.30498e-16	2.00669e-16	0.00598982	600000000	1190	1.99322e-16	3.07677e-16
3	Transition zone	88.25	0.00777463	1000000000	1150	1.05883e-16	1.56501e-16	0.00598982	600000000	1220	2.89541e-16	4.5332e-16
4	Overgrowth	89.25	0.00777463	1000000000	1160	1.11708e-16	1.72843e-16	0.00598982	600000000	1200	2.1591e-16	3.42709e-16
5	Rim	84.5	0.00777463	1000000000	1130	1.0679e-16	1.35523e-16	0.00598982	600000000	1155	1.76832e-16	2.26827e-16
