# Supplementary material for: Growth of, and diffusion in, olivine in ultra-fast ascending basalt magmas from Shiveluch volcano
Source: Sci Rep. 2018 Aug 6;8:11775. doi: 10.1038/s41598-018-30133-1 (PMC6079000; doi:10.1038/s41598-018-30133-1)
Supplement: Supplementary file 7 — Supplementary Table 5 [file 41598_2018_30133_MOESM7_ESM.xlsx]

## Sheet: Table SM5-A
Table SM5-A. The time intervals for advanced core diffusion
			Radius (mm)					Estimates by Fo				Estimates by Ni
Number	Sample, thin section, grain, profile	Part of profile	Rdm	Margin	Ni-Kink	DFot	Geometric factor - Apr	High DFo (m2/s)	Low DFo (m2/s)	Time intervals by Fo (d)		High DNi (m2/s)	Low DNi (m2/s)	Time intervals by Ni (d)		Resulting time intervals (d)
1	SHIV-08-05 17 Ol-7-1		0.162	0.207	0.128	0.00111	0.242344	2.89541e-16	1.05883e-16	183.091	500.671	4.5332e-16	1.56501e-16	86.5375	250.664	86.5375	500.671
2	SHIV-08-05 17 Ol-7-2		0.189	0.223	0.148	0.0014	0.167005	2.89541e-16	1.05883e-16	335.1	916.347	4.5332e-16	1.56501e-16	158.384	458.774	158.384	916.347
3	SHIV-08-07 10 Ol-4	1	0.394	0.371	0.319	0.00594	0.329385	2.89541e-16	1.05883e-16	720.873	1971.26	4.5332e-16	1.56501e-16	340.719	986.923	340.719	1971.26
4	SHIV-08-07 10 Ol-4	2	0.356	0.36	0.279	0.00629	0.329385	2.89541e-16	1.05883e-16	763.349	2087.41	4.5332e-16	1.56501e-16	360.795	1045.08	360.795	2087.41
5	SHIV-08-05 3-4 Ol-20		0.243	0.26	0.176	0.00266	0.621165	2.89541e-16	1.05883e-16	171.179	468.097	4.5332e-16	1.56501e-16	80.9073	234.355	80.9073	468.097
6	SHIV-08-05 3-5 Ol-14		0.126	0.155	0.1	0.000816	0.916152	2.89541e-16	1.05883e-16	35.604	97.3608	4.5332e-16	1.56501e-16	16.8281	48.7442	16.8281	97.3608
7	SHIV-08-05 3-5 Ol-2		0.238	0.24867	0.167664	0.00329	0.773925	2.89541e-16	1.05883e-16	169.931	464.685	4.5332e-16	1.56501e-16	80.3175	232.647	80.3175	464.685
8	SHIV-08-05 3-1 Ol-76		0.16	0.237008	0.137008	0.00134	0.548819	2.89541e-16	1.05883e-16	97.6004	266.893	4.5332e-16	1.56501e-16	46.1306	133.621	46.1306	266.893
9	SHIV-08-07 10 Ol-5		0.169	0.193132	0.117126	0.00184	0.276459	2.89541e-16	1.05883e-16	266.05	727.526	4.5332e-16	1.56501e-16	125.748	364.24	125.748	727.526
10	SHIV-08-07 10 Ol-12		0.223	0.179784	0.111784	0.00526	0.171421	2.89541e-16	1.05883e-16	1226.58	3354.16	4.5332e-16	1.56501e-16	579.742	1679.28	579.742	3354.16
11	SHIV-08-05 3-4 Ol-19		0.132	0.164305	0.0823046	0.0016	0.895639	2.89541e-16	1.05883e-16	71.4106	195.276	4.5332e-16	1.56501e-16	33.752	97.7659	33.752	195.276
12	SHIV-08-05 3-3 Ol-19		0.226	0.224422	0.148422	0.00556	0.166739	2.89541e-16	1.05883e-16	1332.95	3645.01	4.5332e-16	1.56501e-16	630.014	1824.89	630.014	3645.01
13	SHIV-08-05 17 Ol-8-1		0.192	0.24758	0.12758	0.00442	0.167022	2.89541e-16	1.05883e-16	1057.85	2892.74	4.5332e-16	1.56501e-16	499.99	1448.26	499.99	2892.74
14	SHIV-08-05 17 Ol-8-2		0.214	0.262457	0.141198	0.00535	0.253874	2.89541e-16	1.05883e-16	842.385	2303.54	4.5332e-16	1.56501e-16	398.151	1153.28	398.151	2303.54
15	SHIV-08-05 3-2 Ol-23		0.071	0.1	0.054	0.00052	0.886003	2.89541e-16	1.05883e-16	23.4609	64.1549	4.5332e-16	1.56501e-16	11.0887	32.1195	11.0887	64.1549
16	SHIV-08-05 3-2 Ol-18		0.247	0.173	0.11	0.0084	0.838605	2.89541e-16	1.05883e-16	400.403	1094.92	4.5332e-16	1.56501e-16	189.25	548.179	189.25	1094.92
17	SHIV-08-05 17 Ol-3		0.197	0.227002	0.140502	0.00639	0.825574	2.89541e-16	1.05883e-16	309.4	846.07	4.5332e-16	1.56501e-16	146.237	423.59	146.237	846.07
18	SHIV-08-05 3-5 Ol-20		0.145	0.14589	0.0628904	0.00376	0.347481	2.89541e-16	1.05883e-16	432.547	1182.82	4.5332e-16	1.56501e-16	204.442	592.185	204.442	1182.82
